# Supplementary material for: Genome-Scale Screening of Drug-Target Associations Relevant to Ki Using a Chemogenomics Approach
Source: PLoS One. 2013 Apr 5;8(4):e57680. doi: 10.1371/journal.pone.0057680 (PMC3618265; doi:10.1371/journal.pone.0057680)
Supplement: File S1 — The reference set used for constructing RF models and the validation sets used for validating RF models. A: the reference set; B: drugs in the reference set; C: targets in the reference set; D: validation set 1 from DrugBank; E: validation set 2 from KEGG; F: validation set 3 from ChEMBL; G: validation set 4 from AffinDB; H: validation set 5; I: validation 6; J: 11907 predicted drug-target interactions at a RF threshold of 0.95; K: 775 new drug-target interactions at a RF threshold of 0.99. (XLS) [file pone.0057680.s001.xls]

## Sheet: A
Protein name	Protein ID	Drug name	Drug SMILES	Ki	Sign	Ki values		Cross-validated probability
AP2 associated kinase 1	AAK1	CI-1033	C=CC(=O)Nc1ccc2ncnc(Nc3ccc(F)c(Cl)c3)c2c1	Ki	>	10000	nM	0.467
AP2 associated kinase 1	AAK1	SB202190	O=C1C=CC(=c2[nH]c(c3ccncc3)c([nH]2)c2ccc(F)cc2)C=C1	Ki	>	10000	nM	0.203
AP2 associated kinase 1	AAK1	VX-745	Clc1cccc(Cl)c1c1c(=O)ncn2nc(ccc12)Sc1ccccc1	Ki	>	10000	nM	0.313
AP2 associated kinase 1	AAK1	Vatalanib	Clc1ccc(cc1)Nc1nnc(Cc2ccncc2)c2ccccc12	Ki	>	10000	nM	0.283
AP2 associated kinase 1	AAK1	SP600125	O=c1c2ccccc2c2n[nH]c3cccc1c23	Ki		35	nM	0.307
AP2 associated kinase 1	AAK1	MLN-518	COc1cc2c(ncnc2N2CCN(CC2)C(=O)Nc2ccc(cc2)OC(C)C)cc1OCCCN1CCCCC1	Ki	>	10000	nM	0.203
AP2 associated kinase 1	AAK1	Gleevec	CN1CCN(CC1)Cc1ccc(cc1)C(=O)Nc1ccc(C)c(c1)Nc1nccc(n1)c1cccnc1.CS(=O)(=O)O	Ki	>	10000	nM	0.257
AP2 associated kinase 1	AAK1	BIRB-796	Cc1ccc(cc1)n1nc(cc1NC(=O)Nc1ccc(OCCN2CCOCC2)c2ccccc12)C(C)(C)C	Ki	>	10000	nM	0.21
AP2 associated kinase 1	AAK1	Staurosporine	CNC1CC2OC(C)(C1OC)n1c3ccccc3c3c4CNC(=O)c4c4c5ccccc5n2c4c13	Ki		1.3	nM	0.717
AP2 associated kinase 1	AAK1	Roscovitine	CCC(CO)Nc1nc(NCc2ccccc2)c2ncn(C(C)C)c2n1	Ki	>	10000	nM	0.213
AP2 associated kinase 1	AAK1	SU11248	CCN(CC)CCNC(=O)c1c(C)[nH]c(C=C2C(=O)Nc3ccc(F)cc23)c1C	Ki		130	nM	0.56
AP2 associated kinase 1	AAK1	EKB-569	CCOc1cc2ncc(C#N)c(Nc3ccc(F)c(Cl)c3)c2cc1NC(=O)C=CCN(C)C	Ki		2300	nM	0.463
AP2 associated kinase 1	AAK1	LY-333531	CN(C)CC1OCCn2cc(C3=C(C(=O)NC3=O)c3cn(CC1)c1ccccc31)c1ccccc21	Ki		960	nM	0.44
AP2 associated kinase 1	AAK1	Flavopiridol	CN1CCC(C(O)C1)c1c(O)cc(O)c2C(=O)CC(Oc12)c1ccccc1Cl	Ki	>	10000	nM	0.27
AP2 associated kinase 1	AAK1	ZD-6474	COc1cc2c(ncnc2cc1OCC1CCN(C)CC1)Nc1ccc(Br)cc1F	Ki	>	10000	nM	0.29
AP2 associated kinase 1	AAK1	BAY-43-9006	CNC(=O)c1nccc(Oc2ccc(cc2)NC(=O)Nc2ccc(Cl)c(c2)C(F)(F)F)c1	Ki	>	10000	nM	0.417
AP2 associated kinase 1	AAK1	Iressa	COc1cc2ncnc(Nc3ccc(F)c(Cl)c3)c2cc1OCCCN1CCOCC1	Ki	>	10000	nM	0.2
AP2 associated kinase 1	AAK1	Tarceva	Cl.COCCOc1cc2c(ncnc2cc1OCCOC)Nc1cccc(C#C)c1	Ki		4400	nM	0.193
AP2 associated kinase 1	AAK1	SB203580	Fc1ccc(cc1)c1nc([nH]c1c1ccncc1)c1ccc(cc1)S(=O)C	Ki	>	10000	nM	0.213
V-abl Abelson murine leukemia viral oncogene homolog 1	ABL1	CI-1033	C=CC(=O)Nc1ccc2ncnc(Nc3ccc(F)c(Cl)c3)c2c1	Ki		420	nM	0.453
V-abl Abelson murine leukemia viral oncogene homolog 1	ABL1	N-(5-(3-chlorobenzylthio)-1,3,4-thiadiazol-2-yl)-4-chlorobenzamide	Clc1ccc(cc1)C(=O)Nc1nnc(SCc2cccc(Cl)c2)s1	Ki		73	nM	0.997
V-abl Abelson murine leukemia viral oncogene homolog 1	ABL1	N-(5-(3-chlorobenzylthio)-1,3,4-thiadiazol-2-yl)-4-fluorobenzamide	Fc1ccc(cc1)C(=O)Nc1nnc(SCc2cccc(Cl)c2)s1	Ki		369	nM	0.397
V-abl Abelson murine leukemia viral oncogene homolog 1	ABL1	N-(5-(3-fluorobenzylthio)-1,3,4-thiadiazol-2-yl)-4-chlorobenzamide	Clc1ccc(cc1)C(=O)Nc1nnc(SCc2cccc(F)c2)s1	Ki		217	nM	1
V-abl Abelson murine leukemia viral oncogene homolog 1	ABL1	N-(5-(3-fluorobenzylthio)-1,3,4-thiadiazol-2-yl)-4-fluorobenzamide	Fc1ccc(cc1)C(=O)Nc1nnc(SCc2cccc(F)c2)s1	Ki		167	nM	0.997
V-abl Abelson murine leukemia viral oncogene homolog 1	ABL1	N-(5-(4-nitrobenzylthio)-1,3,4-thiadiazol-2-yl)-4-chlorobenzamide	Clc1ccc(cc1)C(=O)Nc1nnc(SCc2ccc(cc2)[N+](=O)[O-])s1	Ki		92	nM	1
V-abl Abelson murine leukemia viral oncogene homolog 1	ABL1	N-(5-(4-bromobenzylthio)-1,3,4-thiadiazol-2-yl)-4-chlorobenzamide	Clc1ccc(cc1)C(=O)Nc1nnc(SCc2ccc(Br)cc2)s1	Ki		47	nM	1
V-abl Abelson murine leukemia viral oncogene homolog 1	ABL1	N-(5-(4-fluorobenzylthio)-1,3,4-thiadiazol-2-yl)-4-chlorobenzamide	Fc1ccc(cc1)CSc1nnc(s1)NC(=O)c1ccc(Cl)cc1	Ki		104	nM	1
V-abl Abelson murine leukemia viral oncogene homolog 1	ABL1	N-(5-(4-nitrobenzylthio)-1,3,4-thiadiazol-2-yl)-4-fluorobenzamide	Fc1ccc(cc1)C(=O)Nc1nnc(SCc2ccc(cc2)[N+](=O)[O-])s1	Ki		210	nM	0.997
V-abl Abelson murine leukemia viral oncogene homolog 1	ABL1	N-(5-(4-bromobenzylthio)-1,3,4-thiadiazol-2-yl)-4-fluorobenzamide	Fc1ccc(cc1)C(=O)Nc1nnc(SCc2ccc(Br)cc2)s1	Ki		89	nM	0.997
V-abl Abelson murine leukemia viral oncogene homolog 1	ABL1	N-(5-(4-fluorobenzylthio)-1,3,4-thiadiazol-2-yl)-4-fluorobenzamide	Fc1ccc(cc1)CSc1nnc(s1)NC(=O)c1ccc(F)cc1	Ki		44	nM	1
V-abl Abelson murine leukemia viral oncogene homolog 1	ABL1	SB202190	O=C1C=CC(=c2[nH]c(c3ccncc3)c([nH]2)c2ccc(F)cc2)C=C1	Ki	>	10000	nM	0.333
V-abl Abelson murine leukemia viral oncogene homolog 1	ABL1	N-(5-(3-chlorobenzylthio)-1,3,4-thiadiazol-2-yl)-2-chlorobenzamide	Clc1cccc(CSc2nnc(s2)NC(=O)c2ccccc2Cl)c1	Ki		760	nM	0.397
V-abl Abelson murine leukemia viral oncogene homolog 1	ABL1	N-(5-(3-fluorobenzylthio)-1,3,4-thiadiazol-2-yl)-2-chlorobenzamide	Fc1cccc(CSc2nnc(s2)NC(=O)c2ccccc2Cl)c1	Ki		272	nM	1
V-abl Abelson murine leukemia viral oncogene homolog 1	ABL1	N-(5-(4-nitrobenzylthio)-1,3,4-thiadiazol-2-yl)-2-chlorobenzamide	O=C(Nc1nnc(SCc2ccc(cc2)[N+](=O)[O-])s1)c1ccccc1Cl	Ki		83	nM	1
V-abl Abelson murine leukemia viral oncogene homolog 1	ABL1	N-(5-(4-bromobenzylthio)-1,3,4-thiadiazol-2-yl)-2-chlorobenzamide	Brc1ccc(CSc2nnc(s2)NC(=O)c2ccccc2Cl)cc1	Ki		225	nM	0.997
V-abl Abelson murine leukemia viral oncogene homolog 1	ABL1	N-(5-(4-fluorobenzylthio)-1,3,4-thiadiazol-2-yl)-2-chlorobenzamide	Fc1ccc(CSc2nnc(s2)NC(=O)c2ccccc2Cl)cc1	Ki		406	nM	1
V-abl Abelson murine leukemia viral oncogene homolog 1	ABL1	4-iodo-N-(5-phenethyl-1,3,4-thiadiazol-2-yl)benzamide	Ic1ccc(cc1)C(=O)Nc1nnc(CCc2ccccc2)s1	Ki		400	nM	0.917
V-abl Abelson murine leukemia viral oncogene homolog 1	ABL1	2-iodo-N-(5-phenethyl-1,3,4-thiadiazol-2-yl)benzamide	O=C(Nc1nnc(CCc2ccccc2)s1)c1ccccc1I	Ki		1300	nM	0.403
V-abl Abelson murine leukemia viral oncogene homolog 1	ABL1	N-(5-(benzylthio)-1,3,4-thiadiazol-2-yl)-4-chlorobenzamide	Clc1ccc(cc1)C(=O)Nc1nnc(SCc2ccccc2)s1	Ki		400	nM	1
V-abl Abelson murine leukemia viral oncogene homolog 1	ABL1	N-(5-(benzylthio)-1,3,4-thiadiazol-2-yl)-4-fluorobenzamide	Fc1ccc(cc1)C(=O)Nc1nnc(SCc2ccccc2)s1	Ki		70	nM	1
V-abl Abelson murine leukemia viral oncogene homolog 1	ABL1	N-(5-(benzylthio)-1,3,4-thiadiazol-2-yl)-2-chlorobenzamide	O=C(Nc1nnc(SCc2ccccc2)s1)c1ccccc1Cl	Ki		920	nM	1
V-abl Abelson murine leukemia viral oncogene homolog 1	ABL1	VX-745	Clc1cccc(Cl)c1c1c(=O)ncn2nc(ccc12)Sc1ccccc1	Ki		1700	nM	0.503
V-abl Abelson murine leukemia viral oncogene homolog 1	ABL1	Vatalanib	Clc1ccc(cc1)Nc1nnc(Cc2ccncc2)c2ccccc12	Ki	>	10000	nM	0.37
V-abl Abelson murine leukemia viral oncogene homolog 1	ABL1	SP600125	O=c1c2ccccc2c2n[nH]c3cccc1c23	Ki	>	10000	nM	0.473
V-abl Abelson murine leukemia viral oncogene homolog 1	ABL1	7-tert-butyl-5-(4-chlorophenyl)-6,7-dihydro-5H-pyrazolo[3,4-d]pyrimidin-4-amine	Clc1ccc(cc1)N1CN(C2=NN=CC2=C1N)C(C)(C)C	Ki		520	nM	0.687
V-abl Abelson murine leukemia viral oncogene homolog 1	ABL1	MLN-518	COc1cc2c(ncnc2N2CCN(CC2)C(=O)Nc2ccc(cc2)OC(C)C)cc1OCCCN1CCCCC1	Ki	>	10000	nM	0.41
V-abl Abelson murine leukemia viral oncogene homolog 1	ABL1	Gleevec	CN1CCN(CC1)Cc1ccc(cc1)C(=O)Nc1ccc(C)c(c1)Nc1nccc(n1)c1cccnc1.CS(=O)(=O)O	Ki		24	nM	0.57
V-abl Abelson murine leukemia viral oncogene homolog 1	ABL1	BIRB-796	Cc1ccc(cc1)n1nc(cc1NC(=O)Nc1ccc(OCCN2CCOCC2)c2ccccc12)C(C)(C)C	Ki		2300	nM	0.457
V-abl Abelson murine leukemia viral oncogene homolog 1	ABL1	Staurosporine	CNC1CC2OC(C)(C1OC)n1c3ccccc3c3c4CNC(=O)c4c4c5ccccc5n2c4c13	Ki		400	nM	0.853
V-abl Abelson murine leukemia viral oncogene homolog 1	ABL1	Roscovitine	CCC(CO)Nc1nc(NCc2ccccc2)c2ncn(C(C)C)c2n1	Ki	>	10000	nM	0.487
V-abl Abelson murine leukemia viral oncogene homolog 1	ABL1	N-butyl-1-(2-chloro-2-(4-chlorophenyl)ethyl)-6-(methylthio)-1H-pyrazolo[3,4-d]pyrimidin-4-amine	CCCCNc1nc(SC)nc2n(ncc12)CC(Cl)c1ccc(Cl)cc1	Ki		390	nM	0.793
V-abl Abelson murine leukemia viral oncogene homolog 1	ABL1	N-butyl-1-(2-chloro-2-(4-fluorophenyl)ethyl)-6-(methylthio)-1H-pyrazolo[3,4-d]pyrimidin-4-amine	CCCCNc1nc(SC)nc2n(ncc12)CC(Cl)c1ccc(F)cc1	Ki		110	nM	0.997
V-abl Abelson murine leukemia viral oncogene homolog 1	ABL1	1-(2-bromo-2-phenylethyl)-N-butyl-6-(methylthio)-1H-pyrazolo[3,4-d]pyrimidin-4-amine	CCCCNc1nc(SC)nc2n(ncc12)CC(Br)c1ccccc1	Ki		320	nM	1
V-abl Abelson murine leukemia viral oncogene homolog 1	ABL1	N-butyl-1-(2-chloro-2-phenylethyl)-6-(methylthio)-1H-pyrazolo[3,4-d]pyrimidin-4-amine	CCCCNc1nc(SC)nc2n(ncc12)CC(Cl)c1ccccc1	Ki		1200	nM	1
V-abl Abelson murine leukemia viral oncogene homolog 1	ABL1	N-butyl-1-(2-chloro-2-phenylethyl)-6-(propylthio)-1H-pyrazolo[3,4-d]pyrimidin-4-amine	CCCCNc1nc(SCCC)nc2n(ncc12)CC(Cl)c1ccccc1	Ki		520	nM	1
V-abl Abelson murine leukemia viral oncogene homolog 1	ABL1	1-(2-chloro-2-(4-chlorophenyl)ethyl)-6-(methylthio)-N-propyl-1H-pyrazolo[3,4-d]pyrimidin-4-amine	CCCNc1nc(SC)nc2n(ncc12)CC(Cl)c1ccc(Cl)cc1	Ki		400	nM	0.997
V-abl Abelson murine leukemia viral oncogene homolog 1	ABL1	1-(2-chloro-2-(4-fluorophenyl)ethyl)-6-(methylthio)-N-propyl-1H-pyrazolo[3,4-d]pyrimidin-4-amine	CCCNc1nc(SC)nc2n(ncc12)CC(Cl)c1ccc(F)cc1	Ki		570	nM	1
V-abl Abelson murine leukemia viral oncogene homolog 1	ABL1	1-(2-bromo-2-phenylethyl)-6-(methylthio)-N-propyl-1H-pyrazolo[3,4-d]pyrimidin-4-amine	CCCNc1nc(SC)nc2n(ncc12)CC(Br)c1ccccc1	Ki		880	nM	1
V-abl Abelson murine leukemia viral oncogene homolog 1	ABL1	1-(2-chloro-2-phenylethyl)-N6,N6-dimethyl-N4-propyl-1H-pyrazolo[3,4-d]pyrimidine-4,6-diamine	CCCNc1nc(nc2n(ncc12)CC(Cl)c1ccccc1)N(C)C	Ki		320	nM	0.977
V-abl Abelson murine leukemia viral oncogene homolog 1	ABL1	1-(2-chloro-2-phenylethyl)-6-(methylthio)-N-propyl-1H-pyrazolo[3,4-d]pyrimidin-4-amine	CCCNc1nc(SC)nc2n(ncc12)CC(Cl)c1ccccc1	Ki		4800	nM	1
V-abl Abelson murine leukemia viral oncogene homolog 1	ABL1	1-(2-chloro-2-phenylethyl)-N-propyl-6-(propylthio)-1H-pyrazolo[3,4-d]pyrimidin-4-amine	CCCSc1nc(NCCC)c2cnn(CC(Cl)c3ccccc3)c2n1	Ki		250	nM	0.997
V-abl Abelson murine leukemia viral oncogene homolog 1	ABL1	1-(2-chloro-2-phenylethyl)-N,N-diethyl-6-(propylthio)-1H-pyrazolo[3,4-d]pyrimidin-4-amine	CCCSc1nc(N(CC)CC)c2cnn(CC(Cl)c3ccccc3)c2n1	Ki		280	nM	0.993
V-abl Abelson murine leukemia viral oncogene homolog 1	ABL1	N-benzyl-1-(2-chloro-2-phenylethyl)-6-(propylthio)-1H-pyrazolo[3,4-d]pyrimidin-4-amine	CCCSc1nc(NCc2ccccc2)c2cnn(CC(Cl)c3ccccc3)c2n1	Ki		100	nM	1
V-abl Abelson murine leukemia viral oncogene homolog 1	ABL1	1-(2-chloro-2-(4-chlorophenyl)ethyl)-N,N-diethyl-6-(methylthio)-1H-pyrazolo[3,4-d]pyrimidin-4-amine	CSc1nc(N(CC)CC)c2cnn(CC(Cl)c3ccc(Cl)cc3)c2n1	Ki		300	nM	1
V-abl Abelson murine leukemia viral oncogene homolog 1	ABL1	1-(2-chloro-2-phenylethyl)-N,N-diethyl-6-(methylthio)-1H-pyrazolo[3,4-d]pyrimidin-4-amine	CSc1nc(N(CC)CC)c2cnn(CC(Cl)c3ccccc3)c2n1	Ki		400	nM	0.451
V-abl Abelson murine leukemia viral oncogene homolog 1	ABL1	1-(2-chloro-2-phenylethyl)-N,N-diethyl-6-(ethylthio)-1H-pyrazolo[3,4-d]pyrimidin-4-amine	CCSc1nc(N(CC)CC)c2cnn(CC(Cl)c3ccccc3)c2n1	Ki		330	nM	1
V-abl Abelson murine leukemia viral oncogene homolog 1	ABL1	SU11248	CCN(CC)CCNC(=O)c1c(C)[nH]c(C=C2C(=O)Nc3ccc(F)cc23)c1C	Ki		870	nM	0.75
V-abl Abelson murine leukemia viral oncogene homolog 1	ABL1	EKB-569	CCOc1cc2ncc(C#N)c(Nc3ccc(F)c(Cl)c3)c2cc1NC(=O)C=CCN(C)C	Ki		170	nM	0.78
V-abl Abelson murine leukemia viral oncogene homolog 1	ABL1	1-(2-bromo-2-phenylethyl)-N-(2-ethoxyethyl)-6-(methylthio)-1H-pyrazolo[3,4-d]pyrimidin-4-amine	CCOCCNc1nc(SC)nc2n(ncc12)CC(Br)c1ccccc1	Ki		550	nM	0.487
V-abl Abelson murine leukemia viral oncogene homolog 1	ABL1	[1-(2-Chloro-2-phenyl-ethyl)-6-methylsulfanyl-1H-pyrazolo[3,4-d]pyrimidin-4-yl]-(2-ethoxy-ethyl)-amine	CCOCCNc1nc(SC)nc2n(ncc12)CC(Cl)c1ccccc1	Ki		1500	nM	1
V-abl Abelson murine leukemia viral oncogene homolog 1	ABL1	1-(2-chloro-2-phenylethyl)-N,N-dimethyl-4-morpholino-1H-pyrazolo[3,4-d]pyrimidin-6-amine	CN(C)c1nc(N2CCOCC2)c2cnn(CC(Cl)c3ccccc3)c2n1	Ki		280	nM	0.963
V-abl Abelson murine leukemia viral oncogene homolog 1	ABL1	N4-benzyl-1-(2-chloro-2-phenylethyl)-N6,N6-dimethyl-1H-pyrazolo[3,4-d]pyrimidine-4,6-diamine	ClC(Cn1ncc2c(NCc3ccccc3)nc(nc12)N(C)C)c1ccccc1	Ki		160	nM	0.933
V-abl Abelson murine leukemia viral oncogene homolog 1	ABL1	LY-333531	CN(C)CC1OCCn2cc(C3=C(C(=O)NC3=O)c3cn(CC1)c1ccccc31)c1ccccc21	Ki	>	10000	nM	0.443
V-abl Abelson murine leukemia viral oncogene homolog 1	ABL1	Flavopiridol	CN1CCC(C(O)C1)c1c(O)cc(O)c2C(=O)CC(Oc12)c1ccccc1Cl	Ki	>	10000	nM	0.4
V-abl Abelson murine leukemia viral oncogene homolog 1	ABL1	ZD-6474	COc1cc2c(ncnc2cc1OCC1CCN(C)CC1)Nc1ccc(Br)cc1F	Ki		170	nM	0.52
V-abl Abelson murine leukemia viral oncogene homolog 1	ABL1	BAY-43-9006	CNC(=O)c1nccc(Oc2ccc(cc2)NC(=O)Nc2ccc(Cl)c(c2)C(F)(F)F)c1	Ki		450	nM	0.667
V-abl Abelson murine leukemia viral oncogene homolog 1	ABL1	Iressa	COc1cc2ncnc(Nc3ccc(F)c(Cl)c3)c2cc1OCCCN1CCOCC1	Ki	>	10000	nM	0.47
V-abl Abelson murine leukemia viral oncogene homolog 1	ABL1	N-(5-(4-methoxybenzylthio)-1,3,4-thiadiazol-2-yl)-4-chlorobenzamide	COc1ccc(CSc2nnc(s2)NC(=O)c2ccc(Cl)cc2)cc1	Ki		189	nM	0.98
V-abl Abelson murine leukemia viral oncogene homolog 1	ABL1	N-(5-(4-methoxybenzylthio)-1,3,4-thiadiazol-2-yl)-4-fluorobenzamide	COc1ccc(CSc2nnc(s2)NC(=O)c2ccc(F)cc2)cc1	Ki		195	nM	0.99
V-abl Abelson murine leukemia viral oncogene homolog 1	ABL1	N-(5-(4-methoxybenzylthio)-1,3,4-thiadiazol-2-yl)-2-chlorobenzamide	COc1ccc(CSc2nnc(s2)NC(=O)c2ccccc2Cl)cc1	Ki		1260	nM	0.397
V-abl Abelson murine leukemia viral oncogene homolog 1	ABL1	Tarceva	Cl.COCCOc1cc2c(ncnc2cc1OCCOC)Nc1cccc(C#C)c1	Ki		690	nM	0.577
V-abl Abelson murine leukemia viral oncogene homolog 1	ABL1	SB203580	Fc1ccc(cc1)c1nc([nH]c1c1ccncc1)c1ccc(cc1)S(=O)C	Ki	>	10000	nM	0.35
V-abl Abelson murine leukemia viral oncogene homolog 1	ABL1	4-(1-(2-chloro-2-(4-chlorophenyl)ethyl)-6-(methylthio)-1H-pyrazolo[3,4-d]pyrimidin-4-yl)morpholine	CSc1nc(N2CCOCC2)c2cnn(CC(Cl)c3ccc(Cl)cc3)c2n1	Ki		500	nM	0.997
V-abl Abelson murine leukemia viral oncogene homolog 1	ABL1	4-(1-(2-chloro-2-(4-fluorophenyl)ethyl)-6-(methylthio)-1H-pyrazolo[3,4-d]pyrimidin-4-yl)morpholine	CSc1nc(N2CCOCC2)c2cnn(CC(Cl)c3ccc(F)cc3)c2n1	Ki		970	nM	0.997
V-abl Abelson murine leukemia viral oncogene homolog 1	ABL1	1-(2-chloro-2-(4-fluorophenyl)ethyl)-N-(3-fluorophenyl)-6-(methylthio)-1H-pyrazolo[3,4-d]pyrimidin-4-amine	CSc1nc(Nc2cccc(F)c2)c2cnn(CC(Cl)c3ccc(F)cc3)c2n1	Ki		220	nM	0.977
V-abl Abelson murine leukemia viral oncogene homolog 1	ABL1	1-(2-chloro-2-(4-fluorophenyl)ethyl)-N-(4-fluorobenzyl)-6-(methylthio)-1H-pyrazolo[3,4-d]pyrimidin-4-amine	CSc1nc(NCc2ccc(F)cc2)c2cnn(CC(Cl)c3ccc(F)cc3)c2n1	Ki		220	nM	0.497
V-abl Abelson murine leukemia viral oncogene homolog 1	ABL1	1-(2-chloro-2-(4-fluorophenyl)ethyl)-N-(2-fluorobenzyl)-6-(methylthio)-1H-pyrazolo[3,4-d]pyrimidin-4-amine	CSc1nc(NCc2ccccc2F)c2cnn(CC(Cl)c3ccc(F)cc3)c2n1	Ki		340	nM	0.993
V-abl Abelson murine leukemia viral oncogene homolog 1	ABL1	1-(2-chloro-2-(4-fluorophenyl)ethyl)-6-(methylthio)-N-phenethyl-1H-pyrazolo[3,4-d]pyrimidin-4-amine	CSc1nc(NCCc2ccccc2)c2cnn(CC(Cl)c3ccc(F)cc3)c2n1	Ki		200	nM	1
V-abl Abelson murine leukemia viral oncogene homolog 1	ABL1	1-(2-bromo-2-phenylethyl)-6-(methylthio)-4-(pyrrolidin-1-yl)-1H-pyrazolo[3,4-d]pyrimidine	CSc1nc(N2CCCC2)c2cnn(CC(Br)c3ccccc3)c2n1	Ki		1400	nM	1
V-abl Abelson murine leukemia viral oncogene homolog 1	ABL1	1-(2-bromo-2-phenylethyl)-6-(methylthio)-4-(piperidin-1-yl)-1H-pyrazolo[3,4-d]pyrimidine	CSc1nc(N2CCCCC2)c2cnn(CC(Br)c3ccccc3)c2n1	Ki		880	nM	0.987
V-abl Abelson murine leukemia viral oncogene homolog 1	ABL1	4-(1-(2-bromo-2-phenylethyl)-6-(methylthio)-1H-pyrazolo[3,4-d]pyrimidin-4-yl)morpholine	CSc1nc(N2CCOCC2)c2cnn(CC(Br)c3ccccc3)c2n1	Ki		970	nM	0.487
V-abl Abelson murine leukemia viral oncogene homolog 1	ABL1	N-benzyl-1-(2-bromo-2-phenylethyl)-6-(methylthio)-1H-pyrazolo[3,4-d]pyrimidin-4-amine	CSc1nc(NCc2ccccc2)c2cnn(CC(Br)c3ccccc3)c2n1	Ki		190	nM	0.97
V-abl Abelson murine leukemia viral oncogene homolog 1	ABL1	1-(2-bromo-2-phenylethyl)-6-(methylthio)-N-phenethyl-1H-pyrazolo[3,4-d]pyrimidin-4-amine	CSc1nc(NCCc2ccccc2)c2cnn(CC(Br)c3ccccc3)c2n1	Ki		270	nM	1
V-abl Abelson murine leukemia viral oncogene homolog 1	ABL1	1-(2-chloro-2-phenylethyl)-N-(3-fluorophenyl)-6-(methylthio)-1H-pyrazolo[3,4-d]pyrimidin-4-amine	CSc1nc(Nc2cccc(F)c2)c2cnn(CC(Cl)c3ccccc3)c2n1	Ki		400	nM	0.997
V-abl Abelson murine leukemia viral oncogene homolog 1	ABL1	1-(2-chloro-2-phenylethyl)-6-(methylthio)-N-phenyl-1H-pyrazolo[3,4-d]pyrimidin-4-amine	CSc1nc(Nc2ccccc2)c2cnn(CC(Cl)c3ccccc3)c2n1	Ki		400	nM	0.957
V-abl Abelson murine leukemia viral oncogene homolog 1	ABL1	N-benzyl-1-(2-chloro-2-phenylethyl)-6-(methylthio)-1H-pyrazolo[3,4-d]pyrimidin-4-amine	CSc1nc(NCc2ccccc2)c2cnn(CC(Cl)c3ccccc3)c2n1	Ki		300	nM	0.997
V-abl Abelson murine leukemia viral oncogene homolog 1	ABL1	1-(2-chloro-2-phenylethyl)-6-(methylthio)-N-phenethyl-1H-pyrazolo[3,4-d]pyrimidin-4-amine	CSc1nc(NCCc2ccccc2)c2cnn(CC(Cl)c3ccccc3)c2n1	Ki		7300	nM	1
V-abl Abelson murine leukemia viral oncogene homolog 1	ABL1	1-(2-chloro-2-phenylethyl)-N-(2-fluorophenethyl)-6-(methylthio)-1H-pyrazolo[3,4-d]pyrimidin-4-amine	CSc1nc(NCCc2ccccc2F)c2cnn(CC(Cl)c3ccccc3)c2n1	Ki		400	nM	0.977
V-abl Abelson murine leukemia viral oncogene homolog 2	ABL2	CI-1033	C=CC(=O)Nc1ccc2ncnc(Nc3ccc(F)c(Cl)c3)c2c1	Ki		1300	nM	0.36
V-abl Abelson murine leukemia viral oncogene homolog 2	ABL2	SB202190	O=C1C=CC(=c2[nH]c(c3ccncc3)c([nH]2)c2ccc(F)cc2)C=C1	Ki	>	10000	nM	0.22
V-abl Abelson murine leukemia viral oncogene homolog 2	ABL2	VX-745	Clc1cccc(Cl)c1c1c(=O)ncn2nc(ccc12)Sc1ccccc1	Ki		220	nM	0.303
V-abl Abelson murine leukemia viral oncogene homolog 2	ABL2	Vatalanib	Clc1ccc(cc1)Nc1nnc(Cc2ccncc2)c2ccccc12	Ki	>	10000	nM	0.257
V-abl Abelson murine leukemia viral oncogene homolog 2	ABL2	SP600125	O=c1c2ccccc2c2n[nH]c3cccc1c23	Ki	>	10000	nM	0.39
V-abl Abelson murine leukemia viral oncogene homolog 2	ABL2	MLN-518	COc1cc2c(ncnc2N2CCN(CC2)C(=O)Nc2ccc(cc2)OC(C)C)cc1OCCCN1CCCCC1	Ki	>	10000	nM	0.2
V-abl Abelson murine leukemia viral oncogene homolog 2	ABL2	Gleevec	CN1CCN(CC1)Cc1ccc(cc1)C(=O)Nc1ccc(C)c(c1)Nc1nccc(n1)c1cccnc1.CS(=O)(=O)O	Ki		13	nM	0.397
V-abl Abelson murine leukemia viral oncogene homolog 2	ABL2	BIRB-796	Cc1ccc(cc1)n1nc(cc1NC(=O)Nc1ccc(OCCN2CCOCC2)c2ccccc12)C(C)(C)C	Ki	>	10000	nM	0.373
V-abl Abelson murine leukemia viral oncogene homolog 2	ABL2	Staurosporine	CNC1CC2OC(C)(C1OC)n1c3ccccc3c3c4CNC(=O)c4c4c5ccccc5n2c4c13	Ki		160	nM	0.817
V-abl Abelson murine leukemia viral oncogene homolog 2	ABL2	Roscovitine	CCC(CO)Nc1nc(NCc2ccccc2)c2ncn(C(C)C)c2n1	Ki	>	10000	nM	0.28
V-abl Abelson murine leukemia viral oncogene homolog 2	ABL2	SU11248	CCN(CC)CCNC(=O)c1c(C)[nH]c(C=C2C(=O)Nc3ccc(F)cc23)c1C	Ki		1200	nM	0.673
V-abl Abelson murine leukemia viral oncogene homolog 2	ABL2	EKB-569	CCOc1cc2ncc(C#N)c(Nc3ccc(F)c(Cl)c3)c2cc1NC(=O)C=CCN(C)C	Ki		160	nM	0.693
V-abl Abelson murine leukemia viral oncogene homolog 2	ABL2	LY-333531	CN(C)CC1OCCn2cc(C3=C(C(=O)NC3=O)c3cn(CC1)c1ccccc31)c1ccccc21	Ki	>	10000	nM	0.367
V-abl Abelson murine leukemia viral oncogene homolog 2	ABL2	Flavopiridol	CN1CCC(C(O)C1)c1c(O)cc(O)c2C(=O)CC(Oc12)c1ccccc1Cl	Ki	>	10000	nM	0.277
V-abl Abelson murine leukemia viral oncogene homolog 2	ABL2	ZD-6474	COc1cc2c(ncnc2cc1OCC1CCN(C)CC1)Nc1ccc(Br)cc1F	Ki		130	nM	0.487
V-abl Abelson murine leukemia viral oncogene homolog 2	ABL2	BAY-43-9006	CNC(=O)c1nccc(Oc2ccc(cc2)NC(=O)Nc2ccc(Cl)c(c2)C(F)(F)F)c1	Ki		1300	nM	0.5
V-abl Abelson murine leukemia viral oncogene homolog 2	ABL2	Iressa	COc1cc2ncnc(Nc3ccc(F)c(Cl)c3)c2cc1OCCCN1CCOCC1	Ki	>	10000	nM	0.537
V-abl Abelson murine leukemia viral oncogene homolog 2	ABL2	Tarceva	Cl.COCCOc1cc2c(ncnc2cc1OCCOC)Nc1cccc(C#C)c1	Ki		300	nM	0.363
V-abl Abelson murine leukemia viral oncogene homolog 2	ABL2	SB203580	Fc1ccc(cc1)c1nc([nH]c1c1ccncc1)c1ccc(cc1)S(=O)C	Ki	>	10000	nM	0.373
Acetylcholinesterase	ACHE	BW284C51	[Br-].[Br-].C=CC[N+](C)(C)c1ccc(CCC(=O)CCc2ccc(cc2)[N+](C)(C)CC=C)cc1	Ki		10	nM	0.66
Acetylcholinesterase	ACHE	N-Allyl-N-(1,2,3,4-tetrahydroacridin-9-yl)-N-{3-[(1,2,3,4-tetrahydroacridin-9-yl)amino]propyl}-1,4-butanediamine	C=CCN(CCCCNc1c2CCCCc2nc2ccccc12)CCCNc1c2CCCCc2nc2ccccc12	Ki		0.085	nM	0.983
Acetylcholinesterase	ACHE	Tacrine	Nc1c2CCCCc2nc2ccccc12	Ki		36	nM	0.883
Acetylcholinesterase	ACHE	(S)-2-amino-3-(1H-indol-3-yl)-N-(3-oxo-3-(1,2,3,4-tetrahydroacridin-9-ylamino)propyl)propanamide	O=C(CCNC(=O)C(N)Cc1c[nH]c2ccccc12)Nc1c2CCCCc2nc2ccccc12	Ki	>	10000	nM	0.383
Acetylcholinesterase	ACHE	(S)-2-amino-N-(2-oxo-2-(1,2,3,4-tetrahydroacridin-9-ylamino)ethyl)-3-phenylpropanamide	O=C(CNC(=O)C(N)Cc1ccccc1)Nc1c2CCCCc2nc2ccccc12	Ki		1908	nM	0.533
Acetylcholinesterase	ACHE	(S)-2-amino-3-(naphthalen-2-yl)-N-(2-oxo-2-(1,2,3,4-tetrahydroacridin-9-ylamino)ethyl)propanamide	O=C(CNC(=O)C(N)Cc1ccc2ccccc2c1)Nc1c2CCCCc2nc2ccccc12	Ki	>	10000	nM	0.49
Acetylcholinesterase	ACHE	(S)-2-amino-3-(1H-indol-3-yl)-N-(2-oxo-2-(1,2,3,4-tetrahydroacridin-9-ylamino)ethyl)propanamide	O=C(CNC(=O)C(N)Cc1c[nH]c2ccccc12)Nc1c2CCCCc2nc2ccccc12	Ki		2214	nM	0.917
Acetylcholinesterase	ACHE	(S)-N-(2-oxo-2-(1,2,3,4-tetrahydroacridin-9-ylamino)ethyl)-1,2,3,4-tetrahydroisoquinoline-3-carboxamide	O=C(CNC(=O)C1NCc2ccccc2C1)Nc1c2CCCCc2nc2ccccc12	Ki		4130	nM	0.797
Acetylcholinesterase	ACHE	1,3-bis{[(1,2,3,4-Tetrahydroacridin-9-yl)amino]ethyl}benzene	c1cc(CCNc2c3CCCCc3nc3ccccc23)cc(c1)CCNc1c2CCCCc2nc2ccccc12	Ki		1.718	nM	1
Acetylcholinesterase	ACHE	1,4-bis{[(1,2,3,4-Tetrahydroacridin-9-yl)amino]ethyl}benzene	C1CCc2c(C1)nc1ccccc1c2NCCc1ccc(CCNc2c3CCCCc3nc3ccccc23)cc1	Ki		1.63	nM	0.99
Acetylcholinesterase	ACHE	3,4-bis{[(1,2,3,4-Tetrahydroacridin-9-yl)amino]ethyl}furan	o1cc(CCNc2c3CCCCc3nc3ccccc23)c(c1)CCNc1c2CCCCc2nc2ccccc12	Ki		13.27	nM	0.97
Acetylcholinesterase	ACHE	2,6-bis{[(1,2,3,4-Tetrahydroacridin-9-yl)amino]ethyl}pyridine	c1cc(CCNc2c3CCCCc3nc3ccccc23)nc(c1)CCNc1c2CCCCc2nc2ccccc12	Ki		0.768	nM	0.987
Acetylcholinesterase	ACHE	(1,2,3,4-Tetrahydro-acridin-9-yl)-[8-(1,2,3,4-tetrahydro-acridin-9-ylsulfanyl)-octyl]-amine	C(CCCCSc1c2CCCCc2nc2ccccc12)CCCNc1c2CCCCc2nc2ccccc12	Ki		27.925	nM	0.963
Acetylcholinesterase	ACHE	(S)-1-(2-(1,2,3,4-tetrahydroacridin-9-ylamino)ethyl)-N-(5-(1,2,3,4-tetrahydroacridin-9-ylamino)pentyl)pyrrolidine-2-carboxamide	O=C(NCCCCCNc1c2CCCCc2nc2ccccc12)C1CCCN1CCNc1c2CCCCc2nc2ccccc12	Ki		6.75	nM	0.963
Acetylcholinesterase	ACHE	N-(2-Hydroxyethyl)-N-(1,2,3,4-tetrahydroacridin-9-yl)-N-{3-[(1,2,3,4-tetrahydroacridin-9-yl)amino]propyl}-1,4-butanediamine	OCCN(CCCCNc1c2CCCCc2nc2ccccc12)CCCNc1c2CCCCc2nc2ccccc12	Ki		0.119	nM	0.993
Acetylcholinesterase	ACHE	N-(1,2,3,4-Tetrahydroacridin-9-yl)-N-(3-(1,2,3,4-tetrahydroacridin-9-ylsulfanyl)propyl)-1,4-butanediamine	C(NCCCSc1c2CCCCc2nc2ccccc12)CCCNc1c2CCCCc2nc2ccccc12	Ki		2.672	nM	0.987
Acetylcholinesterase	ACHE	1,4-bis[3-(1,2,3,4-Tetrahydroacridin-9-yl)aminopropyl]piperazine	C(CNc1c2CCCCc2nc2ccccc12)CN1CCN(CCCNc2c3CCCCc3nc3ccccc23)CC1	Ki		0.136	nM	0.953
Acetylcholinesterase	ACHE	(S)-2-amino-3-(1H-indol-3-yl)-N-(2-(1,2,3,4-tetrahydroacridin-9-ylamino)ethyl)propanamide	NC(Cc1c[nH]c2ccccc12)C(=O)NCCNc1c2CCCCc2nc2ccccc12	Ki		280	nM	0.94
Acetylcholinesterase	ACHE	(S)-2-amino-N1,N5-bis(2-(1,2,3,4-tetrahydroacridin-9-ylamino)ethyl)pentanediamide	O=C(NCCNc1c2CCCCc2nc2ccccc12)CCC(N)C(=O)NCCNc1c2CCCCc2nc2ccccc12	Ki		6.21	nM	0.953
Acetylcholinesterase	ACHE	N-{4-[(1,2,3,4-Tetrahydroacridin-9-yl)amino]butyl}-N{3-[(1,2,3,4-tetrahydroacridin-9-yl)amino]propyl}acetamide	CC(=O)N(CCCCNc1c2CCCCc2nc2ccccc12)CCCNc1c2CCCCc2nc2ccccc12	Ki		0.223	nM	0.94
Acetylcholinesterase	ACHE	N-{4-[(1,2,3, 4-Tetrahydroacridin-9-yl)amino]butyl}-N-{3-[(1,2,3,4-tetrahydroacridin-9-yl)sulfanyl]propyl}acetamide	CC(=O)N(CCCCNc1c2CCCCc2nc2ccccc12)CCCSc1c2CCCCc2nc2ccccc12	Ki		24.414	nM	0.99
Acetylcholinesterase	ACHE	6-(1,2,3,4-Tetrahydro-acridin-9-ylamino)-hexanoic acid [3-(acridin-9-ylsulfanyl)-propyl]-amide	CC(=O)N(CCCCSc1c2CCCCc2nc2ccccc12)CCCNc1c2CCCCc2nc2ccccc12	Ki		5.15	nM	0.99
Acetylcholinesterase	ACHE	5-(1,2,3,4-Tetrahydro-acridin-9-ylamino)-pentanoic acid [3-(acridin-9-ylsulfanyl)-propyl]-amide	CC(=O)N(CCCNc1c2CCCCc2nc2ccccc12)CCCSc1c2CCCCc2nc2ccccc12	Ki		13.37	nM	0.957
Acetylcholinesterase	ACHE	(S)-tert-butyl 3-(1H-indol-3-yl)-1-oxo-1-(3-oxo-3-(1,2,3,4-tetrahydroacridin-9-ylamino)propylamino)propan-2-ylcarbamate	O=C(CCNC(=O)C(NC(=O)OC(C)(C)C)Cc1c[nH]c2ccccc12)Nc1c2CCCCc2nc2ccccc12	Ki		7970	nM	0.977
Acetylcholinesterase	ACHE	(S)-tert-butyl 3-(1H-indol-3-yl)-1-oxo-1-(2-(1,2,3,4-tetrahydroacridin-9-ylamino)ethylamino)propan-2-ylcarbamate	O=C(NC(Cc1c[nH]c2ccccc12)C(=O)NCCNc1c2CCCCc2nc2ccccc12)OC(C)(C)C	Ki		130	nM	0.963
Acetylcholinesterase	ACHE	(S)-tert-butyl 1,5-dioxo-1,5-bis(2-(1,2,3,4-tetrahydroacridin-9-ylamino)ethylamino)pentan-2-ylcarbamate	O=C(NCCNc1c2CCCCc2nc2ccccc12)CCC(NC(=O)OC(C)(C)C)C(=O)NCCNc1c2CCCCc2nc2ccccc12	Ki		15.4	nM	0.983
Acetylcholinesterase	ACHE	1,3-bis{[(1,2,3,4-Tetrahydroacridin-9-yl)amino]ethyl}-5-methylbenzene	Cc1cc(CCNc2c3CCCCc3nc3ccccc23)cc(CCNc2c3CCCCc3nc3ccccc23)c1	Ki		7.45	nM	1
Acetylcholinesterase	ACHE	Irinotecan	CCc1c2cc(ccc2nc2c1Cn1c2cc2c(COC(=O)C2(O)CC)c1=O)OC(=O)N1CCC(CC1)N1CCCCC1	Ki		50.5	nM	0.577
Acetylcholinesterase	ACHE	huprine X	CCC1=CC2CC(C1)c1c(C2)nc2cc(Cl)ccc2c1N	Ki		0.67	nM	0.85
Acetylcholinesterase	ACHE	2-(2,6-bis(2-(diethylamino)ethoxy)phenoxy)-N,N-diethylethanamine	CCN(CC)CCOc1c(OCCN(CC)CC)cccc1OCCN(CC)CC	Ki	>	10000	nM	0.77
Acetylcholinesterase	ACHE	N-Ethyl-N-(1,2,3,4-tetrahydroacridin-9-yl)-N-{3-[(1,2,3,4-tetrahydroacridin-9-yl)amino]propyl}-1,4-butanediamine	CCN(CCCCNc1c2CCCCc2nc2ccccc12)CCCNc1c2CCCCc2nc2ccccc12	Ki		0.162	nM	1
Acetylcholinesterase	ACHE	N-Methyl-N-(1,2,3,4-tetrahydroacridin-9-yl)-N-{3-[(1,2,3,4-tetrahydroacridin-9-yl)amino]propyl}-1,4-butanediamine	CN(CCCCNc1c2CCCCc2nc2ccccc12)CCCNc1c2CCCCc2nc2ccccc12	Ki		0.012	nM	1
Acetylcholinesterase	ACHE	N-[3-(Acridin-9-ylsulfanyl)-propyl]-N''-(1,2,3,4-tetrahydro-acridin-9-yl)-pentane-1,5-diamine	CN(CCCCSc1c2CCCCc2nc2ccccc12)CCCNc1c2CCCCc2nc2ccccc12	Ki		3.99	nM	0.977
Acetylcholinesterase	ACHE	N-Methyl-N'-(1,2,3,4-tetrahydro-acridin-9-yl)-N-[3-(1,2,3,4-tetrahydro-acridin-9-ylamino)-propyl]-propane-1,3-diamine	CN(CCCNc1c2CCCCc2nc2ccccc12)CCCNc1c2CCCCc2nc2ccccc12	Ki		0.54	nM	0.997
Acetylcholinesterase	ACHE	(S)-2-(methylamino)-N-(2-oxo-2-(1,2,3,4-tetrahydroacridin-9-ylamino)ethyl)-3-phenylpropanamide	CNC(Cc1ccccc1)C(=O)NCC(=O)Nc1c2CCCCc2nc2ccccc12	Ki		6320	nM	0.57
Acetylcholinesterase	ACHE	(S)-3-(1H-indol-3-yl)-2-(methylamino)-N-(2-oxo-2-(1,2,3,4-tetrahydroacridin-9-ylamino)ethyl)propanamide	CNC(Cc1c[nH]c2ccccc12)C(=O)NCC(=O)Nc1c2CCCCc2nc2ccccc12	Ki		3330	nM	0.943
ADENOSINE A1	ADORA1	(4-(furan-2-yl)-2-(2-(thiophen-2-yl)ethylamino)thiazol-5-yl)(phenyl)methanone	O=C(c1ccccc1)c1sc(NCCc2cccs2)nc1c1ccco1	Ki		6700	nM	0.793
ADENOSINE A1	ADORA1	N-(5-Benzoyl-4-phenylthiazol-2-yl)furan-2-carboxamide	O=C(c1ccccc1)c1sc(nc1c1ccccc1)NC(=O)c1ccco1	Ki		54.3	nM	0.833
ADENOSINE A1	ADORA1	4-[6-Oxo-3-(2-phenyl-pyrazolo[1,5-a]pyridin-3-yl)-6H-pyridazin-1-yl]-butyric acid	OC(=O)CCCn1nc(ccc1=O)c1c(nn2ccccc12)c1ccccc1	Ki		12	nM	0.623
ADENOSINE A1	ADORA1	SCH58261	Nc1nc2n(CCc3ccccc3)ncc2c2nc(nn12)c1ccco1	Ki		287	nM	0.697
ADENOSINE A1	ADORA1	7-bromo-eudistomin D	Brc1cc2[nH]c3cnccc3c2c(Br)c1O	Ki		7370	nM	0.32
ADENOSINE A1	ADORA1	CGS 15943	Clc1ccc2nc(N)n3nc(nc3c2c1)c1ccco1	Ki		3.5	nM	0.77
ADENOSINE A1	ADORA1	ZM 241385	Oc1ccc(CCNc2nc(N)n3nc(nc3n2)c2ccco2)cc1	Ki		536	nM	0.697
ADENOSINE A1	ADORA1	4-(2-phenyl-7H-pyrrolo[2,3-d]pyrimidin-4-ylamino)cyclohexanol	OC1CCC(CC1)Nc1nc(nc2[nH]ccc12)c1ccccc1	Ki		1	nM	0.79
ADENOSINE A1	ADORA1	(E)-1-[(R)-2-(2-Hydroxy-ethyl)-piperidin-1-yl]-3-(2-phenyl-pyrazolo[1,5-a]pyridin-3-yl)-propenone	OCCC1CCCCN1C(=O)C=Cc1c(nn2ccccc12)c1ccccc1	Ki		0.49	nM	0.567
ADENOSINE A1	ADORA1	ILOPERIDONE	COc1cc(ccc1OCCCN1CCC(CC1)c1noc2cc(F)ccc12)C(=O)C	Ki	>	10000	nM	0.527
ADENOSINE A1	ADORA1	N-[5-pyridin-4-yl-4-(3,4,5-trimethoxyphenyl)thiazol-2-yl]acetamide	COc1cc(cc(OC)c1OC)c1nc(NC(=O)C)sc1c1ccncc1	Ki	>	10000	nM	0.6
ADENOSINE A1	ADORA1	N-(2-(2-phenyl-6-(4-(3-phenylpropyl)piperazine-1-carbonyl)-7H-pyrrolo[2,3-d]pyrimidin-4-ylamino)ethyl)acetamide	CC(=O)NCCNc1nc(nc2[nH]c(cc12)C(=O)N1CCN(CCCc2ccccc2)CC1)c1ccccc1	Ki		37	nM	0.747
ADENOSINE A1	ADORA1	8-(4-(1-(4-(5-chlorobenzo[d]thiazol-2-yl)piperazin-1-yl)-2-methyl-1-oxopropan-2-yloxy)phenyl)-1,3-dimethyl-1H-purine-2,6(3H,7H)-dione	Clc1ccc2sc(nc2c1)N1CCN(CC1)C(=O)C(C)(C)Oc1ccc(cc1)c1nc2c([nH]1)c(=O)n(C)c(=O)n2C	Ki		79	nM	0.587
ADENOSINE A1	ADORA1	N-(5-(4-Methylbenzoyl)-4-phenylthiazol-2-yl)benzamide	Cc1ccc(cc1)C(=O)c1sc(nc1c1ccccc1)NC(=O)c1ccccc1	Ki		57.4	nM	0.877
ADENOSINE A1	ADORA1	SR 144528	Cc1ccc(cc1)Cn1nc(cc1c1ccc(Cl)c(C)c1)C(=O)NC1C2(C)CCC(C2)C1(C)C	Ki	>	10000	nM	0.323
ADENOSINE A1	ADORA1	6-Hydroxy-2,5,7-trimethyl-9H-beta-carbolin-2-ium	[I-].C[n+]1ccc2c(c1)[nH]c1cc(C)c(O)c(C)c21	Ki	>	10000	nM	0.087
ADENOSINE A1	ADORA1	8-Hydroxy-7,9-dimethyl-delta-carboline	Cc1cc2[nH]c3cccnc3c2c(C)c1O	Ki	>	10000	nM	0.113
ADENOSINE A1	ADORA1	6-Hydroxy-5,7-dimethyl-beta-carboline	Cc1cc2[nH]c3cnccc3c2c(C)c1O	Ki	>	10000	nM	0.14
ADENOSINE A1	ADORA1	6-Hydroxy-2,5,7,9-tetramethyl-9H-beta-carbolin-2-ium	[I-].C[n+]1ccc2c3c(C)c(O)c(C)cc3n(C)c2c1	Ki	>	10000	nM	0.023
ADENOSINE A1	ADORA1	8-Hydroxy-5,7,9-trimethyl-delta-carboline	Cc1cc2c(c(C)c1O)c1ncccc1n2C	Ki	>	10000	nM	0.053
ADENOSINE A1	ADORA1	6-Hydroxy-5,7,9-trimethyl-beta-carboline	Cc1cc2c(c(C)c1O)c1ccncc1n2C	Ki	>	10000	nM	0.067
ADENOSINE A1	ADORA1	1, HENECA	CCCCC#Cc1nc(N)c2ncn(C3OC(C(=O)NCC)C(O)C3O)c2n1	Ki		60	nM	0.887
ADENOSINE A1	ADORA1	N-Benzo[1,3]dioxol-5-yl-2-[5-(2,6-dioxo-1,3-dipropyl-2,3,6,7-tetrahydro-1H-purin-8-yl)-1-methyl-1H-pyrazol-3-yloxy]-acetamide	CN(CCCC)N=O	Ki		200	nM	0.663
ADENOSINE A1	ADORA1	N-(2-hydroxyethyl)-2-(4-(1-methyl-2,4-dioxo-3-propyl-2,3,4,5-tetrahydro-1H-pyrrolo[3,2-d]pyrimidin-6-yl)phenoxy)acetamide	OCCNC(=O)COc1ccc(cc1)c1[nH]c2c(c1)n(C)c(=O)n(CCC)c2=O	Ki		68	nM	0.877
ADENOSINE A1	ADORA1	I-ABOPX	CCCn1c(=O)c2[nH]c(nc2n(Cc2ccc(N)c(I)c2)c1=O)c1ccc(OCC(=O)O)cc1	Ki		70	nM	0.797
ADENOSINE A1	ADORA1	8-(1-(3-(trifluoromethyl)benzyl)-1H-pyrazol-4-yl)-3-ethyl-1-propyl-1H-purine-2,6(3H,7H)-dione	CCCn1c(=O)c2[nH]c(nc2n(CC)c1=O)c1cnn(Cc2cccc(c2)C(F)(F)F)c1	Ki		1940	nM	0.727
ADENOSINE A1	ADORA1	8-(Hexahydro-2,5-methano-pentalen-3a-yl)-3-methyl-1-propyl-3,7-dihydro-purine-2,6-dione	CCCn1c(=O)c2[nH]c(nc2n(C)c1=O)C12CC3CC(CC2C3)C1	Ki		0.295	nM	0.847
ADENOSINE A1	ADORA1	3-(4-aminophenethyl)-7-(2-(ethyl(2-hydroxyethyl)amino)ethyl)-1-propyl-1H-purine-2,6(3H,7H)-dione	OCCN(CC)CCn1cnc2n(CCc3ccc(N)cc3)c(=O)n(CCC)c(=O)c12	Ki		0.58	nM	0.587
ADENOSINE A1	ADORA1	sodium 4-(2,6-dioxo-1-propyl-2,3,6,7-tetrahydro-1H-purin-8-yl)benzenesulfonate	[Na+].CCCn1c(=O)[nH]c2nc([nH]c2c1=O)c1ccc(cc1)S(=O)(=O)[O-]	Ki	>	10000	nM	0.753
ADENOSINE A1	ADORA1	8-(4-(4-(4-Chlorophenyl)piperazine-1-sulfonyl)phenyl)-1-propyl-3,7-dihydropurine-2,6-dione	CCCn1c(=O)[nH]c2nc([nH]c2c1=O)c1ccc(cc1)S(=O)(=O)N1CCN(CC1)c1ccc(Cl)cc1	Ki	>	10000	nM	0.367
ADENOSINE A1	ADORA1	8-(4-(4-(4-Methoxyphenyl)piperazine-1-sulfonyl)phenyl)-1-propyl-3,7-dihydropurine-2,6-dione	CCCn1c(=O)[nH]c2nc([nH]c2c1=O)c1ccc(cc1)S(=O)(=O)N1CCN(CC1)c1ccc(OC)cc1	Ki	>	10000	nM	0.593
ADENOSINE A1	ADORA1	1-Propyl-8-(4-(4-(3-trifluoromethylbenzyl)piperazine-1-sulfonyl)phenyl)-3,7-dihydropurine-2,6-dione	CCCn1c(=O)[nH]c2nc([nH]c2c1=O)c1ccc(cc1)S(=O)(=O)N1CCN(CC1)Cc1cccc(c1)C(F)(F)F	Ki		2610	nM	0.853
ADENOSINE A1	ADORA1	8-(4-(4-(3-Chlorobenzyl)piperazine-1-sulfonyl)phenyl)-1-propyl-3,7-dihydropurine-2,6-dione	CCCn1c(=O)[nH]c2nc([nH]c2c1=O)c1ccc(cc1)S(=O)(=O)N1CCN(CC1)Cc1cccc(Cl)c1	Ki		1090	nM	0.75
ADENOSINE A1	ADORA1	8-(4-(4-(3-Fluorobenzyl)piperazine-1-sulfonyl)phenyl)-1-propyl-3,7-dihydropurine-2,6-dione	CCCn1c(=O)[nH]c2nc([nH]c2c1=O)c1ccc(cc1)S(=O)(=O)N1CCN(CC1)Cc1cccc(F)c1	Ki		2300	nM	0.95
ADENOSINE A1	ADORA1	1-Propyl-8-(4-(4-(4-trifluoromethylbenzyl)piperazine-1-sulfonyl)phenyl)-3,7-dihydropurine-2,6-dione	CCCn1c(=O)[nH]c2nc([nH]c2c1=O)c1ccc(cc1)S(=O)(=O)N1CCN(CC1)Cc1ccc(cc1)C(F)(F)F	Ki		5630	nM	0.987
ADENOSINE A1	ADORA1	8-(4-(4-(4-chlorobenzyl)piperazin-1-ylsulfonyl)phenyl)-1-propyl-1H-purine-2,6(3H,7H)-dione	CCCn1c(=O)[nH]c2nc([nH]c2c1=O)c1ccc(cc1)S(=O)(=O)N1CCN(CC1)Cc1ccc(Cl)cc1	Ki		2240	nM	0.947
ADENOSINE A1	ADORA1	8-(4-(4-(4-Methoxybenzyl)piperazine-1-sulfonyl)phenyl)-1-propyl-3,7-dihydropurine-2,6-dione	CCCn1c(=O)[nH]c2nc([nH]c2c1=O)c1ccc(cc1)S(=O)(=O)N1CCN(CC1)Cc1ccc(OC)cc1	Ki	>	10000	nM	0.887
ADENOSINE A1	ADORA1	8-[4-(4-benzylpiperazide-1-sulfonyl)phenyl]-1-propylxanthine	CCCn1c(=O)[nH]c2nc([nH]c2c1=O)c1ccc(cc1)S(=O)(=O)N1CCN(CC1)Cc1ccccc1	Ki		2067	nM	0.88
ADENOSINE A1	ADORA1	8-(4-(4-Benzo[1,3]dioxol-5-ylmethylpiperazine-1-sulfonyl)phenyl)-1-propyl-3,7-dihydropurine-2,6-dione	CCCn1c(=O)[nH]c2nc([nH]c2c1=O)c1ccc(cc1)S(=O)(=O)N1CCN(CC1)Cc1ccc2OCOc2c1	Ki		443	nM	0.227
ADENOSINE A1	ADORA1	8-(4-(4-Phenethylpiperazine-1-sulfonyl)phenyl)-1-propyl-3,7-dihydropurine-2,6-dione	CCCn1c(=O)[nH]c2nc([nH]c2c1=O)c1ccc(cc1)S(=O)(=O)N1CCN(CCc2ccccc2)CC1	Ki	>	10000	nM	0.793
ADENOSINE A1	ADORA1	N-(1-Benzylpiperidin-4-yl)-4-(2,6-dioxo-1-propyl-2,3,6,7-tetrahydro-1H-purin-8-yl)benzenesulfonamide	CCCn1c(=O)[nH]c2nc([nH]c2c1=O)c1ccc(cc1)S(=O)(=O)NC1CCN(CC1)Cc1ccccc1	Ki		1170	nM	0.773
ADENOSINE A1	ADORA1	N-(4-cyanophenyl)-2-(4-(2,4-dioxo-1,3-dipropyl-2,3,4,5-tetrahydro-1H-pyrrolo[3,2-d]pyrimidin-6-yl)phenoxy)acetamide	CCCn1c2cc([nH]c2c(=O)n(CCC)c1=O)c1ccc(OCC(=O)Nc2ccc(C#N)cc2)cc1	Ki		403	nM	0.86
ADENOSINE A1	ADORA1	BWA1433	CCCn1c2nc([nH]c2c(=O)n(CCC)c1=O)c1ccc(C=CC(=O)O)cc1	Ki		120	nM	0.707
ADENOSINE A1	ADORA1	Tonapofylline	CCCn1c2nc([nH]c2c(=O)n(CCC)c1=O)C12CCC(CCC(=O)O)(CC1)CC2	Ki		7.4	nM	0.837
ADENOSINE A1	ADORA1	DPCPX	CCCn1c2nc([nH]c2c(=O)n(CCC)c1=O)C1CCCC1	Ki		4.05	nM	0.937
ADENOSINE A1	ADORA1	CPX	CCCn1c(=O)n(CCC)c2nc[nH]c2c1=O	Ki		2.5	nM	0.567
ADENOSINE A1	ADORA1	2,4-Bis-n-propyl-4,9-dihydro-2,4,5,9-tetraaza-fluorene-1,3-dione	CCCn1c2c([nH]c3cnccc23)c(=O)n(CCC)c1=O	Ki		1410	nM	0.727
ADENOSINE A1	ADORA1	2,4-bis-n-propyl-4,9-dihydro-2,4,7,-9-tetraaza-fluorene-1,3-dione	CCCn1c2c([nH]c3cccnc23)c(=O)n(CCC)c1=O	Ki		132	nM	0.363
ADENOSINE A1	ADORA1	2,4-Bis-n-propyl-4,9-dihydro-7-n-propyloxy-2,4,5,-9-tetraaza-fluorene-1,3-dione	CCCOc1cnc2c(c1)[nH]c1c2n(CCC)c(=O)n(CCC)c1=O	Ki		921	nM	0.873
ADENOSINE A1	ADORA1	2,4-Bis-n-propyl-4,9-dihydro-5-n-propyloxy-2,4,7,9-tetraaza-fluorene-1,3-dione	CCCOc1cncc2[nH]c3c(c12)n(CCC)c(=O)n(CCC)c3=O	Ki		346	nM	0.927
ADENOSINE A1	ADORA1	3-Propylxanthine (enprofylline)	CCCn1c(=O)[nH]c(=O)c2[nH]cnc12	Ki	>	10000	nM	0.513
ADENOSINE A1	ADORA1	8-(4-(4-(4-Chlorophenyl)piperazine-1-sulfonyl)phenyl)-1-ethyl-3,7-dihydropurine-2,6-dione	CCn1c(=O)[nH]c2nc([nH]c2c1=O)c1ccc(cc1)S(=O)(=O)N1CCN(CC1)c1ccc(Cl)cc1	Ki		1000	nM	0.17
ADENOSINE A1	ADORA1	1-Ethyl-8-(4-(4-(3-trifluoromethylbenzyl)piperazine-1-sulfonyl)phenyl)-3,7-dihydropurine-2,6-dione	CCn1c(=O)[nH]c2nc([nH]c2c1=O)c1ccc(cc1)S(=O)(=O)N1CCN(CC1)Cc1cccc(c1)C(F)(F)F	Ki		2300	nM	0.773
ADENOSINE A1	ADORA1	1-Ethyl-8-(4-(4-(3-fluorobenzyl)piperazine-1-sulfonyl)phenyl)-3,7-dihydropurine-2,6-dione	CCn1c(=O)[nH]c2nc([nH]c2c1=O)c1ccc(cc1)S(=O)(=O)N1CCN(CC1)Cc1cccc(F)c1	Ki		2070	nM	0.873
ADENOSINE A1	ADORA1	1-Ethyl-8-(4-(4-(4-trifluoromethylbenzyl)piperazine-1-sulfonyl)phenyl)-3,7-dihydropurine-2,6-dione	CCn1c(=O)[nH]c2nc([nH]c2c1=O)c1ccc(cc1)S(=O)(=O)N1CCN(CC1)Cc1ccc(cc1)C(F)(F)F	Ki	>	10000	nM	0.383
ADENOSINE A1	ADORA1	8-(4-(4-(4-chlorobenzyl)piperazin-1-ylsulfonyl)phenyl)-1-ethyl-1H-purine-2,6(3H,7H)-dione	CCn1c(=O)[nH]c2nc([nH]c2c1=O)c1ccc(cc1)S(=O)(=O)N1CCN(CC1)Cc1ccc(Cl)cc1	Ki	>	10000	nM	0.437
ADENOSINE A1	ADORA1	1-Ethyl-8-(4-(4-(4-fluorobenzyl)piperazine-1-sulfonyl)phenyl)-3,7-dihydropurine-2,6-dione	CCn1c(=O)[nH]c2nc([nH]c2c1=O)c1ccc(cc1)S(=O)(=O)N1CCN(CC1)Cc1ccc(F)cc1	Ki		1820	nM	0.913
ADENOSINE A1	ADORA1	1-Ethyl-8-(4-(4-(4-methoxybenzyl)piperazine-1-sulfonyl)phenyl)-3,7-dihydropurine-2,6-dione	COc1ccc(cc1)CN1CCN(CC1)S(=O)(=O)c1ccc(cc1)c1[nH]c2c(n1)[nH]c(=O)n(CC)c2=O	Ki		3800	nM	0.38
ADENOSINE A1	ADORA1	8-(4-(4-benzylpiperazin-1-ylsulfonyl)phenyl)-1-ethyl-1H-purine-2,6(3H,7H)-dione	CCn1c(=O)[nH]c2nc([nH]c2c1=O)c1ccc(cc1)S(=O)(=O)N1CCN(CC1)Cc1ccccc1	Ki		1840	nM	0.83
ADENOSINE A1	ADORA1	8-(4-(4-Benzo[1,3]dioxol-5-ylmethylpiperazine-1-sulfonyl)phenyl)-1-ethyl-3,7-dihydropurine-2,6-dione	CCn1c(=O)[nH]c2nc([nH]c2c1=O)c1ccc(cc1)S(=O)(=O)N1CCN(CC1)Cc1ccc2OCOc2c1	Ki	>	10000	nM	0.81
ADENOSINE A1	ADORA1	NECA	CCNC(=O)C1OC(C(O)C1O)n1cnc2c(N)ncnc12	Ki		14	nM	0.957
ADENOSINE A1	ADORA1	Desvenlafaxine	O.OC(=O)CCC(=O)O.Oc1ccc(cc1)C(CN(C)C)C1(O)CCCCC1	Ki	>	10000	nM	0.42
ADENOSINE A1	ADORA1	Caffeine (1,3,7-trimethylxanthine)	Cn1cnc2c1c(=O)n(C)c(=O)n2C	Ki	>	10000	nM	0.707
ADENOSINE A1	ADORA1	N 0840	Cn1cnc2c(ncnc12)NC1CCCC1	Ki		1081	nM	0.757
ADENOSINE A1	ADORA1	9-(2-methoxybenzyl)-1,3-dimethyl-6,7,8,9-tetrahydropyrimido[1,2-a]purine-2,4(1H,3H)-dione	COc1ccccc1CN1CCCn2c1nc1c2c(=O)n(C)c(=O)n1C	Ki	>	10000	nM	0.293
ADENOSINE A1	ADORA1	9-(4-hydroxyphenethyl)-1,3-dimethyl-6,7,8,9-tetrahydropyrimido[1,2-a]purine-2,4(1H,3H)-dione	Oc1ccc(cc1)CCN1CCCn2c1nc1c2c(=O)n(C)c(=O)n1C	Ki	>	10000	nM	0.143
ADENOSINE A1	ADORA1	1,3-dimethyl-9-phenethyl-6,7,8,9-tetrahydropyrimido[1,2-a]purine-2,4(1H,3H)-dione	Cn1c(=O)n(C)c(=O)c2c1nc1N(CCCn21)CCc1ccccc1	Ki	>	10000	nM	0.127
ADENOSINE A1	ADORA1	9-(2-(1H-indol-3-yl)ethyl)-1,3-dimethyl-6,7,8,9-tetrahydropyrimido[1,2-a]purine-2,4(1H,3H)-dione	Cn1c(=O)n(C)c(=O)c2c1nc1N(CCCn21)CCc1c[nH]c2ccccc12	Ki	>	10000	nM	0.2
ADENOSINE A1	ADORA1	theophylline	Cn1c(=O)n(C)c2nc[nH]c2c1=O	Ki		6200	nM	0.237
ADENOSINE A1	ADORA1	2,4-Dimethyl-4,9-dihydro-2,4,7,9-tetraaza-fluorene-1,3-dione	Cn1c2c3ccncc3[nH]c2c(=O)n(C)c1=O	Ki	>	10000	nM	0.94
ADENOSINE A1	ADORA1	2,4-Dimethyl-4,9-dihydro-2,4,5,9-tetraaza-fluorene-1,3-dione	Cn1c2c3ncccc3[nH]c2c(=O)n(C)c1=O	Ki		379	nM	0.583
ADENOSINE A1	ADORA1	2,4-dimethyl-4,9-dihydro-2,4,5,9-tetraaza-fluorene-1,3-dione	O=C1N(C)C(=O)N(C)C2C1Nc1cnccc21	Ki	>	10000	nM	0.54
ADENOSINE A1	ADORA1	2,4-dimethyl-4,9-dihydro-2,4,7,9-tetraaza-fluorene-1,3-dione	O=C1N(C)C(=O)N(C)C2C1Nc1cccnc21	Ki		379	nM	0.19
ADENOSINE A1	ADORA1	2,5,9-trimethyl-4,9-dihydro-2,4,5,9-tetraaza-fluorene-1,3-dione	CN1C(=O)N(C)C2C(C1=O)N(C)c1cccnc21	Ki	>	10000	nM	0.763
ADENOSINE A2a	ADORA2A	(4-(furan-2-yl)-2-(2-(thiophen-2-yl)ethylamino)thiazol-5-yl)(phenyl)methanone	O=C(c1ccccc1)c1sc(NCCc2cccs2)nc1c1ccco1	Ki		12	nM	0.787
ADENOSINE A2a	ADORA2A	N-(5-Benzoyl-4-phenylthiazol-2-yl)furan-2-carboxamide	O=C(c1ccccc1)c1sc(nc1c1ccccc1)NC(=O)c1ccco1	Ki		348	nM	0.923
ADENOSINE A2a	ADORA2A	SCH58261	Nc1nc2n(CCc3ccccc3)ncc2c2nc(nn12)c1ccco1	Ki		0.6	nM	0.66
ADENOSINE A2a	ADORA2A	7-bromo-eudistomin D	Brc1cc2[nH]c3cnccc3c2c(Br)c1O	Ki		4920	nM	0.33
ADENOSINE A2a	ADORA2A	CGS 15943	Clc1ccc2nc(N)n3nc(nc3c2c1)c1ccco1	Ki		2.29	nM	0.787
ADENOSINE A2a	ADORA2A	ZM 241385	Oc1ccc(CCNc2nc(N)n3nc(nc3n2)c2ccco2)cc1	Ki		1.4	nM	0.817
ADENOSINE A2a	ADORA2A	4-(2-phenyl-7H-pyrrolo[2,3-d]pyrimidin-4-ylamino)cyclohexanol	OC1CCC(CC1)Nc1nc(nc2[nH]ccc12)c1ccccc1	Ki		398	nM	0.837
ADENOSINE A2a	ADORA2A	CCPA	OCC1OC(C(O)C1O)n1cnc2c(NC3CCCC3)nc(Cl)nc12	Ki		2270	nM	0.797
ADENOSINE A2a	ADORA2A	ILOPERIDONE	COc1cc(ccc1OCCCN1CCC(CC1)c1noc2cc(F)ccc12)C(=O)C	Ki	>	10000	nM	0.227
ADENOSINE A2a	ADORA2A	N-[5-pyridin-4-yl-4-(3,4,5-trimethoxyphenyl)thiazol-2-yl]acetamide	COc1cc(cc(OC)c1OC)c1nc(NC(=O)C)sc1c1ccncc1	Ki	>	10000	nM	0.583
ADENOSINE A2a	ADORA2A	N-(2-(2-phenyl-6-(4-(3-phenylpropyl)piperazine-1-carbonyl)-7H-pyrrolo[2,3-d]pyrimidin-4-ylamino)ethyl)acetamide	CC(=O)NCCNc1nc(nc2[nH]c(cc12)C(=O)N1CCN(CCCc2ccccc2)CC1)c1ccccc1	Ki		328	nM	0.847
ADENOSINE A2a	ADORA2A	8-(4-(1-(4-(5-chlorobenzo[d]thiazol-2-yl)piperazin-1-yl)-2-methyl-1-oxopropan-2-yloxy)phenyl)-1,3-dimethyl-1H-purine-2,6(3H,7H)-dione	Clc1ccc2sc(nc2c1)N1CCN(CC1)C(=O)C(C)(C)Oc1ccc(cc1)c1nc2c([nH]1)c(=O)n(C)c(=O)n2C	Ki	>	10000	nM	0.84
ADENOSINE A2a	ADORA2A	R-PIA	OCC1OC(C(O)C1O)n1cnc2c(ncnc12)NC(C)Cc1ccccc1	Ki		859	nM	0.497
ADENOSINE A2a	ADORA2A	N-(5-(4-Methylbenzoyl)-4-phenylthiazol-2-yl)benzamide	Cc1ccc(cc1)C(=O)c1sc(nc1c1ccccc1)NC(=O)c1ccccc1	Ki		6250	nM	0.443
ADENOSINE A2a	ADORA2A	6-Hydroxy-2,5,7-trimethyl-9H-beta-carbolin-2-ium	[I-].C[n+]1ccc2c(c1)[nH]c1cc(C)c(O)c(C)c21	Ki	>	10000	nM	0.1
ADENOSINE A2a	ADORA2A	8-Hydroxy-7,9-dimethyl-delta-carboline	Cc1cc2[nH]c3cccnc3c2c(C)c1O	Ki	>	10000	nM	0.157
ADENOSINE A2a	ADORA2A	6-Hydroxy-5,7-dimethyl-beta-carboline	Cc1cc2[nH]c3cnccc3c2c(C)c1O	Ki	>	10000	nM	0.123
ADENOSINE A2a	ADORA2A	6-Hydroxy-2,5,7,9-tetramethyl-9H-beta-carbolin-2-ium	[I-].C[n+]1ccc2c3c(C)c(O)c(C)cc3n(C)c2c1	Ki	>	10000	nM	0.02
ADENOSINE A2a	ADORA2A	8-Hydroxy-5,7,9-trimethyl-delta-carboline	Cc1cc2c(c(C)c1O)c1ncccc1n2C	Ki	>	10000	nM	0.047
ADENOSINE A2a	ADORA2A	6-Hydroxy-5,7,9-trimethyl-beta-carboline	Cc1cc2c(c(C)c1O)c1ccncc1n2C	Ki	>	10000	nM	0.067
ADENOSINE A2a	ADORA2A	1, HENECA	CCCCC#Cc1nc(N)c2ncn(C3OC(C(=O)NCC)C(O)C3O)c2n1	Ki		6.4	nM	0.903
ADENOSINE A2a	ADORA2A	N-Benzo[1,3]dioxol-5-yl-2-[5-(2,6-dioxo-1,3-dipropyl-2,3,6,7-tetrahydro-1H-purin-8-yl)-1-methyl-1H-pyrazol-3-yloxy]-acetamide	CN(CCCC)N=O	Ki		1000	nM	0.747
ADENOSINE A2a	ADORA2A	I-ABOPX	CCCn1c(=O)c2[nH]c(nc2n(Cc2ccc(N)c(I)c2)c1=O)c1ccc(OCC(=O)O)cc1	Ki		95	nM	0.833
ADENOSINE A2a	ADORA2A	8-(1-(3-(trifluoromethyl)benzyl)-1H-pyrazol-4-yl)-3-ethyl-1-propyl-1H-purine-2,6(3H,7H)-dione	CCCn1c(=O)c2[nH]c(nc2n(CC)c1=O)c1cnn(Cc2cccc(c2)C(F)(F)F)c1	Ki		3280	nM	0.8
ADENOSINE A2a	ADORA2A	8-(4-(4-(4-Chlorophenyl)piperazine-1-sulfonyl)phenyl)-1-propyl-3,7-dihydropurine-2,6-dione	CCCn1c(=O)[nH]c2nc([nH]c2c1=O)c1ccc(cc1)S(=O)(=O)N1CCN(CC1)c1ccc(Cl)cc1	Ki	>	10000	nM	0.483
ADENOSINE A2a	ADORA2A	8-(4-(4-(4-Methoxyphenyl)piperazine-1-sulfonyl)phenyl)-1-propyl-3,7-dihydropurine-2,6-dione	CCCn1c(=O)[nH]c2nc([nH]c2c1=O)c1ccc(cc1)S(=O)(=O)N1CCN(CC1)c1ccc(OC)cc1	Ki		3720	nM	0.593
ADENOSINE A2a	ADORA2A	1-Propyl-8-(4-(4-(3-trifluoromethylbenzyl)piperazine-1-sulfonyl)phenyl)-3,7-dihydropurine-2,6-dione	CCCn1c(=O)[nH]c2nc([nH]c2c1=O)c1ccc(cc1)S(=O)(=O)N1CCN(CC1)Cc1cccc(c1)C(F)(F)F	Ki		306	nM	0.97
ADENOSINE A2a	ADORA2A	8-(4-(4-(3-Chlorobenzyl)piperazine-1-sulfonyl)phenyl)-1-propyl-3,7-dihydropurine-2,6-dione	CCCn1c(=O)[nH]c2nc([nH]c2c1=O)c1ccc(cc1)S(=O)(=O)N1CCN(CC1)Cc1cccc(Cl)c1	Ki		161	nM	0.96
ADENOSINE A2a	ADORA2A	8-(4-(4-(3-Fluorobenzyl)piperazine-1-sulfonyl)phenyl)-1-propyl-3,7-dihydropurine-2,6-dione	CCCn1c(=O)[nH]c2nc([nH]c2c1=O)c1ccc(cc1)S(=O)(=O)N1CCN(CC1)Cc1cccc(F)c1	Ki		278	nM	0.997
ADENOSINE A2a	ADORA2A	1-Propyl-8-(4-(4-(4-trifluoromethylbenzyl)piperazine-1-sulfonyl)phenyl)-3,7-dihydropurine-2,6-dione	CCCn1c(=O)[nH]c2nc([nH]c2c1=O)c1ccc(cc1)S(=O)(=O)N1CCN(CC1)Cc1ccc(cc1)C(F)(F)F	Ki		145	nM	1
ADENOSINE A2a	ADORA2A	8-(4-(4-(4-chlorobenzyl)piperazin-1-ylsulfonyl)phenyl)-1-propyl-1H-purine-2,6(3H,7H)-dione	CCCn1c(=O)[nH]c2nc([nH]c2c1=O)c1ccc(cc1)S(=O)(=O)N1CCN(CC1)Cc1ccc(Cl)cc1	Ki		333	nM	0.987
ADENOSINE A2a	ADORA2A	8-(4-(4-(4-Methoxybenzyl)piperazine-1-sulfonyl)phenyl)-1-propyl-3,7-dihydropurine-2,6-dione	CCCn1c(=O)[nH]c2nc([nH]c2c1=O)c1ccc(cc1)S(=O)(=O)N1CCN(CC1)Cc1ccc(OC)cc1	Ki		328	nM	0.99
ADENOSINE A2a	ADORA2A	8-[4-(4-benzylpiperazide-1-sulfonyl)phenyl]-1-propylxanthine	CCCn1c(=O)[nH]c2nc([nH]c2c1=O)c1ccc(cc1)S(=O)(=O)N1CCN(CC1)Cc1ccccc1	Ki		484	nM	1
ADENOSINE A2a	ADORA2A	8-(4-(4-Benzo[1,3]dioxol-5-ylmethylpiperazine-1-sulfonyl)phenyl)-1-propyl-3,7-dihydropurine-2,6-dione	CCCn1c(=O)[nH]c2nc([nH]c2c1=O)c1ccc(cc1)S(=O)(=O)N1CCN(CC1)Cc1ccc2OCOc2c1	Ki		112	nM	0.823
ADENOSINE A2a	ADORA2A	8-(4-(4-Phenethylpiperazine-1-sulfonyl)phenyl)-1-propyl-3,7-dihydropurine-2,6-dione	CCCn1c(=O)[nH]c2nc([nH]c2c1=O)c1ccc(cc1)S(=O)(=O)N1CCN(CCc2ccccc2)CC1	Ki		271	nM	0.973
ADENOSINE A2a	ADORA2A	N-(1-Benzylpiperidin-4-yl)-4-(2,6-dioxo-1-propyl-2,3,6,7-tetrahydro-1H-purin-8-yl)benzenesulfonamide	CCCn1c(=O)[nH]c2nc([nH]c2c1=O)c1ccc(cc1)S(=O)(=O)NC1CCN(CC1)Cc1ccccc1	Ki		94.5	nM	0.89
ADENOSINE A2a	ADORA2A	N-(4-cyanophenyl)-2-(4-(2,4-dioxo-1,3-dipropyl-2,3,4,5-tetrahydro-1H-pyrrolo[3,2-d]pyrimidin-6-yl)phenoxy)acetamide	CCCn1c2cc([nH]c2c(=O)n(CCC)c1=O)c1ccc(OCC(=O)Nc2ccc(C#N)cc2)cc1	Ki		503	nM	0.903
ADENOSINE A2a	ADORA2A	Tonapofylline	CCCn1c2nc([nH]c2c(=O)n(CCC)c1=O)C12CCC(CCC(=O)O)(CC1)CC2	Ki		6410	nM	0.897
ADENOSINE A2a	ADORA2A	DPCPX	CCCn1c2nc([nH]c2c(=O)n(CCC)c1=O)C1CCCC1	Ki		129	nM	0.87
ADENOSINE A2a	ADORA2A	CPX	CCCn1c(=O)n(CCC)c2nc[nH]c2c1=O	Ki		156	nM	0.73
ADENOSINE A2a	ADORA2A	2,4-Bis-n-propyl-4,9-dihydro-2,4,5,9-tetraaza-fluorene-1,3-dione	CCCn1c2c([nH]c3cnccc23)c(=O)n(CCC)c1=O	Ki		3630	nM	0.463
ADENOSINE A2a	ADORA2A	2,4-bis-n-propyl-4,9-dihydro-2,4,7,-9-tetraaza-fluorene-1,3-dione	CCCn1c2c([nH]c3cccnc23)c(=O)n(CCC)c1=O	Ki		570	nM	0.883
ADENOSINE A2a	ADORA2A	2,4-Bis-n-propyl-4,9-dihydro-7-n-propyloxy-2,4,5,-9-tetraaza-fluorene-1,3-dione	CCCOc1cnc2c(c1)[nH]c1c2n(CCC)c(=O)n(CCC)c1=O	Ki		1470	nM	0.943
ADENOSINE A2a	ADORA2A	2,4-Bis-n-propyl-4,9-dihydro-5-n-propyloxy-2,4,7,9-tetraaza-fluorene-1,3-dione	CCCOc1cncc2[nH]c3c(c12)n(CCC)c(=O)n(CCC)c3=O	Ki		164	nM	0.853
ADENOSINE A2a	ADORA2A	3-Propylxanthine (enprofylline)	CCCn1c(=O)[nH]c(=O)c2[nH]cnc12	Ki	>	10000	nM	0.713
ADENOSINE A2a	ADORA2A	8-(4-(4-(4-Chlorophenyl)piperazine-1-sulfonyl)phenyl)-1-ethyl-3,7-dihydropurine-2,6-dione	CCn1c(=O)[nH]c2nc([nH]c2c1=O)c1ccc(cc1)S(=O)(=O)N1CCN(CC1)c1ccc(Cl)cc1	Ki		48.4	nM	0.397
ADENOSINE A2a	ADORA2A	1-Ethyl-8-(4-(4-(3-trifluoromethylbenzyl)piperazine-1-sulfonyl)phenyl)-3,7-dihydropurine-2,6-dione	CCn1c(=O)[nH]c2nc([nH]c2c1=O)c1ccc(cc1)S(=O)(=O)N1CCN(CC1)Cc1cccc(c1)C(F)(F)F	Ki		69.4	nM	0.967
ADENOSINE A2a	ADORA2A	1-Ethyl-8-(4-(4-(3-fluorobenzyl)piperazine-1-sulfonyl)phenyl)-3,7-dihydropurine-2,6-dione	CCn1c(=O)[nH]c2nc([nH]c2c1=O)c1ccc(cc1)S(=O)(=O)N1CCN(CC1)Cc1cccc(F)c1	Ki		144	nM	0.993
ADENOSINE A2a	ADORA2A	1-Ethyl-8-(4-(4-(4-trifluoromethylbenzyl)piperazine-1-sulfonyl)phenyl)-3,7-dihydropurine-2,6-dione	CCn1c(=O)[nH]c2nc([nH]c2c1=O)c1ccc(cc1)S(=O)(=O)N1CCN(CC1)Cc1ccc(cc1)C(F)(F)F	Ki		22.7	nM	0.997
ADENOSINE A2a	ADORA2A	8-(4-(4-(4-chlorobenzyl)piperazin-1-ylsulfonyl)phenyl)-1-ethyl-1H-purine-2,6(3H,7H)-dione	CCn1c(=O)[nH]c2nc([nH]c2c1=O)c1ccc(cc1)S(=O)(=O)N1CCN(CC1)Cc1ccc(Cl)cc1	Ki		6.49	nM	0.993
ADENOSINE A2a	ADORA2A	1-Ethyl-8-(4-(4-(4-fluorobenzyl)piperazine-1-sulfonyl)phenyl)-3,7-dihydropurine-2,6-dione	CCn1c(=O)[nH]c2nc([nH]c2c1=O)c1ccc(cc1)S(=O)(=O)N1CCN(CC1)Cc1ccc(F)cc1	Ki		92	nM	0.993
ADENOSINE A2a	ADORA2A	1-Ethyl-8-(4-(4-(4-methoxybenzyl)piperazine-1-sulfonyl)phenyl)-3,7-dihydropurine-2,6-dione	COc1ccc(cc1)CN1CCN(CC1)S(=O)(=O)c1ccc(cc1)c1[nH]c2c(n1)[nH]c(=O)n(CC)c2=O	Ki		236	nM	0.993
ADENOSINE A2a	ADORA2A	8-(4-(4-benzylpiperazin-1-ylsulfonyl)phenyl)-1-ethyl-1H-purine-2,6(3H,7H)-dione	CCn1c(=O)[nH]c2nc([nH]c2c1=O)c1ccc(cc1)S(=O)(=O)N1CCN(CC1)Cc1ccccc1	Ki		152	nM	1
ADENOSINE A2a	ADORA2A	8-(4-(4-Benzo[1,3]dioxol-5-ylmethylpiperazine-1-sulfonyl)phenyl)-1-ethyl-3,7-dihydropurine-2,6-dione	CCn1c(=O)[nH]c2nc([nH]c2c1=O)c1ccc(cc1)S(=O)(=O)N1CCN(CC1)Cc1ccc2OCOc2c1	Ki		102	nM	0.817
ADENOSINE A2a	ADORA2A	CGS 21680	CCNC(=O)C1OC(C(O)C1O)n1cnc2c(N)nc(NCCc3ccc(CCC(=O)O)cc3)nc12	Ki		46.2	nM	0.827
ADENOSINE A2a	ADORA2A	NECA	CCNC(=O)C1OC(C(O)C1O)n1cnc2c(N)ncnc12	Ki		20	nM	0.98
ADENOSINE A2a	ADORA2A	Caffeine (1,3,7-trimethylxanthine)	Cn1cnc2c1c(=O)n(C)c(=O)n2C	Ki	>	10000	nM	0.487
ADENOSINE A2a	ADORA2A	9-(2-methoxybenzyl)-1,3-dimethyl-6,7,8,9-tetrahydropyrimido[1,2-a]purine-2,4(1H,3H)-dione	COc1ccccc1CN1CCCn2c1nc1c2c(=O)n(C)c(=O)n1C	Ki	>	10000	nM	0.823
ADENOSINE A2a	ADORA2A	9-(4-hydroxyphenethyl)-1,3-dimethyl-6,7,8,9-tetrahydropyrimido[1,2-a]purine-2,4(1H,3H)-dione	Oc1ccc(cc1)CCN1CCCn2c1nc1c2c(=O)n(C)c(=O)n1C	Ki		630	nM	0.79
ADENOSINE A2a	ADORA2A	1,3-dimethyl-9-phenethyl-6,7,8,9-tetrahydropyrimido[1,2-a]purine-2,4(1H,3H)-dione	Cn1c(=O)n(C)c(=O)c2c1nc1N(CCCn21)CCc1ccccc1	Ki		2890	nM	0.417
ADENOSINE A2a	ADORA2A	9-(2-(1H-indol-3-yl)ethyl)-1,3-dimethyl-6,7,8,9-tetrahydropyrimido[1,2-a]purine-2,4(1H,3H)-dione	Cn1c(=O)n(C)c(=O)c2c1nc1N(CCCn21)CCc1c[nH]c2ccccc12	Ki		4560	nM	0.743
ADENOSINE A2a	ADORA2A	theophylline	Cn1c(=O)n(C)c2nc[nH]c2c1=O	Ki		2955	nM	0.45
ADENOSINE A2a	ADORA2A	2,4-Dimethyl-4,9-dihydro-2,4,7,9-tetraaza-fluorene-1,3-dione	Cn1c2c3ccncc3[nH]c2c(=O)n(C)c1=O	Ki	>	10000	nM	0.967
ADENOSINE A2a	ADORA2A	2,4-Dimethyl-4,9-dihydro-2,4,5,9-tetraaza-fluorene-1,3-dione	Cn1c2c3ncccc3[nH]c2c(=O)n(C)c1=O	Ki		893	nM	0.57
ADENOSINE A2a	ADORA2A	2,4-dimethyl-4,9-dihydro-2,4,5,9-tetraaza-fluorene-1,3-dione	O=C1N(C)C(=O)N(C)C2C1Nc1cnccc21	Ki	>	10000	nM	0.96
ADENOSINE A2a	ADORA2A	2,4-dimethyl-4,9-dihydro-2,4,7,9-tetraaza-fluorene-1,3-dione	O=C1N(C)C(=O)N(C)C2C1Nc1cccnc21	Ki		893	nM	0.85
ADENOSINE A2a	ADORA2A	2,5,9-trimethyl-4,9-dihydro-2,4,5,9-tetraaza-fluorene-1,3-dione	CN1C(=O)N(C)C2C(C1=O)N(C)c1cccnc21	Ki		6940	nM	0.877
ADENOSINE A2a	ADORA2A	2,4,9-trimethyl-4,9-dihydro-2,4,7,9-tetraaza-fluorene-1,3-dione	CN1C(=O)N(C)C2c3ccncc3N(C)C2C1=O	Ki		4190	nM	0.377
ADENOSINE A2a	ADORA2A	IB-MECA	CNC(=O)C1OC(C(O)C1O)n1cnc2c(ncnc12)NCc1cccc(I)c1	Ki		2520	nM	0.983
ADENOSINE A2a	ADORA2A	AB-MECA	CNC(=O)C1OC(C(O)C1O)n1cnc2c(ncnc12)NCc1ccc(N)cc1	Ki		3570	nM	0.953
ADENOSINE A2B	ADORA2B	8-(4-(4-(4-Chlorophenyl)piperazine-1-sulfonyl)phenyl)-1-prop-2-ynyl-3,7-dihydropurine-2,6-dione	C#CCn1c(=O)[nH]c2nc([nH]c2c1=O)c1ccc(cc1)S(=O)(=O)N1CCN(CC1)c1ccc(Cl)cc1	Ki		0.473	nM	0.987
ADENOSINE A2B	ADORA2B	I-APE	OCC1OC(C(O)C1O)n1cnc2c(N)nc(NCCc3ccc(N)c(I)c3)nc12	Ki	>	10000	nM	0.21
ADENOSINE A2B	ADORA2B	N-(5-Benzoyl-4-phenylthiazol-2-yl)benzamide	O=C(Nc1sc(C(=O)c2ccccc2)c(n1)c1ccccc1)c1ccccc1	Ki		1000	nM	1
ADENOSINE A2B	ADORA2B	N-(5-(4-Chlorobenzoyl)-4-phenylthiazol-2-yl)furan-2-carboxamide	Clc1ccc(cc1)C(=O)c1sc(nc1c1ccccc1)NC(=O)c1ccco1	Ki		1000	nM	0.977
ADENOSINE A2B	ADORA2B	N-(5-Benzoyl-4-phenylthiazol-2-yl)furan-2-carboxamide	O=C(c1ccccc1)c1sc(nc1c1ccccc1)NC(=O)c1ccco1	Ki		1000	nM	0.483
ADENOSINE A2B	ADORA2B	Phenyl(4-phenyl-2-(phenylamino)thiazol-5-yl)methanone	O=C(c1ccccc1)c1sc(Nc2ccccc2)nc1c1ccccc1	Ki		337	nM	0.987
ADENOSINE A2B	ADORA2B	SCH58261	Nc1nc2n(CCc3ccccc3)ncc2c2nc(nn12)c1ccco1	Ki		5011	nM	0.847
ADENOSINE A2B	ADORA2B	CGS 15943	Clc1ccc2nc(N)n3nc(nc3c2c1)c1ccco1	Ki		30	nM	0.86
ADENOSINE A2B	ADORA2B	ZM 241385	Oc1ccc(CCNc2nc(N)n3nc(nc3n2)c2ccco2)cc1	Ki		31.3	nM	0.777
ADENOSINE A2B	ADORA2B	2-Chloroadenosine	OCC1OC(C(O)C1O)n1cnc2c(N)nc(Cl)nc12	Ki	>	10000	nM	0.32
ADENOSINE A2B	ADORA2B	4-(2-phenyl-7H-pyrrolo[2,3-d]pyrimidin-4-ylamino)cyclohexanol	OC1CCC(CC1)Nc1nc(nc2[nH]ccc12)c1ccccc1	Ki		3981	nM	0.667
ADENOSINE A2B	ADORA2B	N-(2-(2-phenyl-6-(4-(3-phenylpropyl)piperazine-1-carbonyl)-7H-pyrrolo[2,3-d]pyrimidin-4-ylamino)ethyl)acetamide	CC(=O)NCCNc1nc(nc2[nH]c(cc12)C(=O)N1CCN(CCCc2ccccc2)CC1)c1ccccc1	Ki		0.41	nM	0.793
ADENOSINE A2B	ADORA2B	8-(4-(1-(4-(5-chlorobenzo[d]thiazol-2-yl)piperazin-1-yl)-2-methyl-1-oxopropan-2-yloxy)phenyl)-1,3-dimethyl-1H-purine-2,6(3H,7H)-dione	Clc1ccc2sc(nc2c1)N1CCN(CC1)C(=O)C(C)(C)Oc1ccc(cc1)c1nc2c([nH]1)c(=O)n(C)c(=O)n2C	Ki		11	nM	0.653
ADENOSINE A2B	ADORA2B	R-N6-(2-phenylisopropyl) adenosine	OCC1OC(C(O)C1O)n1cnc2c(ncnc12)NC(C)Cc1ccccc1	Ki	>	10000	nM	0.567
ADENOSINE A2B	ADORA2B	N-(5-(4-Methylbenzoyl)-4-phenylthiazol-2-yl)benzamide	Cc1ccc(cc1)C(=O)c1sc(nc1c1ccccc1)NC(=O)c1ccccc1	Ki		1000	nM	0.997
ADENOSINE A2B	ADORA2B	(4-Phenyl-2-(phenylamino)thiazol-5-yl)(p-toluyl)methanone	Cc1ccc(cc1)C(=O)c1sc(Nc2ccccc2)nc1c1ccccc1	Ki		1000	nM	0.987
ADENOSINE A2B	ADORA2B	N-(5-(4-Chlorobenzoyl)-4-phenylthiazol-2-yl)-4-methylbenzamide	Cc1ccc(cc1)C(=O)Nc1sc(C(=O)c2ccc(Cl)cc2)c(n1)c1ccccc1	Ki		1000	nM	0.393
ADENOSINE A2B	ADORA2B	N-(5-Benzoyl-4-phenylthiazol-2-yl)-4-methylbenzamide	Cc1ccc(cc1)C(=O)Nc1nc(c2ccccc2)c(s1)C(=O)c1ccccc1	Ki		1000	nM	1
ADENOSINE A2B	ADORA2B	N-Benzo[1,3]dioxol-5-yl-2-[5-(2,6-dioxo-1,3-dipropyl-2,3,6,7-tetrahydro-1H-purin-8-yl)-1-methyl-1H-pyrazol-3-yloxy]-acetamide	CN(CCCC)N=O	Ki		5.5	nM	0.803
ADENOSINE A2B	ADORA2B	N-(2-hydroxyethyl)-2-(4-(1-methyl-2,4-dioxo-3-propyl-2,3,4,5-tetrahydro-1H-pyrrolo[3,2-d]pyrimidin-6-yl)phenoxy)acetamide	OCCNC(=O)COc1ccc(cc1)c1[nH]c2c(c1)n(C)c(=O)n(CCC)c2=O	Ki		1.2	nM	0.85
ADENOSINE A2B	ADORA2B	I-ABOPX	CCCn1c(=O)c2[nH]c(nc2n(Cc2ccc(N)c(I)c2)c1=O)c1ccc(OCC(=O)O)cc1	Ki		35	nM	0.913
ADENOSINE A2B	ADORA2B	8-(1-(3-(trifluoromethyl)benzyl)-1H-pyrazol-4-yl)-3-ethyl-1-propyl-1H-purine-2,6(3H,7H)-dione	CCCn1c(=O)c2[nH]c(nc2n(CC)c1=O)c1cnn(Cc2cccc(c2)C(F)(F)F)c1	Ki		22	nM	0.813
ADENOSINE A2B	ADORA2B	sodium 4-(2,6-dioxo-1-propyl-2,3,6,7-tetrahydro-1H-purin-8-yl)benzenesulfonate	[Na+].CCCn1c(=O)[nH]c2nc([nH]c2c1=O)c1ccc(cc1)S(=O)(=O)[O-]	Ki		53.4	nM	0.803
ADENOSINE A2B	ADORA2B	8-(4-(Piperidine-1-sulfonyl)phenyl)-1-propyl-3,7-dihydropurine-2,6-dione	CCCn1c(=O)[nH]c2nc([nH]c2c1=O)c1ccc(cc1)S(=O)(=O)N1CCCCC1	Ki		19.7	nM	0.98
ADENOSINE A2B	ADORA2B	8-(4-(4-(4-Chlorophenyl)piperazine-1-sulfonyl)phenyl)-1-propyl-3,7-dihydropurine-2,6-dione	CCCn1c(=O)[nH]c2nc([nH]c2c1=O)c1ccc(cc1)S(=O)(=O)N1CCN(CC1)c1ccc(Cl)cc1	Ki		0.553	nM	0.993
ADENOSINE A2B	ADORA2B	8-(4-(4-(4-Methoxyphenyl)piperazine-1-sulfonyl)phenyl)-1-propyl-3,7-dihydropurine-2,6-dione	CCCn1c(=O)[nH]c2nc([nH]c2c1=O)c1ccc(cc1)S(=O)(=O)N1CCN(CC1)c1ccc(OC)cc1	Ki		1.99	nM	0.983
ADENOSINE A2B	ADORA2B	1-Propyl-8-(4-(4-(3-trifluoromethylbenzyl)piperazine-1-sulfonyl)phenyl)-3,7-dihydropurine-2,6-dione	CCCn1c(=O)[nH]c2nc([nH]c2c1=O)c1ccc(cc1)S(=O)(=O)N1CCN(CC1)Cc1cccc(c1)C(F)(F)F	Ki		0.775	nM	0.993
ADENOSINE A2B	ADORA2B	8-(4-(4-(3-Chlorobenzyl)piperazine-1-sulfonyl)phenyl)-1-propyl-3,7-dihydropurine-2,6-dione	CCCn1c(=O)[nH]c2nc([nH]c2c1=O)c1ccc(cc1)S(=O)(=O)N1CCN(CC1)Cc1cccc(Cl)c1	Ki		0.782	nM	0.997
ADENOSINE A2B	ADORA2B	8-(4-(4-(3-Fluorobenzyl)piperazine-1-sulfonyl)phenyl)-1-propyl-3,7-dihydropurine-2,6-dione	CCCn1c(=O)[nH]c2nc([nH]c2c1=O)c1ccc(cc1)S(=O)(=O)N1CCN(CC1)Cc1cccc(F)c1	Ki		0.446	nM	1
ADENOSINE A2B	ADORA2B	8-(4-(4-(4-Methylbenzyl)piperazine-1-sulfonyl)phenyl)-1-propyl-3,7-dihydropurine-2,6-dione	CCCn1c(=O)[nH]c2nc([nH]c2c1=O)c1ccc(cc1)S(=O)(=O)N1CCN(CC1)Cc1ccc(C)cc1	Ki		0.858	nM	1
ADENOSINE A2B	ADORA2B	1-Propyl-8-(4-(4-(4-trifluoromethylbenzyl)piperazine-1-sulfonyl)phenyl)-3,7-dihydropurine-2,6-dione	CCCn1c(=O)[nH]c2nc([nH]c2c1=O)c1ccc(cc1)S(=O)(=O)N1CCN(CC1)Cc1ccc(cc1)C(F)(F)F	Ki		0.303	nM	1
ADENOSINE A2B	ADORA2B	8-(4-(4-(4-chlorobenzyl)piperazin-1-ylsulfonyl)phenyl)-1-propyl-1H-purine-2,6(3H,7H)-dione	CCCn1c(=O)[nH]c2nc([nH]c2c1=O)c1ccc(cc1)S(=O)(=O)N1CCN(CC1)Cc1ccc(Cl)cc1	Ki		0.393	nM	1
ADENOSINE A2B	ADORA2B	8-(4-(4-(4-Fluorobenzyl)piperazine-1-sulfonyl)phenyl)-1-propyl-3,7-dihydropurine-2,6-dione	CCCn1c(=O)[nH]c2nc([nH]c2c1=O)c1ccc(cc1)S(=O)(=O)N1CCN(CC1)Cc1ccc(F)cc1	Ki		0.595	nM	0.997
ADENOSINE A2B	ADORA2B	8-(4-(4-(4-Methoxybenzyl)piperazine-1-sulfonyl)phenyl)-1-propyl-3,7-dihydropurine-2,6-dione	CCCn1c(=O)[nH]c2nc([nH]c2c1=O)c1ccc(cc1)S(=O)(=O)N1CCN(CC1)Cc1ccc(OC)cc1	Ki		0.944	nM	1
ADENOSINE A2B	ADORA2B	8-[4-(4-benzylpiperazide-1-sulfonyl)phenyl]-1-propylxanthine	CCCn1c(=O)[nH]c2nc([nH]c2c1=O)c1ccc(cc1)S(=O)(=O)N1CCN(CC1)Cc1ccccc1	Ki		2.465	nM	1
ADENOSINE A2B	ADORA2B	8-(4-(4-Benzo[1,3]dioxol-5-ylmethylpiperazine-1-sulfonyl)phenyl)-1-propyl-3,7-dihydropurine-2,6-dione	CCCn1c(=O)[nH]c2nc([nH]c2c1=O)c1ccc(cc1)S(=O)(=O)N1CCN(CC1)Cc1ccc2OCOc2c1	Ki		1.06	nM	0.957
ADENOSINE A2B	ADORA2B	8-(4-(4-Phenethylpiperazine-1-sulfonyl)phenyl)-1-propyl-3,7-dihydropurine-2,6-dione	CCCn1c(=O)[nH]c2nc([nH]c2c1=O)c1ccc(cc1)S(=O)(=O)N1CCN(CCc2ccccc2)CC1	Ki		7.51	nM	0.973
ADENOSINE A2B	ADORA2B	N-(1-Benzylpiperidin-4-yl)-4-(2,6-dioxo-1-propyl-2,3,6,7-tetrahydro-1H-purin-8-yl)benzenesulfonamide	CCCn1c(=O)[nH]c2nc([nH]c2c1=O)c1ccc(cc1)S(=O)(=O)NC1CCN(CC1)Cc1ccccc1	Ki		3.03	nM	0.95
ADENOSINE A2B	ADORA2B	9-phenethyl-1,3-dipropyl-6,7,8,9-tetrahydropyrimido[1,2-a]purine-2,4(1H,3H)-dione	CCCn1c(=O)n(CCC)c(=O)c2c1nc1N(CCCn21)CCc1ccccc1	Ki		590	nM	0.323
ADENOSINE A2B	ADORA2B	N-(4-cyanophenyl)-2-(4-(2,4-dioxo-1,3-dipropyl-2,3,4,5-tetrahydro-1H-pyrrolo[3,2-d]pyrimidin-6-yl)phenoxy)acetamide	CCCn1c2cc([nH]c2c(=O)n(CCC)c1=O)c1ccc(OCC(=O)Nc2ccc(C#N)cc2)cc1	Ki		1.97	nM	0.85
ADENOSINE A2B	ADORA2B	BW-A1433	CCCn1c2nc([nH]c2c(=O)n(CCC)c1=O)c1ccc(C=CC(=O)O)cc1	Ki		51.6	nM	0.963
ADENOSINE A2B	ADORA2B	Tonapofylline	CCCn1c2nc([nH]c2c(=O)n(CCC)c1=O)C12CCC(CCC(=O)O)(CC1)CC2	Ki		90	nM	0.867
ADENOSINE A2B	ADORA2B	DPCPX	CCCn1c2nc([nH]c2c(=O)n(CCC)c1=O)C1CCCC1	Ki		45.5	nM	0.943
ADENOSINE A2B	ADORA2B	CPX	CCCn1c(=O)n(CCC)c2nc[nH]c2c1=O	Ki		53	nM	0.857
ADENOSINE A2B	ADORA2B	3-Propylxanthine (enprofylline)	CCCn1c(=O)[nH]c(=O)c2[nH]cnc12	Ki		6400	nM	0.91
ADENOSINE A2B	ADORA2B	1-Ethyl-8-(4-(piperidine-1-sulfonyl)phenyl)-3,7-dihydropurine-2,6-dione	CCn1c(=O)[nH]c2nc([nH]c2c1=O)c1ccc(cc1)S(=O)(=O)N1CCCCC1	Ki		5.43	nM	0.97
ADENOSINE A2B	ADORA2B	8-(4-(4-(4-Chlorophenyl)piperazine-1-sulfonyl)phenyl)-1-ethyl-3,7-dihydropurine-2,6-dione	CCn1c(=O)[nH]c2nc([nH]c2c1=O)c1ccc(cc1)S(=O)(=O)N1CCN(CC1)c1ccc(Cl)cc1	Ki		0.406	nM	0.987
ADENOSINE A2B	ADORA2B	1-Ethyl-8-(4-(4-(4-methoxyphenyl)piperazine-1-sulfonyl)phenyl)-3,7-dihydropurine-2,6-dione	COc1ccc(cc1)N1CCN(CC1)S(=O)(=O)c1ccc(cc1)c1[nH]c2c(n1)[nH]c(=O)n(CC)c2=O	Ki		11.7	nM	0.987
ADENOSINE A2B	ADORA2B	1-Ethyl-8-(4-(4-(3-trifluoromethylbenzyl)piperazine-1-sulfonyl)phenyl)-3,7-dihydropurine-2,6-dione	CCn1c(=O)[nH]c2nc([nH]c2c1=O)c1ccc(cc1)S(=O)(=O)N1CCN(CC1)Cc1cccc(c1)C(F)(F)F	Ki		0.281	nM	0.997
ADENOSINE A2B	ADORA2B	8-(4-(4-(3-Chlorobenzyl)piperazine-1-sulfonyl)phenyl)-1-ethyl-3,7-dihydropurine-2,6-dione	CCn1c(=O)[nH]c2nc([nH]c2c1=O)c1ccc(cc1)S(=O)(=O)N1CCN(CC1)Cc1cccc(Cl)c1	Ki		0.61	nM	1
ADENOSINE A2B	ADORA2B	1-Ethyl-8-(4-(4-(3-fluorobenzyl)piperazine-1-sulfonyl)phenyl)-3,7-dihydropurine-2,6-dione	CCn1c(=O)[nH]c2nc([nH]c2c1=O)c1ccc(cc1)S(=O)(=O)N1CCN(CC1)Cc1cccc(F)c1	Ki		0.695	nM	1
ADENOSINE A2B	ADORA2B	1-Ethyl-8-(4-(4-(4-methylbenzyl)piperazine-1-sulfonyl)phenyl)-3,7-dihydropurine-2,6-dione	CCn1c(=O)[nH]c2nc([nH]c2c1=O)c1ccc(cc1)S(=O)(=O)N1CCN(CC1)Cc1ccc(C)cc1	Ki		1.58	nM	1
ADENOSINE A2B	ADORA2B	1-Ethyl-8-(4-(4-(4-trifluoromethylbenzyl)piperazine-1-sulfonyl)phenyl)-3,7-dihydropurine-2,6-dione	CCn1c(=O)[nH]c2nc([nH]c2c1=O)c1ccc(cc1)S(=O)(=O)N1CCN(CC1)Cc1ccc(cc1)C(F)(F)F	Ki		0.157	nM	1
ADENOSINE A2B	ADORA2B	8-(4-(4-(4-chlorobenzyl)piperazin-1-ylsulfonyl)phenyl)-1-ethyl-1H-purine-2,6(3H,7H)-dione	CCn1c(=O)[nH]c2nc([nH]c2c1=O)c1ccc(cc1)S(=O)(=O)N1CCN(CC1)Cc1ccc(Cl)cc1	Ki		0.215	nM	1
ADENOSINE A2B	ADORA2B	1-Ethyl-8-(4-(4-(4-fluorobenzyl)piperazine-1-sulfonyl)phenyl)-3,7-dihydropurine-2,6-dione	CCn1c(=O)[nH]c2nc([nH]c2c1=O)c1ccc(cc1)S(=O)(=O)N1CCN(CC1)Cc1ccc(F)cc1	Ki		1.27	nM	1
ADENOSINE A2B	ADORA2B	1-Ethyl-8-(4-(4-(4-methoxybenzyl)piperazine-1-sulfonyl)phenyl)-3,7-dihydropurine-2,6-dione	COc1ccc(cc1)CN1CCN(CC1)S(=O)(=O)c1ccc(cc1)c1[nH]c2c(n1)[nH]c(=O)n(CC)c2=O	Ki		1.19	nM	0.993
ADENOSINE A2B	ADORA2B	8-(4-(4-benzylpiperazin-1-ylsulfonyl)phenyl)-1-ethyl-1H-purine-2,6(3H,7H)-dione	CCn1c(=O)[nH]c2nc([nH]c2c1=O)c1ccc(cc1)S(=O)(=O)N1CCN(CC1)Cc1ccccc1	Ki		1.15	nM	1
ADENOSINE A2B	ADORA2B	8-(4-(4-Benzo[1,3]dioxol-5-ylmethylpiperazine-1-sulfonyl)phenyl)-1-ethyl-3,7-dihydropurine-2,6-dione	CCn1c(=O)[nH]c2nc([nH]c2c1=O)c1ccc(cc1)S(=O)(=O)N1CCN(CC1)Cc1ccc2OCOc2c1	Ki		0.875	nM	0.96
ADENOSINE A2B	ADORA2B	1-Ethyl-8-(4-(4-phenethylpiperazine-1-sulfonyl)phenyl)-3,7-dihydropurine-2,6-dione	CCn1c(=O)[nH]c2nc([nH]c2c1=O)c1ccc(cc1)S(=O)(=O)N1CCN(CCc2ccccc2)CC1	Ki		7.49	nM	0.967
ADENOSINE A2B	ADORA2B	DPX	CCn1c2nc([nH]c2c(=O)n(CC)c1=O)c1ccccc1	Ki		12.3	nM	0.937
ADENOSINE A2B	ADORA2B	CGS 21680	CCNC(=O)C1OC(C(O)C1O)n1cnc2c(N)nc(NCCc3ccc(CCC(=O)O)cc3)nc12	Ki	>	10000	nM	0.333
ADENOSINE A2B	ADORA2B	NECA	CCNC(=O)C1OC(C(O)C1O)n1cnc2c(N)ncnc12	Ki		450	nM	0.783
ADENOSINE A2B	ADORA2B	Ethyl 5-(4-chlorobenzoyl)-4-phenylthiazol-2-ylcarbamate	CCOC(=O)Nc1sc(C(=O)c2ccc(Cl)cc2)c(n1)c1ccccc1	Ki		1000	nM	0.997
ADENOSINE A2B	ADORA2B	Ethyl 5-(4-methoxybenzoyl)-4-phenylthiazol-2-ylcarbamate	CCOC(=O)Nc1nc(c2ccccc2)c(s1)C(=O)c1ccc(OC)cc1	Ki		1000	nM	0.987
ADENOSINE A2B	ADORA2B	Ethyl 5-benzoyl-4-phenylthiazol-2-ylcarbamate	CCOC(=O)Nc1sc(C(=O)c2ccccc2)c(n1)c1ccccc1	Ki		391	nM	0.983
ADENOSINE A2B	ADORA2B	Caffeine (1,3,7-trimethylxanthine)	Cn1cnc2c1c(=O)n(C)c(=O)n2C	Ki	>	10000	nM	0.973
ADENOSINE A2B	ADORA2B	9-(4-hydroxyphenethyl)-1,3-dimethyl-6,7,8,9-tetrahydropyrimido[1,2-a]purine-2,4(1H,3H)-dione	Oc1ccc(cc1)CCN1CCCn2c1nc1c2c(=O)n(C)c(=O)n1C	Ki		7200	nM	0.387
ADENOSINE A2B	ADORA2B	1,3-dimethyl-9-phenethyl-6,7,8,9-tetrahydropyrimido[1,2-a]purine-2,4(1H,3H)-dione	Cn1c(=O)n(C)c(=O)c2c1nc1N(CCCn21)CCc1ccccc1	Ki	>	10000	nM	0.117
ADENOSINE A2B	ADORA2B	1,3-dimethyl-9-(2-(pyridin-2-yl)ethyl)-6,7,8,9-tetrahydropyrimido[1,2-a]purine-2,4(1H,3H)-dione	Cn1c(=O)n(C)c(=O)c2c1nc1N(CCCn21)CCc1ccccn1	Ki	>	10000	nM	0.34
ADENOSINE A2B	ADORA2B	9-(2-(1H-indol-3-yl)ethyl)-1,3-dimethyl-6,7,8,9-tetrahydropyrimido[1,2-a]purine-2,4(1H,3H)-dione	Cn1c(=O)n(C)c(=O)c2c1nc1N(CCCn21)CCc1c[nH]c2ccccc12	Ki	>	10000	nM	0.46
ADENOSINE A2B	ADORA2B	9-(2-(benzylamino)ethyl)-1,3-dimethyl-6,7,8,9-tetrahydropyrimido[1,2-a]purine-2,4(1H,3H)-dione	Cn1c(=O)n(C)c(=O)c2c1nc1N(CCNCc3ccccc3)CCCn21	Ki	>	10000	nM	0.567
ADENOSINE A2B	ADORA2B	9-(2-(4-chlorophenoxy)ethyl)-1,3-dimethyl-6,7,8,9-tetrahydropyrimido[1,2-a]purine-2,4(1H,3H)-dione	Clc1ccc(OCCN2CCCn3c2nc2c3c(=O)n(C)c(=O)n2C)cc1	Ki	>	10000	nM	0.467
ADENOSINE A2B	ADORA2B	theophylline	Cn1c(=O)n(C)c2nc[nH]c2c1=O	Ki		8525	nM	0.453
ADENOSINE A2B	ADORA2B	IB-MECA	CNC(=O)C1OC(C(O)C1O)n1cnc2c(ncnc12)NCc1cccc(I)c1	Ki	>	10000	nM	0.76
ADENOSINE A2B	ADORA2B	(4-Chlorophenyl)(2-(methylamino)-4-phenylthiazol-5-yl)methanone	CNc1sc(C(=O)c2ccc(Cl)cc2)c(n1)c1ccccc1	Ki		1000	nM	0.99
ADENOSINE A2B	ADORA2B	(4-Methoxyphenyl)(2-(methylamino)-4-phenylthiazol-5-yl)methanone	COc1ccc(cc1)C(=O)c1sc(NC)nc1c1ccccc1	Ki		1000	nM	0.987
ADENOSINE A2B	ADORA2B	(2-(Methylamino)-4-phenylthiazol-5-yl)(phenyl)methanone	CNc1nc(c2ccccc2)c(s1)C(=O)c1ccccc1	Ki		1000	nM	1
ADENOSINE A2B	ADORA2B	N-(5-(4-Methoxybenzoyl)-4-phenylthiazol-2-yl)benzamide	COc1ccc(cc1)C(=O)c1sc(nc1c1ccccc1)NC(=O)c1ccccc1	Ki		1000	nM	0.983
ADENOSINE A2B	ADORA2B	(4-Methoxyphenyl)(4-phenyl-2-(phenylamino)thiazol-5-yl)methanone	COc1ccc(cc1)C(=O)c1sc(Nc2ccccc2)nc1c1ccccc1	Ki		1000	nM	0.397
ADENOSINE A2B	ADORA2B	N-(5-(4-(Methylsulfonyl)benzoyl)-4-phenylthiazol-2-yl)benzamide	O=C(c1ccc(cc1)S(=O)(=O)C)c1sc(nc1c1ccccc1)NC(=O)c1ccccc1	Ki		1000	nM	0.463
ADENOSINE A2B	ADORA2B	(4-(Methylsulfonyl)phenyl)(4-phenyl-2-(phenylamino)-thiazol-5-yl)methanone	O=C(c1ccc(cc1)S(=O)(=O)C)c1sc(Nc2ccccc2)nc1c1ccccc1	Ki		1000	nM	0.953
ADENOSINE A3	ADORA3	8-(4-(4-(4-Chlorophenyl)piperazine-1-sulfonyl)phenyl)-1-prop-2-ynyl-3,7-dihydropurine-2,6-dione	C#CCn1c(=O)[nH]c2nc([nH]c2c1=O)c1ccc(cc1)S(=O)(=O)N1CCN(CC1)c1ccc(Cl)cc1	Ki		1000	nM	0.82
ADENOSINE A3	ADORA3	N-(5-Benzoyl-4-phenylthiazol-2-yl)benzamide	O=C(Nc1sc(C(=O)c2ccccc2)c(n1)c1ccccc1)c1ccccc1	Ki		354	nM	1
ADENOSINE A3	ADORA3	N-(5-(4-Chlorobenzoyl)-4-phenylthiazol-2-yl)furan-2-carboxamide	Clc1ccc(cc1)C(=O)c1sc(nc1c1ccccc1)NC(=O)c1ccco1	Ki		619	nM	0.993
ADENOSINE A3	ADORA3	N-(5-Benzoyl-4-phenylthiazol-2-yl)furan-2-carboxamide	O=C(c1ccccc1)c1sc(nc1c1ccccc1)NC(=O)c1ccco1	Ki		208	nM	0.99
ADENOSINE A3	ADORA3	Phenyl(4-phenyl-2-(phenylamino)thiazol-5-yl)methanone	O=C(c1ccccc1)c1sc(Nc2ccccc2)nc1c1ccccc1	Ki		1000	nM	1
ADENOSINE A3	ADORA3	SCH58261	Nc1nc2n(CCc3ccccc3)ncc2c2nc(nn12)c1ccco1	Ki	>	10000	nM	0.797
ADENOSINE A3	ADORA3	7-bromo-eudistomin D	Brc1cc2[nH]c3cnccc3c2c(Br)c1O	Ki		2050	nM	0.533
ADENOSINE A3	ADORA3	CGS 15943	Clc1ccc2nc(N)n3nc(nc3c2c1)c1ccco1	Ki		90	nM	0.63
ADENOSINE A3	ADORA3	ZM 241385	Oc1ccc(CCNc2nc(N)n3nc(nc3n2)c2ccco2)cc1	Ki	>	269	nM	0.703
ADENOSINE A3	ADORA3	4-(2-phenyl-7H-pyrrolo[2,3-d]pyrimidin-4-ylamino)cyclohexanol	OC1CCC(CC1)Nc1nc(nc2[nH]ccc12)c1ccccc1	Ki		200	nM	0.807
ADENOSINE A3	ADORA3	CCPA	OCC1OC(C(O)C1O)n1cnc2c(NC3CCCC3)nc(Cl)nc12	Ki		42.3	nM	0.82
ADENOSINE A3	ADORA3	ILOPERIDONE	COc1cc(ccc1OCCCN1CCC(CC1)c1noc2cc(F)ccc12)C(=O)C	Ki	>	10000	nM	0.607
ADENOSINE A3	ADORA3	N-(4-(2-(1,3-dimethyl-2,4-dioxo-1,2,3,4,7,8-hexahydropyrimido[1,2-a]purin-9(6H)-yl)ethoxy)phenyl)acetamide	CC(=O)Nc1ccc(OCCN2CCCn3c2nc2c3c(=O)n(C)c(=O)n2C)cc1	Ki		1000	nM	0.72
ADENOSINE A3	ADORA3	N-[5-pyridin-4-yl-4-(3,4,5-trimethoxyphenyl)thiazol-2-yl]acetamide	COc1cc(cc(OC)c1OC)c1nc(NC(=O)C)sc1c1ccncc1	Ki		0.4	nM	0.653
ADENOSINE A3	ADORA3	N-(2-(2-phenyl-6-(4-(3-phenylpropyl)piperazine-1-carbonyl)-7H-pyrrolo[2,3-d]pyrimidin-4-ylamino)ethyl)acetamide	CC(=O)NCCNc1nc(nc2[nH]c(cc12)C(=O)N1CCN(CCCc2ccccc2)CC1)c1ccccc1	Ki		450	nM	0.77
ADENOSINE A3	ADORA3	8-(4-(1-(4-(5-chlorobenzo[d]thiazol-2-yl)piperazin-1-yl)-2-methyl-1-oxopropan-2-yloxy)phenyl)-1,3-dimethyl-1H-purine-2,6(3H,7H)-dione	Clc1ccc2sc(nc2c1)N1CCN(CC1)C(=O)C(C)(C)Oc1ccc(cc1)c1nc2c([nH]1)c(=O)n(C)c(=O)n2C	Ki		1000	nM	0.813
ADENOSINE A3	ADORA3	R-PIA	OCC1OC(C(O)C1O)n1cnc2c(ncnc12)NC(C)Cc1ccccc1	Ki		1187.5	nM	0.82
ADENOSINE A3	ADORA3	N-(5-(4-Methylbenzoyl)-4-phenylthiazol-2-yl)benzamide	Cc1ccc(cc1)C(=O)c1sc(nc1c1ccccc1)NC(=O)c1ccccc1	Ki		2160	nM	1
ADENOSINE A3	ADORA3	(4-Phenyl-2-(phenylamino)thiazol-5-yl)(p-toluyl)methanone	Cc1ccc(cc1)C(=O)c1sc(Nc2ccccc2)nc1c1ccccc1	Ki		1000	nM	0.99
ADENOSINE A3	ADORA3	N-(5-(4-Chlorobenzoyl)-4-phenylthiazol-2-yl)-4-methylbenzamide	Cc1ccc(cc1)C(=O)Nc1sc(C(=O)c2ccc(Cl)cc2)c(n1)c1ccccc1	Ki		1000	nM	1
ADENOSINE A3	ADORA3	N-(5-Benzoyl-4-phenylthiazol-2-yl)-4-methylbenzamide	Cc1ccc(cc1)C(=O)Nc1nc(c2ccccc2)c(s1)C(=O)c1ccccc1	Ki		1000	nM	0.993
ADENOSINE A3	ADORA3	1,3-dimethyl-9-(2-(p-tolyloxy)ethyl)-6,7,8,9-tetrahydropyrimido[1,2-a]purine-2,4(1H,3H)-dione	Cc1ccc(OCCN2CCCn3c2nc2c3c(=O)n(C)c(=O)n2C)cc1	Ki		1000	nM	0.56
ADENOSINE A3	ADORA3	6-Hydroxy-2,5,7-trimethyl-9H-beta-carbolin-2-ium	[I-].C[n+]1ccc2c(c1)[nH]c1cc(C)c(O)c(C)c21	Ki	>	10000	nM	0.203
ADENOSINE A3	ADORA3	8-Hydroxy-7,9-dimethyl-delta-carboline	Cc1cc2[nH]c3cccnc3c2c(C)c1O	Ki		4430	nM	0.13
ADENOSINE A3	ADORA3	6-Hydroxy-5,7-dimethyl-beta-carboline	Cc1cc2[nH]c3cnccc3c2c(C)c1O	Ki	>	10000	nM	0.597
ADENOSINE A3	ADORA3	6-Hydroxy-2,5,7,9-tetramethyl-9H-beta-carbolin-2-ium	[I-].C[n+]1ccc2c3c(C)c(O)c(C)cc3n(C)c2c1	Ki	>	10000	nM	0.07
ADENOSINE A3	ADORA3	8-Hydroxy-5,7,9-trimethyl-delta-carboline	Cc1cc2c(c(C)c1O)c1ncccc1n2C	Ki	>	10000	nM	0.09
ADENOSINE A3	ADORA3	6-Hydroxy-5,7,9-trimethyl-beta-carboline	Cc1cc2c(c(C)c1O)c1ccncc1n2C	Ki	>	10000	nM	0.143
ADENOSINE A3	ADORA3	1, HENECA	CCCCC#Cc1nc(N)c2ncn(C3OC(C(=O)NCC)C(O)C3O)c2n1	Ki		2.4	nM	0.923
ADENOSINE A3	ADORA3	N-Benzo[1,3]dioxol-5-yl-2-[5-(2,6-dioxo-1,3-dipropyl-2,3,6,7-tetrahydro-1H-purin-8-yl)-1-methyl-1H-pyrazol-3-yloxy]-acetamide	CN(CCCC)N=O	Ki		1000	nM	0.743
ADENOSINE A3	ADORA3	N-(2-hydroxyethyl)-2-(4-(1-methyl-2,4-dioxo-3-propyl-2,3,4,5-tetrahydro-1H-pyrrolo[3,2-d]pyrimidin-6-yl)phenoxy)acetamide	OCCNC(=O)COc1ccc(cc1)c1[nH]c2c(c1)n(C)c(=O)n(CCC)c2=O	Ki		422	nM	0.92
ADENOSINE A3	ADORA3	I-ABOPX	CCCn1c(=O)c2[nH]c(nc2n(Cc2ccc(N)c(I)c2)c1=O)c1ccc(OCC(=O)O)cc1	Ki		16.595	nM	0.467
ADENOSINE A3	ADORA3	8-(1-(3-(trifluoromethyl)benzyl)-1H-pyrazol-4-yl)-3-ethyl-1-propyl-1H-purine-2,6(3H,7H)-dione	CCCn1c(=O)c2[nH]c(nc2n(CC)c1=O)c1cnn(Cc2cccc(c2)C(F)(F)F)c1	Ki		1070	nM	0.657
ADENOSINE A3	ADORA3	sodium 4-(2,6-dioxo-1-propyl-2,3,6,7-tetrahydro-1H-purin-8-yl)benzenesulfonate	[Na+].CCCn1c(=O)[nH]c2nc([nH]c2c1=O)c1ccc(cc1)S(=O)(=O)[O-]	Ki	>	10000	nM	0.887
ADENOSINE A3	ADORA3	8-(4-(Piperidine-1-sulfonyl)phenyl)-1-propyl-3,7-dihydropurine-2,6-dione	CCCn1c(=O)[nH]c2nc([nH]c2c1=O)c1ccc(cc1)S(=O)(=O)N1CCCCC1	Ki		140	nM	0.79
ADENOSINE A3	ADORA3	8-(4-(4-(4-Chlorophenyl)piperazine-1-sulfonyl)phenyl)-1-propyl-3,7-dihydropurine-2,6-dione	CCCn1c(=O)[nH]c2nc([nH]c2c1=O)c1ccc(cc1)S(=O)(=O)N1CCN(CC1)c1ccc(Cl)cc1	Ki	>	10000	nM	0.8
ADENOSINE A3	ADORA3	8-(4-(4-(4-Methoxyphenyl)piperazine-1-sulfonyl)phenyl)-1-propyl-3,7-dihydropurine-2,6-dione	CCCn1c(=O)[nH]c2nc([nH]c2c1=O)c1ccc(cc1)S(=O)(=O)N1CCN(CC1)c1ccc(OC)cc1	Ki		1000	nM	0.597
ADENOSINE A3	ADORA3	1-Propyl-8-(4-(4-(3-trifluoromethylbenzyl)piperazine-1-sulfonyl)phenyl)-3,7-dihydropurine-2,6-dione	CCCn1c(=O)[nH]c2nc([nH]c2c1=O)c1ccc(cc1)S(=O)(=O)N1CCN(CC1)Cc1cccc(c1)C(F)(F)F	Ki	>	10000	nM	0.39
ADENOSINE A3	ADORA3	8-(4-(4-(3-Chlorobenzyl)piperazine-1-sulfonyl)phenyl)-1-propyl-3,7-dihydropurine-2,6-dione	CCCn1c(=O)[nH]c2nc([nH]c2c1=O)c1ccc(cc1)S(=O)(=O)N1CCN(CC1)Cc1cccc(Cl)c1	Ki	>	10000	nM	0.747
ADENOSINE A3	ADORA3	8-(4-(4-(3-Fluorobenzyl)piperazine-1-sulfonyl)phenyl)-1-propyl-3,7-dihydropurine-2,6-dione	CCCn1c(=O)[nH]c2nc([nH]c2c1=O)c1ccc(cc1)S(=O)(=O)N1CCN(CC1)Cc1cccc(F)c1	Ki		1000	nM	0.883
ADENOSINE A3	ADORA3	8-(4-(4-(4-Methylbenzyl)piperazine-1-sulfonyl)phenyl)-1-propyl-3,7-dihydropurine-2,6-dione	CCCn1c(=O)[nH]c2nc([nH]c2c1=O)c1ccc(cc1)S(=O)(=O)N1CCN(CC1)Cc1ccc(C)cc1	Ki		156	nM	0.553
ADENOSINE A3	ADORA3	1-Propyl-8-(4-(4-(4-trifluoromethylbenzyl)piperazine-1-sulfonyl)phenyl)-3,7-dihydropurine-2,6-dione	CCCn1c(=O)[nH]c2nc([nH]c2c1=O)c1ccc(cc1)S(=O)(=O)N1CCN(CC1)Cc1ccc(cc1)C(F)(F)F	Ki	>	10000	nM	0.52
ADENOSINE A3	ADORA3	8-(4-(4-(4-chlorobenzyl)piperazin-1-ylsulfonyl)phenyl)-1-propyl-1H-purine-2,6(3H,7H)-dione	CCCn1c(=O)[nH]c2nc([nH]c2c1=O)c1ccc(cc1)S(=O)(=O)N1CCN(CC1)Cc1ccc(Cl)cc1	Ki		1000	nM	0.71
ADENOSINE A3	ADORA3	8-(4-(4-(4-Fluorobenzyl)piperazine-1-sulfonyl)phenyl)-1-propyl-3,7-dihydropurine-2,6-dione	CCCn1c(=O)[nH]c2nc([nH]c2c1=O)c1ccc(cc1)S(=O)(=O)N1CCN(CC1)Cc1ccc(F)cc1	Ki		758	nM	0.907
ADENOSINE A3	ADORA3	8-(4-(4-(4-Methoxybenzyl)piperazine-1-sulfonyl)phenyl)-1-propyl-3,7-dihydropurine-2,6-dione	CCCn1c(=O)[nH]c2nc([nH]c2c1=O)c1ccc(cc1)S(=O)(=O)N1CCN(CC1)Cc1ccc(OC)cc1	Ki	>	10000	nM	0.687
ADENOSINE A3	ADORA3	8-[4-(4-benzylpiperazide-1-sulfonyl)phenyl]-1-propylxanthine	CCCn1c(=O)[nH]c2nc([nH]c2c1=O)c1ccc(cc1)S(=O)(=O)N1CCN(CC1)Cc1ccccc1	Ki		1000	nM	0.607
ADENOSINE A3	ADORA3	8-(4-(4-Benzo[1,3]dioxol-5-ylmethylpiperazine-1-sulfonyl)phenyl)-1-propyl-3,7-dihydropurine-2,6-dione	CCCn1c(=O)[nH]c2nc([nH]c2c1=O)c1ccc(cc1)S(=O)(=O)N1CCN(CC1)Cc1ccc2OCOc2c1	Ki	>	10000	nM	0.527
ADENOSINE A3	ADORA3	8-(4-(4-Phenethylpiperazine-1-sulfonyl)phenyl)-1-propyl-3,7-dihydropurine-2,6-dione	CCCn1c(=O)[nH]c2nc([nH]c2c1=O)c1ccc(cc1)S(=O)(=O)N1CCN(CCc2ccccc2)CC1	Ki		1000	nM	0.717
ADENOSINE A3	ADORA3	N-(1-Benzylpiperidin-4-yl)-4-(2,6-dioxo-1-propyl-2,3,6,7-tetrahydro-1H-purin-8-yl)benzenesulfonamide	CCCn1c(=O)[nH]c2nc([nH]c2c1=O)c1ccc(cc1)S(=O)(=O)NC1CCN(CC1)Cc1ccccc1	Ki		2080	nM	0.84
ADENOSINE A3	ADORA3	9-(3-chlorobenzyl)-1,3-dipropyl-6,7,8,9-tetrahydropyrimido[1,2-a]purine-2,4(1H,3H)-dione	CCCn1c(=O)n(CCC)c(=O)c2c1nc1N(CCCn21)Cc1cccc(Cl)c1	Ki		1290	nM	0.74
ADENOSINE A3	ADORA3	9-(4-chlorobenzyl)-1,3-dipropyl-6,7,8,9-tetrahydropyrimido[1,2-a]purine-2,4(1H,3H)-dione	CCCn1c(=O)n(CCC)c(=O)c2c1nc1N(CCCn21)Cc1ccc(Cl)cc1	Ki		1600	nM	0.463
ADENOSINE A3	ADORA3	9-(3,4-dimethoxyphenethyl)-1,3-dipropyl-6,7,8,9-tetrahydropyrimido[1,2-a]purine-2,4(1H,3H)-dione	CCCn1c(=O)n(CCC)c(=O)c2c1nc1N(CCCn21)CCc1ccc(OC)c(OC)c1	Ki		1000	nM	0.277
ADENOSINE A3	ADORA3	9-phenethyl-1,3-dipropyl-6,7,8,9-tetrahydropyrimido[1,2-a]purine-2,4(1H,3H)-dione	CCCn1c(=O)n(CCC)c(=O)c2c1nc1N(CCCn21)CCc1ccccc1	Ki	>	10000	nM	0.43
ADENOSINE A3	ADORA3	9-(2-(1H-indol-3-yl)ethyl)-1,3-dipropyl-6,7,8,9-tetrahydropyrimido[1,2-a]purine-2,4(1H,3H)-dione	CCCn1c(=O)n(CCC)c(=O)c2c1nc1N(CCCn21)CCc1c[nH]c2ccccc12	Ki		1000	nM	0.337
ADENOSINE A3	ADORA3	N-(4-cyanophenyl)-2-(4-(2,4-dioxo-1,3-dipropyl-2,3,4,5-tetrahydro-1H-pyrrolo[3,2-d]pyrimidin-6-yl)phenoxy)acetamide	CCCn1c2cc([nH]c2c(=O)n(CCC)c1=O)c1ccc(OCC(=O)Nc2ccc(C#N)cc2)cc1	Ki		570	nM	0.94
ADENOSINE A3	ADORA3	BWA1433	CCCn1c2nc([nH]c2c(=O)n(CCC)c1=O)c1ccc(C=CC(=O)O)cc1	Ki		47.475	nM	0.7
ADENOSINE A3	ADORA3	Tonapofylline	CCCn1c2nc([nH]c2c(=O)n(CCC)c1=O)C12CCC(CCC(=O)O)(CC1)CC2	Ki	>	10000	nM	0.877
ADENOSINE A3	ADORA3	DPCPX	CCCn1c2nc([nH]c2c(=O)n(CCC)c1=O)C1CCCC1	Ki		897.5	nM	0.4
ADENOSINE A3	ADORA3	CPX	CCCn1c(=O)n(CCC)c2nc[nH]c2c1=O	Ki		509	nM	0.483
ADENOSINE A3	ADORA3	2,4-Bis-n-propyl-4,9-dihydro-2,4,5,9-tetraaza-fluorene-1,3-dione	CCCn1c2c([nH]c3cnccc23)c(=O)n(CCC)c1=O	Ki		290	nM	0.977
ADENOSINE A3	ADORA3	2,4-bis-n-propyl-4,9-dihydro-2,4,7,-9-tetraaza-fluorene-1,3-dione	CCCn1c2c([nH]c3cccnc23)c(=O)n(CCC)c1=O	Ki		16.8	nM	0.947
ADENOSINE A3	ADORA3	2,4-Bis-n-propyl-4,9-dihydro-7-n-propyloxy-2,4,5,-9-tetraaza-fluorene-1,3-dione	CCCOc1cnc2c(c1)[nH]c1c2n(CCC)c(=O)n(CCC)c1=O	Ki		209	nM	0.92
ADENOSINE A3	ADORA3	2,4-Bis-n-propyl-4,9-dihydro-5-n-propyloxy-2,4,7,9-tetraaza-fluorene-1,3-dione	CCCOc1cncc2[nH]c3c(c12)n(CCC)c(=O)n(CCC)c3=O	Ki		3.82	nM	0.943
ADENOSINE A3	ADORA3	3-Propylxanthine (enprofylline)	CCCn1c(=O)[nH]c(=O)c2[nH]cnc12	Ki	>	10000	nM	0.44
ADENOSINE A3	ADORA3	1-Ethyl-8-(4-(piperidine-1-sulfonyl)phenyl)-3,7-dihydropurine-2,6-dione	CCn1c(=O)[nH]c2nc([nH]c2c1=O)c1ccc(cc1)S(=O)(=O)N1CCCCC1	Ki		209	nM	0.79
ADENOSINE A3	ADORA3	8-(4-(4-(4-Chlorophenyl)piperazine-1-sulfonyl)phenyl)-1-ethyl-3,7-dihydropurine-2,6-dione	CCn1c(=O)[nH]c2nc([nH]c2c1=O)c1ccc(cc1)S(=O)(=O)N1CCN(CC1)c1ccc(Cl)cc1	Ki		434	nM	0.423
ADENOSINE A3	ADORA3	1-Ethyl-8-(4-(4-(4-methoxyphenyl)piperazine-1-sulfonyl)phenyl)-3,7-dihydropurine-2,6-dione	COc1ccc(cc1)N1CCN(CC1)S(=O)(=O)c1ccc(cc1)c1[nH]c2c(n1)[nH]c(=O)n(CC)c2=O	Ki		1000	nM	0.723
ADENOSINE A3	ADORA3	1-Ethyl-8-(4-(4-(3-trifluoromethylbenzyl)piperazine-1-sulfonyl)phenyl)-3,7-dihydropurine-2,6-dione	CCn1c(=O)[nH]c2nc([nH]c2c1=O)c1ccc(cc1)S(=O)(=O)N1CCN(CC1)Cc1cccc(c1)C(F)(F)F	Ki	>	10000	nM	0.363
ADENOSINE A3	ADORA3	8-(4-(4-(3-Chlorobenzyl)piperazine-1-sulfonyl)phenyl)-1-ethyl-3,7-dihydropurine-2,6-dione	CCn1c(=O)[nH]c2nc([nH]c2c1=O)c1ccc(cc1)S(=O)(=O)N1CCN(CC1)Cc1cccc(Cl)c1	Ki		557	nM	0.623
ADENOSINE A3	ADORA3	1-Ethyl-8-(4-(4-(3-fluorobenzyl)piperazine-1-sulfonyl)phenyl)-3,7-dihydropurine-2,6-dione	CCn1c(=O)[nH]c2nc([nH]c2c1=O)c1ccc(cc1)S(=O)(=O)N1CCN(CC1)Cc1cccc(F)c1	Ki		5780	nM	0.81
ADENOSINE A3	ADORA3	1-Ethyl-8-(4-(4-(4-methylbenzyl)piperazine-1-sulfonyl)phenyl)-3,7-dihydropurine-2,6-dione	CCn1c(=O)[nH]c2nc([nH]c2c1=O)c1ccc(cc1)S(=O)(=O)N1CCN(CC1)Cc1ccc(C)cc1	Ki		1000	nM	0.61
ADENOSINE A3	ADORA3	1-Ethyl-8-(4-(4-(4-trifluoromethylbenzyl)piperazine-1-sulfonyl)phenyl)-3,7-dihydropurine-2,6-dione	CCn1c(=O)[nH]c2nc([nH]c2c1=O)c1ccc(cc1)S(=O)(=O)N1CCN(CC1)Cc1ccc(cc1)C(F)(F)F	Ki	>	10000	nM	0.46
ADENOSINE A3	ADORA3	8-(4-(4-(4-chlorobenzyl)piperazin-1-ylsulfonyl)phenyl)-1-ethyl-1H-purine-2,6(3H,7H)-dione	CCn1c(=O)[nH]c2nc([nH]c2c1=O)c1ccc(cc1)S(=O)(=O)N1CCN(CC1)Cc1ccc(Cl)cc1	Ki	>	10000	nM	0.783
ADENOSINE A3	ADORA3	1-Ethyl-8-(4-(4-(4-fluorobenzyl)piperazine-1-sulfonyl)phenyl)-3,7-dihydropurine-2,6-dione	CCn1c(=O)[nH]c2nc([nH]c2c1=O)c1ccc(cc1)S(=O)(=O)N1CCN(CC1)Cc1ccc(F)cc1	Ki		1000	nM	0.82
ADENOSINE A3	ADORA3	1-Ethyl-8-(4-(4-(4-methoxybenzyl)piperazine-1-sulfonyl)phenyl)-3,7-dihydropurine-2,6-dione	COc1ccc(cc1)CN1CCN(CC1)S(=O)(=O)c1ccc(cc1)c1[nH]c2c(n1)[nH]c(=O)n(CC)c2=O	Ki		1000	nM	0.643
ADENOSINE A3	ADORA3	8-(4-(4-benzylpiperazin-1-ylsulfonyl)phenyl)-1-ethyl-1H-purine-2,6(3H,7H)-dione	CCn1c(=O)[nH]c2nc([nH]c2c1=O)c1ccc(cc1)S(=O)(=O)N1CCN(CC1)Cc1ccccc1	Ki	>	10000	nM	0.667
ADENOSINE A3	ADORA3	8-(4-(4-Benzo[1,3]dioxol-5-ylmethylpiperazine-1-sulfonyl)phenyl)-1-ethyl-3,7-dihydropurine-2,6-dione	CCn1c(=O)[nH]c2nc([nH]c2c1=O)c1ccc(cc1)S(=O)(=O)N1CCN(CC1)Cc1ccc2OCOc2c1	Ki	>	10000	nM	0.647
ADENOSINE A3	ADORA3	1-Ethyl-8-(4-(4-phenethylpiperazine-1-sulfonyl)phenyl)-3,7-dihydropurine-2,6-dione	CCn1c(=O)[nH]c2nc([nH]c2c1=O)c1ccc(cc1)S(=O)(=O)N1CCN(CCc2ccccc2)CC1	Ki		1000	nM	0.713
ADENOSINE A3	ADORA3	CGS 21680	CCNC(=O)C1OC(C(O)C1O)n1cnc2c(N)nc(NCCc3ccc(CCC(=O)O)cc3)nc12	Ki		980	nM	0.76
ADENOSINE A3	ADORA3	NECA	CCNC(=O)C1OC(C(O)C1O)n1cnc2c(N)ncnc12	Ki		35	nM	0.923
ADENOSINE A3	ADORA3	Ethyl 5-(4-chlorobenzoyl)-4-phenylthiazol-2-ylcarbamate	CCOC(=O)Nc1sc(C(=O)c2ccc(Cl)cc2)c(n1)c1ccccc1	Ki		487	nM	0.997
ADENOSINE A3	ADORA3	Ethyl 5-(4-methoxybenzoyl)-4-phenylthiazol-2-ylcarbamate	CCOC(=O)Nc1nc(c2ccccc2)c(s1)C(=O)c1ccc(OC)cc1	Ki		98.8	nM	0.99
ADENOSINE A3	ADORA3	Ethyl 5-benzoyl-4-phenylthiazol-2-ylcarbamate	CCOC(=O)Nc1sc(C(=O)c2ccccc2)c(n1)c1ccccc1	Ki		206	nM	0.983
ADENOSINE A3	ADORA3	Caffeine (1,3,7-trimethylxanthine)	Cn1cnc2c1c(=O)n(C)c(=O)n2C	Ki	>	10000	nM	0.257
ADENOSINE A3	ADORA3	1,3-dimethyl-9-(pyridin-2-ylmethyl)-6,7,8,9-tetrahydropyrimido[1,2-a]purine-2,4(1H,3H)-dione	Cn1c(=O)n(C)c(=O)c2c1nc1N(CCCn21)Cc1ccccn1	Ki	>	10000	nM	0.613
ADENOSINE A3	ADORA3	9-(4-hydroxyphenethyl)-1,3-dimethyl-6,7,8,9-tetrahydropyrimido[1,2-a]purine-2,4(1H,3H)-dione	Oc1ccc(cc1)CCN1CCCn2c1nc1c2c(=O)n(C)c(=O)n1C	Ki	>	10000	nM	0.347
ADENOSINE A3	ADORA3	1,3-dimethyl-9-phenethyl-6,7,8,9-tetrahydropyrimido[1,2-a]purine-2,4(1H,3H)-dione	Cn1c(=O)n(C)c(=O)c2c1nc1N(CCCn21)CCc1ccccc1	Ki	>	10000	nM	0.153
ADENOSINE A3	ADORA3	1,3-dimethyl-9-(2-(pyridin-2-yl)ethyl)-6,7,8,9-tetrahydropyrimido[1,2-a]purine-2,4(1H,3H)-dione	Cn1c(=O)n(C)c(=O)c2c1nc1N(CCCn21)CCc1ccccn1	Ki	>	10000	nM	0.327
ADENOSINE A3	ADORA3	9-(2-(1H-indol-3-yl)ethyl)-1,3-dimethyl-6,7,8,9-tetrahydropyrimido[1,2-a]purine-2,4(1H,3H)-dione	Cn1c(=O)n(C)c(=O)c2c1nc1N(CCCn21)CCc1c[nH]c2ccccc12	Ki	>	10000	nM	0.303
ADENOSINE A3	ADORA3	9-(2-(2,4-dichlorophenoxy)ethyl)-1,3-dimethyl-6,7,8,9-tetrahydropyrimido[1,2-a]purine-2,4(1H,3H)-dione	Clc1ccc(OCCN2CCCn3c2nc2c3c(=O)n(C)c(=O)n2C)c(Cl)c1	Ki		1000	nM	0.393
ADENOSINE A3	ADORA3	9-(2-(4-chlorophenoxy)ethyl)-1,3-dimethyl-6,7,8,9-tetrahydropyrimido[1,2-a]purine-2,4(1H,3H)-dione	Clc1ccc(OCCN2CCCn3c2nc2c3c(=O)n(C)c(=O)n2C)cc1	Ki	>	10000	nM	0.98
ADENOSINE A3	ADORA3	(E)-9-(2-(cinnamyloxy)ethyl)-1,3-dimethyl-6,7,8,9-tetrahydropyrimido[1,2-a]purine-2,4(1H,3H)-dione	Cn1c(=O)n(C)c(=O)c2c1nc1N(CCOCC=Cc3ccccc3)CCCn21	Ki		1000	nM	0.72
ADENOSINE A3	ADORA3	9-(2-(4-fluorobenzyloxy)ethyl)-1,3-dimethyl-6,7,8,9-tetrahydropyrimido[1,2-a]purine-2,4(1H,3H)-dione	Fc1ccc(COCCN2CCCn3c2nc2c3c(=O)n(C)c(=O)n2C)cc1	Ki		1000	nM	0.883
ADENOSINE A3	ADORA3	9-(2-(benzyloxy)ethyl)-1,3-dimethyl-6,7,8,9-tetrahydropyrimido[1,2-a]purine-2,4(1H,3H)-dione	Cn1c(=O)n(C)c(=O)c2c1nc1N(CCOCc3ccccc3)CCCn21	Ki		1000	nM	0.833
ADENOSINE A3	ADORA3	theophylline	Cn1c(=O)n(C)c2nc[nH]c2c1=O	Ki	>	10000	nM	0.29
ADENOSINE A3	ADORA3	2,4-Dimethyl-4,9-dihydro-2,4,7,9-tetraaza-fluorene-1,3-dione	Cn1c2c3ccncc3[nH]c2c(=O)n(C)c1=O	Ki		526	nM	0.843
ADENOSINE A3	ADORA3	2,4-Dimethyl-4,9-dihydro-2,4,5,9-tetraaza-fluorene-1,3-dione	Cn1c2c3ncccc3[nH]c2c(=O)n(C)c1=O	Ki		13.9	nM	0.443
ADENOSINE A3	ADORA3	2,4-dimethyl-4,9-dihydro-2,4,5,9-tetraaza-fluorene-1,3-dione	O=C1N(C)C(=O)N(C)C2C1Nc1cnccc21	Ki		526	nM	0.91
ADENOSINE A3	ADORA3	2,4-dimethyl-4,9-dihydro-2,4,7,9-tetraaza-fluorene-1,3-dione	O=C1N(C)C(=O)N(C)C2C1Nc1cccnc21	Ki		13.9	nM	0.94
ADENOSINE A3	ADORA3	2,5,9-trimethyl-4,9-dihydro-2,4,5,9-tetraaza-fluorene-1,3-dione	CN1C(=O)N(C)C2C(C1=O)N(C)c1cccnc21	Ki		332	nM	0.897
ADENOSINE A3	ADORA3	2,4,9-trimethyl-4,9-dihydro-2,4,7,9-tetraaza-fluorene-1,3-dione	CN1C(=O)N(C)C2c3ccncc3N(C)C2C1=O	Ki		3190	nM	0.407
ADENOSINE A3	ADORA3	IB-MECA	CNC(=O)C1OC(C(O)C1O)n1cnc2c(ncnc12)NCc1cccc(I)c1	Ki		80	nM	0.883
ADENOSINE A3	ADORA3	AB-MECA	CNC(=O)C1OC(C(O)C1O)n1cnc2c(ncnc12)NCc1ccc(N)cc1	Ki		21.5	nM	0.963
ADENOSINE A3	ADORA3	(4-Chlorophenyl)(2-(methylamino)-4-phenylthiazol-5-yl)methanone	CNc1sc(C(=O)c2ccc(Cl)cc2)c(n1)c1ccccc1	Ki		1000	nM	0.498
ADENOSINE A3	ADORA3	(4-Methoxyphenyl)(2-(methylamino)-4-phenylthiazol-5-yl)methanone	COc1ccc(cc1)C(=O)c1sc(NC)nc1c1ccccc1	Ki		1000	nM	0.493
ADENOSINE A3	ADORA3	(2-(Methylamino)-4-phenylthiazol-5-yl)(phenyl)methanone	CNc1nc(c2ccccc2)c(s1)C(=O)c1ccccc1	Ki		1000	nM	1
ADENOSINE A3	ADORA3	N-(5-(4-Methoxybenzoyl)-4-phenylthiazol-2-yl)benzamide	COc1ccc(cc1)C(=O)c1sc(nc1c1ccccc1)NC(=O)c1ccccc1	Ki		1000	nM	0.987
ADENOSINE A3	ADORA3	(4-Methoxyphenyl)(4-phenyl-2-(phenylamino)thiazol-5-yl)methanone	COc1ccc(cc1)C(=O)c1sc(Nc2ccccc2)nc1c1ccccc1	Ki		1000	nM	0.983
ADENOSINE A3	ADORA3	4-Methoxy-N-(4-phenyl-thiazol-2-yl)-benzamide	COc1ccc(cc1)C(=O)Nc1scc(n1)c1ccccc1	Ki		670	nM	0.843
ADENOSINE A3	ADORA3	4-Methoxy-N-(3-phenyl-[1,2,4]thiadiazol-5-yl)-benzamide	COc1ccc(cc1)C(=O)Nc1snc(n1)c1ccccc1	Ki		82	nM	0.77
ADENOSINE A3	ADORA3	N-(5-(4-(Methylsulfonyl)benzoyl)-4-phenylthiazol-2-yl)benzamide	O=C(c1ccc(cc1)S(=O)(=O)C)c1sc(nc1c1ccccc1)NC(=O)c1ccccc1	Ki		1000	nM	0.963
ADENOSINE A3	ADORA3	(4-(Methylsulfonyl)phenyl)(4-phenyl-2-(phenylamino)-thiazol-5-yl)methanone	O=C(c1ccc(cc1)S(=O)(=O)C)c1sc(Nc2ccccc2)nc1c1ccccc1	Ki		1000	nM	0.97
adrenergic Alpha1A	ADRA1A	L-cysteine	NC(CS)C(=O)O	Ki	>	10000	nM	0
adrenergic Alpha1A	ADRA1A	L-cysteic acid	OC(=O)C(N)CS(=O)(=O)O	Ki	>	10000	nM	0.003
adrenergic Alpha1A	ADRA1A	L-cysteine sulfinic acid	OS(=O)CC(N)C(=O)O	Ki	>	10000	nM	0
adrenergic Alpha1A	ADRA1A	D-cystine	NC(CSSCC(N)C(=O)O)C(=O)O	Ki	>	10000	nM	0.003
adrenergic Alpha1A	ADRA1A	DL-homocysteic acid	OC(=O)C(N)CCS(=O)(=O)O	Ki	>	10000	nM	0.003
adrenergic Alpha1A	ADRA1A	DL-homocysteine	NC(CCS)C(=O)O	Ki	>	10000	nM	0.003
adrenergic Alpha1A	ADRA1A	Talipexole	Cl.Cl.C=CCN1CCc2sc(N)nc2CC1	Ki	>	10000	nM	0.35
adrenergic Alpha1A	ADRA1A	NOREPINEPHRINE	NCC(O)c1ccc(O)c(O)c1	Ki		8709.64	nM	0.367
adrenergic Alpha1A	ADRA1A	Hyperoside	OCC1OC(Oc2c(O)c3c(O)cc(=O)cc3oc2c2ccc(O)c(O)c2)C(O)C(O)C1O	Ki	>	10000	nM	0.013
adrenergic Alpha1A	ADRA1A	Quercetin	Oc1cc(O)c2c(c1)oc(c1ccc(O)c(O)c1)c(O)c2=O	Ki	>	10000	nM	0.033
adrenergic Alpha1A	ADRA1A	Amentoflavone	Oc1ccc(cc1)c1cc(=O)c2c(O)cc(O)c(c3cc(ccc3O)c3cc(=O)c4c(O)cc(O)cc4o3)c2o1	Ki	>	10000	nM	0.057
adrenergic Alpha1A	ADRA1A	Diclofenac sodium salt	[Na+].[O-]C(=O)Cc1ccccc1Nc1c(Cl)cccc1Cl	Ki	>	10000	nM	0.073
adrenergic Alpha1A	ADRA1A	Fluparoxan	Fc1cccc2OC3CNCC3Oc12	Ki		501.18	nM	0.827
adrenergic Alpha1A	ADRA1A	ARIPIPRAZOLE	O=C1CCc2ccc(OCCCCN3CCN(CC3)c3cccc(Cl)c3Cl)cc2N1	Ki		25.7	nM	0.903
adrenergic Alpha1A	ADRA1A	Roxindole	Oc1ccc2[nH]cc(CCCCN3CCC(=CC3)c3ccccc3)c2c1	Ki		2.57	nM	0.797
adrenergic Alpha1A	ADRA1A	HALOPERIDOL	Fc1ccc(cc1)C(=O)CCCN1CCC(O)(CC1)c1ccc(Cl)cc1	Ki		12	nM	0.79
adrenergic Alpha1A	ADRA1A	SPIPERONE	Fc1ccc(cc1)C(=O)CCCN1CCC2(CC1)C(=O)NCN2c1ccccc1	Ki		20.417	nM	0.95
adrenergic Alpha1A	ADRA1A	MDL 11,939	OC(C1CCN(CCc2ccccc2)CC1)c1ccccc1	Ki		1876	nM	0.62
adrenergic Alpha1A	ADRA1A	SERTINDOLE	Fc1ccc(cc1)n1cc(C2CCN(CCN3CCNC3=O)CC2)c2cc(Cl)ccc12	Ki		1.8	nM	0.883
adrenergic Alpha1A	ADRA1A	PIMOZIDE	Fc1ccc(cc1)C(CCCN1CCC(CC1)n1c(=O)[nH]c2ccccc12)c1ccc(F)cc1	Ki		197.7	nM	0.84
adrenergic Alpha1A	ADRA1A	N-DESMETHYLCLOZAPINE	Clc1ccc2N=c3ccccc3=C(Nc2c1)N1CCNCC1	Ki		104.8	nM	0.913
adrenergic Alpha1A	ADRA1A	mCPP	Clc1cccc(c1)N1CCNCC1	Ki		1386	nM	0.9
adrenergic Alpha1A	ADRA1A	Piribedil	c1cnc(nc1)N1CCN(CC1)Cc1ccc2OCOc2c1	Ki		812.831	nM	0.617
adrenergic Alpha1A	ADRA1A	Ziprasidone	O=C1Nc2cc(Cl)c(CCN3CCN(CC3)c3nsc4ccccc34)cc2C1	Ki		18	nM	0.903
adrenergic Alpha1A	ADRA1A	TRAZODONE	Clc1cccc(c1)N1CCN(CCCn2nc3ccccn3c2=O)CC1	Ki		153	nM	0.58
adrenergic Alpha1A	ADRA1A	PERPHENAZINE	OCCN1CCN(CCCN2c3ccccc3Sc3ccc(Cl)cc23)CC1	Ki		10	nM	0.983
adrenergic Alpha1A	ADRA1A	Quetiapine	OCCOCCN1CCN(CC1)C1=Nc2ccccc2Sc2ccccc12	Ki		22	nM	0.883
adrenergic Alpha1A	ADRA1A	CLONIDINE	Clc1cccc(Cl)c1NC1=NCCN1	Ki		316.228	nM	0.803
adrenergic Alpha1A	ADRA1A	L-homocysteine thiolactone	O=C1SCCC1N	Ki	>	10000	nM	0.007
adrenergic Alpha1A	ADRA1A	PBR28	COc1ccccc1CN(C(=O)C)c1ccccc1Oc1ccccc1	Ki	>	10000	nM	0.25
adrenergic Alpha1A	ADRA1A	Acetylsalicylic acid	CC(=O)Oc1ccccc1C(=O)O	Ki	>	10000	nM	0.083
adrenergic Alpha1A	ADRA1A	Salvinorin A	COC(=O)C1CC(OC(=O)C)C(=O)C2C3(C)CC(OC(=O)C3CCC12C)c1cocc1	Ki	>	10000	nM	0.087
adrenergic Alpha1A	ADRA1A	Cathinone, (-)	O=C(C(C)N)c1ccccc1	Ki	>	10000	nM	0.04
adrenergic Alpha1A	ADRA1A	Methcathinone, (-)	CNC(C)C(=O)c1ccccc1	Ki	>	10000	nM	0.137
adrenergic Alpha1A	ADRA1A	Norephedrine, (+)	OC(C(C)N)c1ccccc1	Ki	>	10000	nM	0.273
adrenergic Alpha1A	ADRA1A	Ephedrine,(+)	CNC(C)C(O)c1ccccc1	Ki	>	10000	nM	0.26
adrenergic Alpha1A	ADRA1A	Hyperforin	CC(=CCCC1(C)C(CC=C(C)C)CC2(CC=C(C)C)C(=C(CC=C(C)C)C(=O)C1(C(=O)C(C)C)C2=O)O)C	Ki	>	10000	nM	0.22
adrenergic Alpha1A	ADRA1A	ibuprofen	CC(C)Cc1ccc(cc1)C(C)C(=O)O	Ki	>	10000	nM	0.027
adrenergic Alpha1A	ADRA1A	BROMOCRIPTINE	CC(C)CC1C(=O)N2CCCC2C2(O)OC(NC(=O)C3CN(C)C4Cc5c(Br)[nH]c6cccc(C4=C3)c56)(C(C)C)C(=O)N12	Ki		4.169	nM	0.493
adrenergic Alpha1A	ADRA1A	1-(2,4-difluorophenyl)-3-(4-(4-(2-isopropoxyphenyl)piperazin-1-yl)cyclohexyl)urea	O=C(NC1CCC(CC1)N1CCN(CC1)c1ccccc1OC(C)C)Nc1ccc(F)cc1F	Ki		8.55	nM	0.993
adrenergic Alpha1A	ADRA1A	1-(2,4-dimethoxyphenyl)-3-(4-(4-(2-isopropoxyphenyl)piperazin-1-yl)cyclohexyl)urea	COc1ccc(NC(=O)NC2CCC(CC2)N2CCN(CC2)c2ccccc2OC(C)C)c(OC)c1	Ki		92	nM	0.99
adrenergic Alpha1A	ADRA1A	1-(4-(4-(2-isopropoxyphenyl)piperazin-1-yl)cyclohexyl)-3-(2,4,6-trichlorophenyl)urea	O=C(NC1CCC(CC1)N1CCN(CC1)c1ccccc1OC(C)C)Nc1c(Cl)cc(Cl)cc1Cl	Ki		28.75	nM	0.983
adrenergic Alpha1A	ADRA1A	1-(5-chloro-2-methoxyphenyl)-3-(4-(4-(2-isopropoxyphenyl)piperazin-1-yl)cyclohexyl)urea	COc1ccc(Cl)cc1NC(=O)NC1CCC(CC1)N1CCN(CC1)c1ccccc1OC(C)C	Ki		67.5	nM	0.983
adrenergic Alpha1A	ADRA1A	1-(2,5-difluorophenyl)-3-(4-(4-(2-isopropoxyphenyl)piperazin-1-yl)cyclohexyl)urea	CC(C)Oc1ccccc1N1CCN(CC1)C1CCC(CC1)NC(=O)Nc1cc(F)ccc1F	Ki		13.85	nM	0.99
adrenergic Alpha1A	ADRA1A	1-(2,6-dichlorophenyl)-3-(4-(4-(2-isopropoxyphenyl)piperazin-1-yl)cyclohexyl)urea	O=C(NC1CCC(CC1)N1CCN(CC1)c1ccccc1OC(C)C)Nc1c(Cl)cccc1Cl	Ki		19.6	nM	1
adrenergic Alpha1A	ADRA1A	1-(2,6-difluorophenyl)-3-(4-(4-(2-isopropoxyphenyl)piperazin-1-yl)cyclohexyl)urea	O=C(NC1CCC(CC1)N1CCN(CC1)c1ccccc1OC(C)C)Nc1c(F)cccc1F	Ki		28.65	nM	0.997
adrenergic Alpha1A	ADRA1A	1-(3,4-difluorophenyl)-3-(4-(4-(2-isopropoxyphenyl)piperazin-1-yl)cyclohexyl)urea	O=C(NC1CCC(CC1)N1CCN(CC1)c1ccccc1OC(C)C)Nc1ccc(F)c(F)c1	Ki		27.3	nM	0.99
adrenergic Alpha1A	ADRA1A	1-(3-chlorophenyl)-3-(4-(4-(2-isopropoxyphenyl)piperazin-1-yl)cyclohexyl)urea	O=C(NC1CCC(CC1)N1CCN(CC1)c1ccccc1OC(C)C)Nc1cccc(Cl)c1	Ki		13.55	nM	1
adrenergic Alpha1A	ADRA1A	1-(2-chlorophenyl)-3-(4-(4-(2-isopropoxyphenyl)piperazin-1-yl)cyclohexyl)urea	O=C(NC1CCC(CC1)N1CCN(CC1)c1ccccc1OC(C)C)Nc1ccccc1Cl	Ki		29.5	nM	1
adrenergic Alpha1A	ADRA1A	1-(4-(4-(2-isopropoxyphenyl)piperazin-1-yl)cyclohexyl)-3-(2-methoxyphenyl)urea	COc1ccccc1NC(=O)NC1CCC(CC1)N1CCN(CC1)c1ccccc1OC(C)C	Ki		96.5	nM	1
adrenergic Alpha1A	ADRA1A	1-(3-fluorobenzyl)-3-(4-(4-(2-isopropoxyphenyl)piperazin-1-yl)cyclohexyl)urea	O=C(NCc1cccc(F)c1)NC1CCC(CC1)N1CCN(CC1)c1ccccc1OC(C)C	Ki		46.5	nM	0.97
adrenergic Alpha1A	ADRA1A	Naproxen	COc1ccc2cc(ccc2c1)C(C)C(=O)O	Ki	>	10000	nM	0.033
adrenergic Alpha1A	ADRA1A	Norfenfluramine	CC(N)Cc1cccc(c1)C(F)(F)F	Ki		7647	nM	0.363
adrenergic Alpha1A	ADRA1A	MDMA	CNC(C)Cc1ccc2OCOc2c1	Ki	>	10000	nM	0.35
adrenergic Alpha1A	ADRA1A	Fluorocarazolol,(R)	FCC(C)NCC(O)COc1cccc2[nH]c3ccccc3c12	Ki		3200	nM	0.663
adrenergic Alpha1A	ADRA1A	ERGOTAMINE	O=C(NC1(C)OC2(O)C3CCCN3C(=O)C(Cc3ccccc3)N2C1=O)C1CN(C)C2Cc3c[nH]c4cccc(C2=C1)c34	Ki	>	10000	nM	0.703
adrenergic Alpha1A	ADRA1A	Dexmedetomidine	Cc1cccc(c1C)C(C)c1cnc[nH]1	Ki		199.526	nM	0.693
adrenergic Alpha1A	ADRA1A	VALDECOXIB	Cc1onc(c2ccccc2)c1c1ccc(cc1)S(=O)(=O)N	Ki	>	10000	nM	0.023
adrenergic Alpha1A	ADRA1A	9-OH-risperidone	Fc1ccc2c(onc2C2CCN(CC2)CCc2c(C)nc3C(O)CCCn3c2=O)c1	Ki		2.5	nM	0.843
adrenergic Alpha1A	ADRA1A	RISPERIDONE	Fc1ccc2c(onc2C2CCN(CC2)CCc2c(C)nc3CCCCn3c2=O)c1	Ki		5	nM	0.887
adrenergic Alpha1A	ADRA1A	Niguldipine(+)	COC(=O)C1=C(C)NC(=C(C(=O)OCCCN2CCC(CC2)(c2ccccc2)c2ccccc2)C1c1cccc(c1)[N+](=O)[O-])C	Ki		4.786	nM	0.757
adrenergic Alpha1A	ADRA1A	N-(4-Acetamidophenyl)indomethacinamide	COc1ccc2c(c1)c(CC(=O)NCCc1ccc(cc1)NC(=O)C)c(C)n2C(=O)c1ccc(Cl)cc1	Ki	>	10000	nM	0.127
adrenergic Alpha1A	ADRA1A	Hypericin	OCc1cc(O)c2C(=O)c3c(O)cc(O)c4c3c3c2c1c1c(C)cc(O)c2C(=O)c5c(O)cc(O)c4c5c3c12	Ki	>	10000	nM	0.097
adrenergic Alpha1A	ADRA1A	CELECOXIB	Cc1ccc(cc1)c1cc(nn1c1ccc(cc1)S(=O)(=O)N)C(F)(F)F	Ki	>	10000	nM	0.193
adrenergic Alpha1A	ADRA1A	N-((1s,4s)-4-(4-(2-isopropoxyphenyl)piperazin-1-yl)cyclohexyl)(phenyl)methanesulfonamide	Cc1ccccc1N1c2ccccc2C(C)(O)CC(C)(O)c2ccccc12	Ki		1.2	nM	0.65
adrenergic Alpha1A	ADRA1A	OLANZAPINE	CN1CCN(CC1)C1=c2cc(C)sc2=Nc2ccccc2N1	Ki		112	nM	0.88
adrenergic Alpha1A	ADRA1A	ETORICOXIB	Cc1ccc(cn1)c1ncc(Cl)cc1c1ccc(cc1)S(=O)(=O)C	Ki	>	10000	nM	0.05
adrenergic Alpha1A	ADRA1A	Quercitrin	O=c1cc(O)c2c(c1)oc(c1ccc(O)c(O)c1)c(OC1OC(C)C(O)C(O)C1O)c2O	Ki	>	10000	nM	0.017
adrenergic Alpha1A	ADRA1A	Rutin	Oc1cc(O)c2c(c1)oc(c1ccc(O)c(O)c1)c(OC1OC(COC3OC(C)C(O)C(O)C3O)C(O)C(O)C1O)c2=O	Ki	>	10000	nM	0.123
adrenergic Alpha1A	ADRA1A	PARECOXIB	CCC(=O)NS(=O)(=O)c1ccc(cc1)c1c(C)onc1c1ccccc1	Ki	>	10000	nM	0.067
adrenergic Alpha1A	ADRA1A	METHYSERGIDE	CCC(CO)NC(=O)C1CN(C)C2Cc3cn(C)c4cccc(C2=C1)c34	Ki	>	10000	nM	0.723
adrenergic Alpha1A	ADRA1A	MOLINDONE	CCc1c(C)[nH]c2CCC(CN3CCOCC3)C(=O)c12	Ki		2612	nM	0.7
adrenergic Alpha1A	ADRA1A	FLUPHENAZINE	CCCCCCC(=O)OCCN1CCN(CCCN2c3ccccc3Sc3ccc(cc23)C(F)(F)F)CC1	Ki		6.45	nM	0.933
adrenergic Alpha1A	ADRA1A	2,4-dichloro-N-((1r,4r)-4-(4-(2-isopropoxyphenyl)piperazin-1-yl)cyclohexyl)benzenesulfonamide	CCCCN(N=O)CCCC	Ki		1.6	nM	0.787
adrenergic Alpha1A	ADRA1A	Ropinirole	CCCN(CCC)CCc1cccc2NC(=O)Cc12	Ki	>	10000	nM	0.477
adrenergic Alpha1A	ADRA1A	PERGOLIDE	CSCC1CN(CCC)C2Cc3c[nH]c4cccc(C2C1)c34.CS(=O)(=O)O	Ki		1047.13	nM	0.86
adrenergic Alpha1A	ADRA1A	PPP, S(-)-3	CCCN1CCCC(C1)c1cccc(O)c1	Ki	>	10000	nM	0.263
adrenergic Alpha1A	ADRA1A	PPP, R(+)-3	Cl.CCCN1CCCC(C1)c1cccc(O)c1	Ki	>	10000	nM	0.17
adrenergic Alpha1A	ADRA1A	QUINPIROLE	CCCN1CCCC2Cc3[nH]ncc3CC12	Ki	>	10000	nM	0.313
adrenergic Alpha1A	ADRA1A	Quinelorane	CCCN1CCCC2Cc3nc(N)ncc3CC12	Ki	>	10000	nM	0.243
adrenergic Alpha1A	ADRA1A	Pramipexole	CCCNC1CCc2nc(N)sc2C1	Ki	>	10000	nM	0.107
adrenergic Alpha1A	ADRA1A	TERGURIDE	CCN(CC)C(=O)NC1CN(C)C2Cc3c[nH]c4cccc(C2C1)c34	Ki		3.548	nM	0.953
adrenergic Alpha1A	ADRA1A	LISURIDE	CCN(CC)C(=O)NC1CN(C)C2Cc3c[nH]c4cccc(C2=C1)c34	Ki		5.495	nM	0.813
adrenergic Alpha1A	ADRA1A	Amisulpride	CCN1CCCC1CNC(=O)c1cc(c(N)cc1OC)S(=O)(=O)CC	Ki	>	10000	nM	0.267
adrenergic Alpha1A	ADRA1A	Cabergoline	C=CCN1CC(CC2C1Cc1c[nH]c3cccc2c13)C(=O)N(CCCN(C)C)C(=O)NCC	Ki		288.403	nM	0.863
adrenergic Alpha1A	ADRA1A	Fenfluramine	CCNC(C)Cc1cccc(c1)C(F)(F)F	Ki		269	nM	0.637
adrenergic Alpha1A	ADRA1A	Reboxetine	CCOc1ccccc1OC(C1OCCNC1)c1ccccc1	Ki	>	10000	nM	0.687
adrenergic Alpha1A	ADRA1A	Tamsulosin	CCOc1ccccc1OCCNC(C)Cc1ccc(OC)c(c1)S(=O)(=O)N	Ki		0.19	nM	0.597
adrenergic Alpha1A	ADRA1A	Venlafaxine	COc1ccc(cc1)C(CN(C)C)C1(O)CCCCC1	Ki	>	10000	nM	0.52
adrenergic Alpha1A	ADRA1A	PSILOCIN	CN(C)CCc1c[nH]c2cccc(O)c12	Ki	>	10000	nM	0.267
adrenergic Alpha1A	ADRA1A	PSILOCYBIN	CN(C)CCc1c[nH]c2cccc(OP(=O)(O)O)c12	Ki	>	10000	nM	0.203
adrenergic Alpha1A	ADRA1A	CITALOPRAM	N#Cc1ccc2c(COC2(CCCN(C)C)c2ccc(F)cc2)c1	Ki	>	10000	nM	0.357
adrenergic Alpha1A	ADRA1A	CLOMIPRAMINE	CN(C)CCCN1c2ccccc2CCc2ccc(Cl)cc12	Ki		3.2	nM	0.75
adrenergic Alpha1A	ADRA1A	CHLORPROMAZINE	CN(C)CCCN1c2ccccc2Sc2ccc(Cl)cc12	Ki		0.28	nM	0.94
adrenergic Alpha1A	ADRA1A	ZOTEPINE	CN(C)CCOC1=Cc2ccccc2Sc2ccc(Cl)cc12	Ki		7	nM	0.903
adrenergic Alpha1A	ADRA1A	Piroxicam	OC(=C1C(=O)c2ccccc2S(=O)(=O)N1C)Nc1ccccn1	Ki	>	10000	nM	0.093
adrenergic Alpha1A	ADRA1A	COCAINE	COC(=O)C1C(OC(=O)c2ccccc2)CC2CCC1N2C	Ki		2092	nM	0.297
adrenergic Alpha1A	ADRA1A	ORG-5222	Clc1ccc2Oc3ccccc3C3CN(C)CC3c2c1	Ki		4.4	nM	0.773
adrenergic Alpha1A	ADRA1A	APOMORPHINE	CN1CCc2cccc3c2C1Cc1ccc(O)c(O)c31	Ki		1995.26	nM	0.707
adrenergic Alpha1A	ADRA1A	THIORIDAZINE	CSc1ccc2Sc3ccccc3N(CCC3CCCCN3C)c2c1	Ki		3.15	nM	0.93
adrenergic Alpha1A	ADRA1A	CLOZAPINE	CN1CCN(CC1)C1=c2ccccc2=Nc2ccc(Cl)cc2N1	Ki		1.62	nM	0.913
adrenergic Alpha1A	ADRA1A	LOXAPINE	CN1CCN(CC1)C1=Nc2ccccc2Oc2ccc(Cl)cc12	Ki		31	nM	0.873
adrenergic Alpha1A	ADRA1A	THIOTHIXENE	CN1CCN(CCC=C2c3ccccc3Sc3ccc(cc23)S(=O)(=O)N(C)C)CC1	Ki		11.5	nM	0.833
adrenergic Alpha1A	ADRA1A	TRIFLUOPERAZINE	CN1CCN(CCCN2c3ccccc3Sc3ccc(cc23)C(F)(F)F)CC1	Ki		24	nM	0.97
adrenergic Alpha1A	ADRA1A	METHYLPHENIDATE	COC(=O)C(C1CCCCN1)c1ccccc1	Ki	>	10000	nM	0.337
adrenergic Alpha1A	ADRA1A	YOHIMBINE	COC(=O)C1C(O)CCC2CN3CCc4c([nH]c5ccccc45)C3CC12	Ki		1680.9	nM	0.777
adrenergic Alpha1A	ADRA1A	PRAZOSIN	COc1cc2nc(nc(N)c2cc1OC)N1CCN(CC1)C(=O)c1ccco1	Ki		0.376	nM	0.873
adrenergic Alpha1A	ADRA1A	Terazosin	COc1cc2nc(nc(N)c2cc1OC)N1CCN(CC1)C(=O)C1CCCO1	Ki		1.82	nM	0.847
adrenergic Alpha1A	ADRA1A	stepholidine	COc1cc2CCN3Cc4c(ccc(O)c4OC)CC3c2cc1O	Ki	>	10000	nM	0.363
adrenergic Alpha1A	ADRA1A	MDL 100907	COc1cccc(C(O)C2CCN(CCc3ccc(F)cc3)CC2)c1OC	Ki		663.5	nM	0.43
adrenergic Alpha1A	ADRA1A	WAY 100,635	Cl.Cl.Cl.COc1ccccc1N1CCN(CCN(c2ccccn2)C(=O)C2CCCCC2)CC1	Ki		19.26	nM	0.717
adrenergic Alpha1A	ADRA1A	Fiduxosin	COc1cccc2OCC3CN(CCCCn4c(=O)[nH]c5c(sc6ncc(nc56)c5ccccc5)c4=O)CC3c12	Ki		0.158	nM	0.777
adrenergic Alpha1A	ADRA1A	ROFECOXIB	O=C1OCC(=C1c1ccccc1)c1ccc(cc1)S(=O)(=O)C	Ki	>	10000	nM	0.063
adrenergic Alpha1A	ADRA1A	nimesulide	[O-][N+](=O)c1ccc(NS(=O)(=O)C)c(Oc2ccccc2)c1	Ki	>	10000	nM	0.05
adrenergic Alpha1A	ADRA1A	D-methionine	CSCCC(N)C(=O)O	Ki	>	10000	nM	0.003
adrenergic Alpha1B	ADRA1B	L-cysteine	NC(CS)C(=O)O	Ki	>	10000	nM	0.003
adrenergic Alpha1B	ADRA1B	L-cysteic acid	OC(=O)C(N)CS(=O)(=O)O	Ki	>	10000	nM	0
adrenergic Alpha1B	ADRA1B	L-cysteine sulfinic acid	OS(=O)CC(N)C(=O)O	Ki	>	10000	nM	0.003
adrenergic Alpha1B	ADRA1B	D-cystine	NC(CSSCC(N)C(=O)O)C(=O)O	Ki	>	10000	nM	0.007
adrenergic Alpha1B	ADRA1B	DL-homocysteic acid	OC(=O)C(N)CCS(=O)(=O)O	Ki	>	10000	nM	0.007
adrenergic Alpha1B	ADRA1B	DL-homocysteine	NC(CCS)C(=O)O	Ki	>	10000	nM	0.003
adrenergic Alpha1B	ADRA1B	Talipexole	Cl.Cl.C=CCN1CCc2sc(N)nc2CC1	Ki		3890.45	nM	0.393
adrenergic Alpha1B	ADRA1B	2-fluoronorepinehprine	NCC(O)c1cc(O)c(O)cc1F	Ki	>	10000	nM	0.817
adrenergic Alpha1B	ADRA1B	6-fluoronorepinehprine	NCC(O)c1ccc(O)c(O)c1F	Ki		4000	nM	0.293
adrenergic Alpha1B	ADRA1B	NOREPINEPHRINE	NCC(O)c1ccc(O)c(O)c1	Ki		8792.89	nM	0.397
adrenergic Alpha1B	ADRA1B	Hyperoside	OCC1OC(Oc2c(O)c3c(O)cc(=O)cc3oc2c2ccc(O)c(O)c2)C(O)C(O)C1O	Ki	>	10000	nM	0.047
adrenergic Alpha1B	ADRA1B	Quercetin	Oc1cc(O)c2c(c1)oc(c1ccc(O)c(O)c1)c(O)c2=O	Ki	>	10000	nM	0.08
adrenergic Alpha1B	ADRA1B	Amentoflavone	Oc1ccc(cc1)c1cc(=O)c2c(O)cc(O)c(c3cc(ccc3O)c3cc(=O)c4c(O)cc(O)cc4o3)c2o1	Ki	>	10000	nM	0.053
adrenergic Alpha1B	ADRA1B	Diclofenac sodium salt	[Na+].[O-]C(=O)Cc1ccccc1Nc1c(Cl)cccc1Cl	Ki	>	10000	nM	0.123
adrenergic Alpha1B	ADRA1B	Fluparoxan	Fc1cccc2OC3CNCC3Oc12	Ki		1000	nM	0.783
adrenergic Alpha1B	ADRA1B	ARIPIPRAZOLE	O=C1CCc2ccc(OCCCCN3CCN(CC3)c3cccc(Cl)c3Cl)cc2N1	Ki		34.4	nM	0.89
adrenergic Alpha1B	ADRA1B	Roxindole	Oc1ccc2[nH]cc(CCCCN3CCC(=CC3)c3ccccc3)c2c1	Ki		2.818	nM	0.803
adrenergic Alpha1B	ADRA1B	HALOPERIDOL	Fc1ccc(cc1)C(=O)CCCN1CCC(O)(CC1)c1ccc(Cl)cc1	Ki		8	nM	0.76
adrenergic Alpha1B	ADRA1B	SPIPERONE	Fc1ccc(cc1)C(=O)CCCN1CCC2(CC1)C(=O)NCN2c1ccccc1	Ki		3.09	nM	0.9
adrenergic Alpha1B	ADRA1B	MDL 11,939	OC(C1CCN(CCc2ccccc2)CC1)c1ccccc1	Ki		1579	nM	0.653
adrenergic Alpha1B	ADRA1B	N-DESMETHYLCLOZAPINE	Clc1ccc2N=c3ccccc3=C(Nc2c1)N1CCNCC1	Ki		85.2	nM	0.983
adrenergic Alpha1B	ADRA1B	mCPP	Clc1cccc(c1)N1CCNCC1	Ki		914.6	nM	0.493
adrenergic Alpha1B	ADRA1B	Piribedil	c1cnc(nc1)N1CCN(CC1)Cc1ccc2OCOc2c1	Ki		6165.95	nM	0.653
adrenergic Alpha1B	ADRA1B	Ziprasidone	O=C1Nc2cc(Cl)c(CCN3CCN(CC3)c3nsc4ccccc34)cc2C1	Ki		9	nM	0.883
adrenergic Alpha1B	ADRA1B	Quetiapine	OCCOCCN1CCN(CC1)C1=Nc2ccccc2Sc2ccccc12	Ki		39	nM	0.857
adrenergic Alpha1B	ADRA1B	CLONIDINE	Clc1cccc(Cl)c1NC1=NCCN1	Ki		316.228	nM	0.867
adrenergic Alpha1B	ADRA1B	L-homocysteine thiolactone	O=C1SCCC1N	Ki	>	10000	nM	0.023
adrenergic Alpha1B	ADRA1B	PBR28	COc1ccccc1CN(C(=O)C)c1ccccc1Oc1ccccc1	Ki	>	10000	nM	0.193
adrenergic Alpha1B	ADRA1B	Acetylsalicylic acid	CC(=O)Oc1ccccc1C(=O)O	Ki	>	10000	nM	0.057
adrenergic Alpha1B	ADRA1B	Salvinorin A	COC(=O)C1CC(OC(=O)C)C(=O)C2C3(C)CC(OC(=O)C3CCC12C)c1cocc1	Ki	>	10000	nM	0.053
adrenergic Alpha1B	ADRA1B	Cathinone, (-)	O=C(C(C)N)c1ccccc1	Ki	>	10000	nM	0.11
adrenergic Alpha1B	ADRA1B	Methcathinone, (-)	CNC(C)C(=O)c1ccccc1	Ki	>	10000	nM	0.08
adrenergic Alpha1B	ADRA1B	Norephedrine, (+)	OC(C(C)N)c1ccccc1	Ki	>	10000	nM	0.197
adrenergic Alpha1B	ADRA1B	Ephedrine,(+)	CNC(C)C(O)c1ccccc1	Ki	>	10000	nM	0.14
adrenergic Alpha1B	ADRA1B	Hyperforin	CC(=CCCC1(C)C(CC=C(C)C)CC2(CC=C(C)C)C(=C(CC=C(C)C)C(=O)C1(C(=O)C(C)C)C2=O)O)C	Ki	>	10000	nM	0.217
adrenergic Alpha1B	ADRA1B	ibuprofen	CC(C)Cc1ccc(cc1)C(C)C(=O)O	Ki	>	10000	nM	0.037
adrenergic Alpha1B	ADRA1B	BROMOCRIPTINE	CC(C)CC1C(=O)N2CCCC2C2(O)OC(NC(=O)C3CN(C)C4Cc5c(Br)[nH]c6cccc(C4=C3)c56)(C(C)C)C(=O)N12	Ki		1.38	nM	0.48
adrenergic Alpha1B	ADRA1B	1-(2,4-difluorophenyl)-3-(4-(4-(2-isopropoxyphenyl)piperazin-1-yl)cyclohexyl)urea	O=C(NC1CCC(CC1)N1CCN(CC1)c1ccccc1OC(C)C)Nc1ccc(F)cc1F	Ki		275.5	nM	0.987
adrenergic Alpha1B	ADRA1B	1-(2,4-dimethoxyphenyl)-3-(4-(4-(2-isopropoxyphenyl)piperazin-1-yl)cyclohexyl)urea	COc1ccc(NC(=O)NC2CCC(CC2)N2CCN(CC2)c2ccccc2OC(C)C)c(OC)c1	Ki		344.5	nM	0.487
adrenergic Alpha1B	ADRA1B	1-(4-(4-(2-isopropoxyphenyl)piperazin-1-yl)cyclohexyl)-3-(2,4,6-trichlorophenyl)urea	O=C(NC1CCC(CC1)N1CCN(CC1)c1ccccc1OC(C)C)Nc1c(Cl)cc(Cl)cc1Cl	Ki		297.5	nM	0.993
adrenergic Alpha1B	ADRA1B	1-(5-chloro-2-methoxyphenyl)-3-(4-(4-(2-isopropoxyphenyl)piperazin-1-yl)cyclohexyl)urea	COc1ccc(Cl)cc1NC(=O)NC1CCC(CC1)N1CCN(CC1)c1ccccc1OC(C)C	Ki		144	nM	0.993
adrenergic Alpha1B	ADRA1B	1-(2,5-difluorophenyl)-3-(4-(4-(2-isopropoxyphenyl)piperazin-1-yl)cyclohexyl)urea	CC(C)Oc1ccccc1N1CCN(CC1)C1CCC(CC1)NC(=O)Nc1cc(F)ccc1F	Ki		147.7	nM	1
adrenergic Alpha1B	ADRA1B	1-(2,6-dichlorophenyl)-3-(4-(4-(2-isopropoxyphenyl)piperazin-1-yl)cyclohexyl)urea	O=C(NC1CCC(CC1)N1CCN(CC1)c1ccccc1OC(C)C)Nc1c(Cl)cccc1Cl	Ki		169.5	nM	1
adrenergic Alpha1B	ADRA1B	1-(2,6-difluorophenyl)-3-(4-(4-(2-isopropoxyphenyl)piperazin-1-yl)cyclohexyl)urea	O=C(NC1CCC(CC1)N1CCN(CC1)c1ccccc1OC(C)C)Nc1c(F)cccc1F	Ki		167.5	nM	0.997
adrenergic Alpha1B	ADRA1B	1-(3,4-difluorophenyl)-3-(4-(4-(2-isopropoxyphenyl)piperazin-1-yl)cyclohexyl)urea	O=C(NC1CCC(CC1)N1CCN(CC1)c1ccccc1OC(C)C)Nc1ccc(F)c(F)c1	Ki		511.5	nM	0.99
adrenergic Alpha1B	ADRA1B	1-(3-chlorophenyl)-3-(4-(4-(2-isopropoxyphenyl)piperazin-1-yl)cyclohexyl)urea	O=C(NC1CCC(CC1)N1CCN(CC1)c1ccccc1OC(C)C)Nc1cccc(Cl)c1	Ki		174	nM	0.997
adrenergic Alpha1B	ADRA1B	1-(2-chlorophenyl)-3-(4-(4-(2-isopropoxyphenyl)piperazin-1-yl)cyclohexyl)urea	O=C(NC1CCC(CC1)N1CCN(CC1)c1ccccc1OC(C)C)Nc1ccccc1Cl	Ki		206	nM	0.341
adrenergic Alpha1B	ADRA1B	1-(4-(4-(2-isopropoxyphenyl)piperazin-1-yl)cyclohexyl)-3-(2-methoxyphenyl)urea	COc1ccccc1NC(=O)NC1CCC(CC1)N1CCN(CC1)c1ccccc1OC(C)C	Ki		165	nM	0.997
adrenergic Alpha1B	ADRA1B	1-(3-fluorobenzyl)-3-(4-(4-(2-isopropoxyphenyl)piperazin-1-yl)cyclohexyl)urea	O=C(NCc1cccc(F)c1)NC1CCC(CC1)N1CCN(CC1)c1ccccc1OC(C)C	Ki		387.5	nM	0.963
adrenergic Alpha1B	ADRA1B	Naproxen	COc1ccc2cc(ccc2c1)C(C)C(=O)O	Ki	>	10000	nM	0.043
adrenergic Alpha1B	ADRA1B	Norfenfluramine	CC(N)Cc1cccc(c1)C(F)(F)F	Ki	>	10000	nM	0.563
adrenergic Alpha1B	ADRA1B	MDMA	CNC(C)Cc1ccc2OCOc2c1	Ki	>	10000	nM	0.427
adrenergic Alpha1B	ADRA1B	Fluorocarazolol,(R)	FCC(C)NCC(O)COc1cccc2[nH]c3ccccc3c12	Ki		4600	nM	0.583
adrenergic Alpha1B	ADRA1B	ERGOTAMINE	O=C(NC1(C)OC2(O)C3CCCN3C(=O)C(Cc3ccccc3)N2C1=O)C1CN(C)C2Cc3c[nH]c4cccc(C2=C1)c34	Ki	>	10000	nM	0.727
adrenergic Alpha1B	ADRA1B	Dexmedetomidine	Cc1cccc(c1C)C(C)c1cnc[nH]1	Ki		316.228	nM	0.63
adrenergic Alpha1B	ADRA1B	VALDECOXIB	Cc1onc(c2ccccc2)c1c1ccc(cc1)S(=O)(=O)N	Ki	>	10000	nM	0.067
adrenergic Alpha1B	ADRA1B	9-OH-risperidone	Fc1ccc2c(onc2C2CCN(CC2)CCc2c(C)nc3C(O)CCCn3c2=O)c1	Ki		0.7	nM	0.867
adrenergic Alpha1B	ADRA1B	RISPERIDONE	Fc1ccc2c(onc2C2CCN(CC2)CCc2c(C)nc3CCCCn3c2=O)c1	Ki		9	nM	0.913
adrenergic Alpha1B	ADRA1B	Niguldipine(+)	COC(=O)C1=C(C)NC(=C(C(=O)OCCCN2CCC(CC2)(c2ccccc2)c2ccccc2)C1c1cccc(c1)[N+](=O)[O-])C	Ki		446.684	nM	0.753
adrenergic Alpha1B	ADRA1B	N-(4-Acetamidophenyl)indomethacinamide	COc1ccc2c(c1)c(CC(=O)NCCc1ccc(cc1)NC(=O)C)c(C)n2C(=O)c1ccc(Cl)cc1	Ki	>	10000	nM	0.217
adrenergic Alpha1B	ADRA1B	Hypericin	OCc1cc(O)c2C(=O)c3c(O)cc(O)c4c3c3c2c1c1c(C)cc(O)c2C(=O)c5c(O)cc(O)c4c5c3c12	Ki	>	10000	nM	0.147
adrenergic Alpha1B	ADRA1B	CELECOXIB	Cc1ccc(cc1)c1cc(nn1c1ccc(cc1)S(=O)(=O)N)C(F)(F)F	Ki	>	10000	nM	0.183
adrenergic Alpha1B	ADRA1B	N-((1s,4s)-4-(4-(2-isopropoxyphenyl)piperazin-1-yl)cyclohexyl)(phenyl)methanesulfonamide	Cc1ccccc1N1c2ccccc2C(C)(O)CC(C)(O)c2ccccc12	Ki		82	nM	0.573
adrenergic Alpha1B	ADRA1B	OLANZAPINE	CN1CCN(CC1)C1=c2cc(C)sc2=Nc2ccccc2N1	Ki		263	nM	0.92
adrenergic Alpha1B	ADRA1B	ETORICOXIB	Cc1ccc(cn1)c1ncc(Cl)cc1c1ccc(cc1)S(=O)(=O)C	Ki	>	10000	nM	0.09
adrenergic Alpha1B	ADRA1B	Quercitrin	O=c1cc(O)c2c(c1)oc(c1ccc(O)c(O)c1)c(OC1OC(C)C(O)C(O)C1O)c2O	Ki	>	10000	nM	0.047
adrenergic Alpha1B	ADRA1B	Rutin	Oc1cc(O)c2c(c1)oc(c1ccc(O)c(O)c1)c(OC1OC(COC3OC(C)C(O)C(O)C3O)C(O)C(O)C1O)c2=O	Ki	>	10000	nM	0.07
adrenergic Alpha1B	ADRA1B	PARECOXIB	CCC(=O)NS(=O)(=O)c1ccc(cc1)c1c(C)onc1c1ccccc1	Ki	>	10000	nM	0.097
adrenergic Alpha1B	ADRA1B	METHYSERGIDE	CCC(CO)NC(=O)C1CN(C)C2Cc3cn(C)c4cccc(C2=C1)c34	Ki	>	10000	nM	0.637
adrenergic Alpha1B	ADRA1B	FLUPHENAZINE	CCCCCCC(=O)OCCN1CCN(CCCN2c3ccccc3Sc3ccc(cc23)C(F)(F)F)CC1	Ki		13	nM	0.85
adrenergic Alpha1B	ADRA1B	xanomeline	CCCCCCOc1nsnc1C1=CCCN(C)C1	Ki		1584.89	nM	0.773
adrenergic Alpha1B	ADRA1B	2,4-dichloro-N-((1r,4r)-4-(4-(2-isopropoxyphenyl)piperazin-1-yl)cyclohexyl)benzenesulfonamide	CCCCN(N=O)CCCC	Ki		596	nM	0.757
adrenergic Alpha1B	ADRA1B	Ropinirole	CCCN(CCC)CCc1cccc2NC(=O)Cc12	Ki	>	10000	nM	0.513
adrenergic Alpha1B	ADRA1B	PERGOLIDE	CSCC1CN(CCC)C2Cc3c[nH]c4cccc(C2C1)c34.CS(=O)(=O)O	Ki		691.831	nM	0.793
adrenergic Alpha1B	ADRA1B	PPP, S(-)-3	CCCN1CCCC(C1)c1cccc(O)c1	Ki	>	10000	nM	0.21
adrenergic Alpha1B	ADRA1B	PPP, R(+)-3	Cl.CCCN1CCCC(C1)c1cccc(O)c1	Ki	>	10000	nM	0.233
adrenergic Alpha1B	ADRA1B	QUINPIROLE	CCCN1CCCC2Cc3[nH]ncc3CC12	Ki	>	10000	nM	0.267
adrenergic Alpha1B	ADRA1B	Quinelorane	CCCN1CCCC2Cc3nc(N)ncc3CC12	Ki	>	10000	nM	0.207
adrenergic Alpha1B	ADRA1B	Pramipexole	CCCNC1CCc2nc(N)sc2C1	Ki	>	10000	nM	0.317
adrenergic Alpha1B	ADRA1B	TERGURIDE	CCN(CC)C(=O)NC1CN(C)C2Cc3c[nH]c4cccc(C2C1)c34	Ki		34.674	nM	0.953
adrenergic Alpha1B	ADRA1B	LISURIDE	CCN(CC)C(=O)NC1CN(C)C2Cc3c[nH]c4cccc(C2=C1)c34	Ki		16.596	nM	0.783
adrenergic Alpha1B	ADRA1B	Amisulpride	CCN1CCCC1CNC(=O)c1cc(c(N)cc1OC)S(=O)(=O)CC	Ki	>	10000	nM	0.38
adrenergic Alpha1B	ADRA1B	Cabergoline	C=CCN1CC(CC2C1Cc1c[nH]c3cccc2c13)C(=O)N(CCCN(C)C)C(=O)NCC	Ki		60.256	nM	0.763
adrenergic Alpha1B	ADRA1B	Fenfluramine	CCNC(C)Cc1cccc(c1)C(F)(F)F	Ki		142	nM	0.417
adrenergic Alpha1B	ADRA1B	Tamsulosin	CCOc1ccccc1OCCNC(C)Cc1ccc(OC)c(c1)S(=O)(=O)N	Ki		2	nM	0.7
adrenergic Alpha1B	ADRA1B	PSILOCIN	CN(C)CCc1c[nH]c2cccc(O)c12	Ki	>	10000	nM	0.307
adrenergic Alpha1B	ADRA1B	PSILOCYBIN	CN(C)CCc1c[nH]c2cccc(OP(=O)(O)O)c12	Ki	>	10000	nM	0.177
adrenergic Alpha1B	ADRA1B	CHLORPROMAZINE	CN(C)CCCN1c2ccccc2Sc2ccc(Cl)cc12	Ki		0.81	nM	0.91
adrenergic Alpha1B	ADRA1B	ZOTEPINE	CN(C)CCOC1=Cc2ccccc2Sc2ccc(Cl)cc12	Ki		5	nM	0.88
adrenergic Alpha1B	ADRA1B	Piroxicam	OC(=C1C(=O)c2ccccc2S(=O)(=O)N1C)Nc1ccccn1	Ki	>	10000	nM	0.147
adrenergic Alpha1B	ADRA1B	COCAINE	COC(=O)C1C(OC(=O)c2ccccc2)CC2CCC1N2C	Ki	>	10000	nM	0.497
adrenergic Alpha1B	ADRA1B	ORG-5222	Clc1ccc2Oc3ccccc3C3CN(C)CC3c2c1	Ki		3.9	nM	0.86
adrenergic Alpha1B	ADRA1B	APOMORPHINE	CN1CCc2cccc3c2C1Cc1ccc(O)c(O)c31	Ki		676.083	nM	0.593
adrenergic Alpha1B	ADRA1B	THIORIDAZINE	CSc1ccc2Sc3ccccc3N(CCC3CCCCN3C)c2c1	Ki		2.4	nM	0.87
adrenergic Alpha1B	ADRA1B	CLOZAPINE	CN1CCN(CC1)C1=c2ccccc2=Nc2ccc(Cl)cc2N1	Ki		7	nM	0.977
adrenergic Alpha1B	ADRA1B	LOXAPINE	CN1CCN(CC1)C1=Nc2ccccc2Oc2ccc(Cl)cc12	Ki		53	nM	0.847
adrenergic Alpha1B	ADRA1B	THIOTHIXENE	CN1CCN(CCC=C2c3ccccc3Sc3ccc(cc23)S(=O)(=O)N(C)C)CC1	Ki		35	nM	0.85
adrenergic Alpha1B	ADRA1B	METHYLPHENIDATE	COC(=O)C(C1CCCCN1)c1ccccc1	Ki	>	10000	nM	0.4
adrenergic Alpha1B	ADRA1B	YOHIMBINE	COC(=O)C1C(O)CCC2CN3CCc4c([nH]c5ccccc45)C3CC12	Ki		1278.66	nM	0.471
adrenergic Alpha1B	ADRA1B	PRAZOSIN	COc1cc2nc(nc(N)c2cc1OC)N1CCN(CC1)C(=O)c1ccco1	Ki		0.338	nM	0.757
adrenergic Alpha1B	ADRA1B	Terazosin	COc1cc2nc(nc(N)c2cc1OC)N1CCN(CC1)C(=O)C1CCCO1	Ki		1.148	nM	0.837
adrenergic Alpha1B	ADRA1B	stepholidine	COc1cc2CCN3Cc4c(ccc(O)c4OC)CC3c2cc1O	Ki	>	10000	nM	0.45
adrenergic Alpha1B	ADRA1B	MDL 100907	COc1cccc(C(O)C2CCN(CCc3ccc(F)cc3)CC2)c1OC	Ki		424.7	nM	0.553
adrenergic Alpha1B	ADRA1B	WAY 100,635	Cl.Cl.Cl.COc1ccccc1N1CCN(CCN(c2ccccn2)C(=O)C2CCCCC2)CC1	Ki		491.347	nM	0.61
adrenergic Alpha1B	ADRA1B	Fiduxosin	COc1cccc2OCC3CN(CCCCn4c(=O)[nH]c5c(sc6ncc(nc56)c5ccccc5)c4=O)CC3c12	Ki		25.119	nM	0.8
adrenergic Alpha1B	ADRA1B	ROFECOXIB	O=C1OCC(=C1c1ccccc1)c1ccc(cc1)S(=O)(=O)C	Ki	>	10000	nM	0.093
adrenergic Alpha1B	ADRA1B	nimesulide	[O-][N+](=O)c1ccc(NS(=O)(=O)C)c(Oc2ccccc2)c1	Ki	>	10000	nM	0.063
adrenergic Alpha1B	ADRA1B	D-methionine	CSCCC(N)C(=O)O	Ki	>	10000	nM	0.003
adrenergic Alpha1D	ADRA1D	Talipexole	Cl.Cl.C=CCN1CCc2sc(N)nc2CC1	Ki		1258.92	nM	0.38
adrenergic Alpha1D	ADRA1D	NOREPINEPHRINE	NCC(O)c1ccc(O)c(O)c1	Ki	>	10000	nM	0.73
adrenergic Alpha1D	ADRA1D	Fluparoxan	Fc1cccc2OC3CNCC3Oc12	Ki		125.89	nM	0.413
adrenergic Alpha1D	ADRA1D	Roxindole	Oc1ccc2[nH]cc(CCCCN3CCC(=CC3)c3ccccc3)c2c1	Ki		1.349	nM	0.907
adrenergic Alpha1D	ADRA1D	SPIPERONE	Fc1ccc(cc1)C(=O)CCCN1CCC2(CC1)C(=O)NCN2c1ccccc1	Ki		8.318	nM	0.98
adrenergic Alpha1D	ADRA1D	Piribedil	c1cnc(nc1)N1CCN(CC1)Cc1ccc2OCOc2c1	Ki		218.776	nM	0.667
adrenergic Alpha1D	ADRA1D	CLONIDINE	Clc1cccc(Cl)c1NC1=NCCN1	Ki		125.892	nM	0.827
adrenergic Alpha1D	ADRA1D	BROMOCRIPTINE	CC(C)CC1C(=O)N2CCCC2C2(O)OC(NC(=O)C3CN(C)C4Cc5c(Br)[nH]c6cccc(C4=C3)c56)(C(C)C)C(=O)N12	Ki		1.122	nM	0.833
adrenergic Alpha1D	ADRA1D	1-(2,4-difluorophenyl)-3-(4-(4-(2-isopropoxyphenyl)piperazin-1-yl)cyclohexyl)urea	O=C(NC1CCC(CC1)N1CCN(CC1)c1ccccc1OC(C)C)Nc1ccc(F)cc1F	Ki		14.6	nM	0.997
adrenergic Alpha1D	ADRA1D	1-(2,4-dimethoxyphenyl)-3-(4-(4-(2-isopropoxyphenyl)piperazin-1-yl)cyclohexyl)urea	COc1ccc(NC(=O)NC2CCC(CC2)N2CCN(CC2)c2ccccc2OC(C)C)c(OC)c1	Ki		56	nM	0.993
adrenergic Alpha1D	ADRA1D	1-(4-(4-(2-isopropoxyphenyl)piperazin-1-yl)cyclohexyl)-3-(2,4,6-trichlorophenyl)urea	O=C(NC1CCC(CC1)N1CCN(CC1)c1ccccc1OC(C)C)Nc1c(Cl)cc(Cl)cc1Cl	Ki		14.35	nM	0.993
adrenergic Alpha1D	ADRA1D	1-(5-chloro-2-methoxyphenyl)-3-(4-(4-(2-isopropoxyphenyl)piperazin-1-yl)cyclohexyl)urea	COc1ccc(Cl)cc1NC(=O)NC1CCC(CC1)N1CCN(CC1)c1ccccc1OC(C)C	Ki		33.35	nM	0.993
adrenergic Alpha1D	ADRA1D	1-(2,5-difluorophenyl)-3-(4-(4-(2-isopropoxyphenyl)piperazin-1-yl)cyclohexyl)urea	CC(C)Oc1ccccc1N1CCN(CC1)C1CCC(CC1)NC(=O)Nc1cc(F)ccc1F	Ki		26.6	nM	0.99
adrenergic Alpha1D	ADRA1D	1-(2,6-dichlorophenyl)-3-(4-(4-(2-isopropoxyphenyl)piperazin-1-yl)cyclohexyl)urea	O=C(NC1CCC(CC1)N1CCN(CC1)c1ccccc1OC(C)C)Nc1c(Cl)cccc1Cl	Ki		9.3	nM	1
adrenergic Alpha1D	ADRA1D	1-(2,6-difluorophenyl)-3-(4-(4-(2-isopropoxyphenyl)piperazin-1-yl)cyclohexyl)urea	O=C(NC1CCC(CC1)N1CCN(CC1)c1ccccc1OC(C)C)Nc1c(F)cccc1F	Ki		48.4	nM	1
adrenergic Alpha1D	ADRA1D	1-(3,4-difluorophenyl)-3-(4-(4-(2-isopropoxyphenyl)piperazin-1-yl)cyclohexyl)urea	O=C(NC1CCC(CC1)N1CCN(CC1)c1ccccc1OC(C)C)Nc1ccc(F)c(F)c1	Ki		36.8	nM	0.973
adrenergic Alpha1D	ADRA1D	1-(3-chlorophenyl)-3-(4-(4-(2-isopropoxyphenyl)piperazin-1-yl)cyclohexyl)urea	O=C(NC1CCC(CC1)N1CCN(CC1)c1ccccc1OC(C)C)Nc1cccc(Cl)c1	Ki		15.25	nM	0.997
adrenergic Alpha1D	ADRA1D	1-(2-chlorophenyl)-3-(4-(4-(2-isopropoxyphenyl)piperazin-1-yl)cyclohexyl)urea	O=C(NC1CCC(CC1)N1CCN(CC1)c1ccccc1OC(C)C)Nc1ccccc1Cl	Ki		24.5	nM	1
adrenergic Alpha1D	ADRA1D	1-(4-(4-(2-isopropoxyphenyl)piperazin-1-yl)cyclohexyl)-3-(2-methoxyphenyl)urea	COc1ccccc1NC(=O)NC1CCC(CC1)N1CCN(CC1)c1ccccc1OC(C)C	Ki		40.85	nM	1
adrenergic Alpha1D	ADRA1D	1-(3-fluorobenzyl)-3-(4-(4-(2-isopropoxyphenyl)piperazin-1-yl)cyclohexyl)urea	O=C(NCc1cccc(F)c1)NC1CCC(CC1)N1CCN(CC1)c1ccccc1OC(C)C	Ki		38.5	nM	0.97
adrenergic Alpha1D	ADRA1D	Dexmedetomidine	Cc1cccc(c1C)C(C)c1cnc[nH]1	Ki		79.433	nM	0.677
adrenergic Alpha1D	ADRA1D	Niguldipine(+)	COC(=O)C1=C(C)NC(=C(C(=O)OCCCN2CCC(CC2)(c2ccccc2)c2ccccc2)C1c1cccc(c1)[N+](=O)[O-])C	Ki		512.861	nM	0.76
adrenergic Alpha1D	ADRA1D	N-((1s,4s)-4-(4-(2-isopropoxyphenyl)piperazin-1-yl)cyclohexyl)(phenyl)methanesulfonamide	Cc1ccccc1N1c2ccccc2C(C)(O)CC(C)(O)c2ccccc12	Ki		3.6	nM	0.653
adrenergic Alpha1D	ADRA1D	2,4-dichloro-N-((1r,4r)-4-(4-(2-isopropoxyphenyl)piperazin-1-yl)cyclohexyl)benzenesulfonamide	CCCCN(N=O)CCCC	Ki		8.6	nM	0.777
adrenergic Alpha1D	ADRA1D	Ropinirole	CCCN(CCC)CCc1cccc2NC(=O)Cc12	Ki	>	10000	nM	0.7
adrenergic Alpha1D	ADRA1D	PERGOLIDE	CSCC1CN(CCC)C2Cc3c[nH]c4cccc(C2C1)c34.CS(=O)(=O)O	Ki		295.121	nM	0.897
adrenergic Alpha1D	ADRA1D	QUINPIROLE	CCCN1CCCC2Cc3[nH]ncc3CC12	Ki	>	10000	nM	0.417
adrenergic Alpha1D	ADRA1D	Quinelorane	CCCN1CCCC2Cc3nc(N)ncc3CC12	Ki	>	10000	nM	0.253
adrenergic Alpha1D	ADRA1D	Pramipexole	CCCNC1CCc2nc(N)sc2C1	Ki	>	10000	nM	0.423
adrenergic Alpha1D	ADRA1D	TERGURIDE	CCN(CC)C(=O)NC1CN(C)C2Cc3c[nH]c4cccc(C2C1)c34	Ki		3.89	nM	0.98
adrenergic Alpha1D	ADRA1D	LISURIDE	CCN(CC)C(=O)NC1CN(C)C2Cc3c[nH]c4cccc(C2=C1)c34	Ki		2.951	nM	0.94
adrenergic Alpha1D	ADRA1D	Amisulpride	CCN1CCCC1CNC(=O)c1cc(c(N)cc1OC)S(=O)(=O)CC	Ki	>	10000	nM	0.617
adrenergic Alpha1D	ADRA1D	Cabergoline	C=CCN1CC(CC2C1Cc1c[nH]c3cccc2c13)C(=O)N(CCCN(C)C)C(=O)NCC	Ki		165.959	nM	0.877
adrenergic Alpha1D	ADRA1D	Tamsulosin	CCOc1ccccc1OCCNC(C)Cc1ccc(OC)c(c1)S(=O)(=O)N	Ki		0.2	nM	0.72
adrenergic Alpha1D	ADRA1D	APOMORPHINE	CN1CCc2cccc3c2C1Cc1ccc(O)c(O)c31	Ki		64.565	nM	0.807
adrenergic Alpha1D	ADRA1D	METHYLPHENIDATE	COC(=O)C(C1CCCCN1)c1ccccc1	Ki	>	10000	nM	0.553
adrenergic Alpha1D	ADRA1D	YOHIMBINE	COC(=O)C1C(O)CCC2CN3CCc4c([nH]c5ccccc45)C3CC12	Ki		556.736	nM	0.777
adrenergic Alpha1D	ADRA1D	PRAZOSIN	COc1cc2nc(nc(N)c2cc1OC)N1CCN(CC1)C(=O)c1ccco1	Ki		0.22	nM	0.82
adrenergic Alpha1D	ADRA1D	Terazosin	COc1cc2nc(nc(N)c2cc1OC)N1CCN(CC1)C(=O)C1CCCO1	Ki		0.661	nM	0.863
adrenergic Alpha1D	ADRA1D	WAY 100,635	Cl.Cl.Cl.COc1ccccc1N1CCN(CCN(c2ccccn2)C(=O)C2CCCCC2)CC1	Ki		4.571	nM	0.713
adrenergic Alpha1D	ADRA1D	Fiduxosin	COc1cccc2OCC3CN(CCCCn4c(=O)[nH]c5c(sc6ncc(nc56)c5ccccc5)c4=O)CC3c12	Ki		0.912	nM	0.81
adrenergic Alpha2A	ADRA2A	L-cysteine	NC(CS)C(=O)O	Ki	>	10000	nM	0.007
adrenergic Alpha2A	ADRA2A	L-cysteic acid	OC(=O)C(N)CS(=O)(=O)O	Ki	>	10000	nM	0
adrenergic Alpha2A	ADRA2A	L-cysteine sulfinic acid	OS(=O)CC(N)C(=O)O	Ki	>	10000	nM	0.003
adrenergic Alpha2A	ADRA2A	D-cystine	NC(CSSCC(N)C(=O)O)C(=O)O	Ki	>	10000	nM	0.003
adrenergic Alpha2A	ADRA2A	DL-homocysteic acid	OC(=O)C(N)CCS(=O)(=O)O	Ki	>	10000	nM	0.007
adrenergic Alpha2A	ADRA2A	DL-homocysteine	NC(CCS)C(=O)O	Ki	>	10000	nM	0.017
adrenergic Alpha2A	ADRA2A	B-HT 920	C=CCN1CCc2sc(N)nc2CC1	Ki		398.107	nM	0.92
adrenergic Alpha2A	ADRA2A	Talipexole	Cl.Cl.C=CCN1CCc2sc(N)nc2CC1	Ki		37.154	nM	0.883
adrenergic Alpha2A	ADRA2A	Guanabenz	NC(=NN=Cc1c(Cl)cccc1Cl)N	Ki		21.878	nM	0.677
adrenergic Alpha2A	ADRA2A	Guanfacine	NC(=NC(=O)Cc1c(Cl)cccc1Cl)N	Ki		71.813	nM	0.803
adrenergic Alpha2A	ADRA2A	NOREPINEPHRINE	NCC(O)c1ccc(O)c(O)c1	Ki		996	nM	0.485
adrenergic Alpha2A	ADRA2A	Hyperoside	OCC1OC(Oc2c(O)c3c(O)cc(=O)cc3oc2c2ccc(O)c(O)c2)C(O)C(O)C1O	Ki	>	10000	nM	0.027
adrenergic Alpha2A	ADRA2A	Quercetin	Oc1cc(O)c2c(c1)oc(c1ccc(O)c(O)c1)c(O)c2=O	Ki	>	10000	nM	0.223
adrenergic Alpha2A	ADRA2A	Amentoflavone	Oc1ccc(cc1)c1cc(=O)c2c(O)cc(O)c(c3cc(ccc3O)c3cc(=O)c4c(O)cc(O)cc4o3)c2o1	Ki	>	10000	nM	0.15
adrenergic Alpha2A	ADRA2A	Clobenpropit	Clc1ccc(CN=C(N)SCCCc2cnc[nH]2)cc1	Ki		17.378	nM	0.94
adrenergic Alpha2A	ADRA2A	Diclofenac sodium salt	[Na+].[O-]C(=O)Cc1ccccc1Nc1c(Cl)cccc1Cl	Ki	>	10000	nM	0.183
adrenergic Alpha2A	ADRA2A	Fluparoxan	Fc1cccc2OC3CNCC3Oc12	Ki		7.94	nM	0.963
adrenergic Alpha2A	ADRA2A	ARIPIPRAZOLE	O=C1CCc2ccc(OCCCCN3CCN(CC3)c3cccc(Cl)c3Cl)cc2N1	Ki		74	nM	0.913
adrenergic Alpha2A	ADRA2A	Thioperamide	S=C(NC1CCCCC1)N1CCC(CC1)c1cnc[nH]1	Ki		125.893	nM	0.733
adrenergic Alpha2A	ADRA2A	Tramazoline	C1CN=C(N1)Nc1cccc2CCCCc12	Ki		31.623	nM	0.923
adrenergic Alpha2A	ADRA2A	PIPAMPERONE	Fc1ccc(cc1)C(=O)CCCN1CCC(CC1)(C(=O)N)N1CCCCC1	Ki		860	nM	0.977
adrenergic Alpha2A	ADRA2A	Roxindole	Oc1ccc2[nH]cc(CCCCN3CCC(=CC3)c3ccccc3)c2c1	Ki		6.166	nM	0.963
adrenergic Alpha2A	ADRA2A	HALOPERIDOL	Fc1ccc(cc1)C(=O)CCCN1CCC(O)(CC1)c1ccc(Cl)cc1	Ki		1130	nM	0.897
adrenergic Alpha2A	ADRA2A	SPIROXATRINE	O=C1NCN(c2ccccc2)C21CCN(CC2)CC1COc2ccccc2O1	Ki		28.3	nM	0.92
adrenergic Alpha2A	ADRA2A	FLUSPIRILENE	Fc1ccc(cc1)C(CCCN1CCC2(CC1)C(=O)NCN2c1ccccc1)c1ccc(F)cc1	Ki		570	nM	0.99
adrenergic Alpha2A	ADRA2A	MDL 11,939	OC(C1CCN(CCc2ccccc2)CC1)c1ccccc1	Ki		1586	nM	0.463
adrenergic Alpha2A	ADRA2A	SERTINDOLE	Fc1ccc(cc1)n1cc(C2CCN(CCN3CCNC3=O)CC2)c2cc(Cl)ccc12	Ki		640	nM	0.983
adrenergic Alpha2A	ADRA2A	PIMOZIDE	Fc1ccc(cc1)C(CCCN1CCC(CC1)n1c(=O)[nH]c2ccccc12)c1ccc(F)cc1	Ki		1593	nM	0.953
adrenergic Alpha2A	ADRA2A	N-DESMETHYLCLOZAPINE	Clc1ccc2N=c3ccccc3=C(Nc2c1)N1CCNCC1	Ki		137.6	nM	0.987
adrenergic Alpha2A	ADRA2A	mCPP	Clc1cccc(c1)N1CCNCC1	Ki		145.1	nM	0.97
adrenergic Alpha2A	ADRA2A	Piribedil	c1cnc(nc1)N1CCN(CC1)Cc1ccc2OCOc2c1	Ki		89.125	nM	0.837
adrenergic Alpha2A	ADRA2A	Ziprasidone	O=C1Nc2cc(Cl)c(CCN3CCN(CC3)c3nsc4ccccc34)cc2C1	Ki		160	nM	0.95
adrenergic Alpha2A	ADRA2A	TRAZODONE	Clc1cccc(c1)N1CCN(CCCn2nc3ccccn3c2=O)CC1	Ki		728	nM	0.693
adrenergic Alpha2A	ADRA2A	PERPHENAZINE	OCCN1CCN(CCCN2c3ccccc3Sc3ccc(Cl)cc23)CC1	Ki		810.5	nM	0.997
adrenergic Alpha2A	ADRA2A	Quetiapine	OCCOCCN1CCN(CC1)C1=Nc2ccccc2Sc2ccccc12	Ki		3630	nM	0.94
adrenergic Alpha2A	ADRA2A	IDAZOXAN	C1CN=C(N1)C1COc2ccccc2O1	Ki		8.886	nM	0.94
adrenergic Alpha2A	ADRA2A	TOLAZOLINE	Cl.c1ccc(cc1)CC1=NCCN1	Ki		229.087	nM	0.993
adrenergic Alpha2A	ADRA2A	Naphazoline	C1CN=C(N1)Cc1cccc2ccccc12	Ki		20.893	nM	0.99
adrenergic Alpha2A	ADRA2A	p-AMINOCLONIDINE	Cl.Nc1cc(Cl)c(NC2=NCCN2)c(Cl)c1	Ki		7.943	nM	0.977
adrenergic Alpha2A	ADRA2A	CLONIDINE	Clc1cccc(Cl)c1NC1=NCCN1	Ki		42.8	nM	0.95
adrenergic Alpha2A	ADRA2A	UK-14,304	Brc1c(ccc2nccnc12)NC1=NCCN1	Ki		213.796	nM	0.933
adrenergic Alpha2A	ADRA2A	L-homocysteine thiolactone	O=C1SCCC1N	Ki	>	10000	nM	0.023
adrenergic Alpha2A	ADRA2A	SKF 104078	CN1CCc2c(Cl)ccc(OCC=C(C)C)c2CC1	Ki		30.4	nM	0.813
adrenergic Alpha2A	ADRA2A	ILOPERIDONE	COc1cc(ccc1OCCCN1CCC(CC1)c1noc2cc(F)ccc12)C(=O)C	Ki		162.09	nM	0.82
adrenergic Alpha2A	ADRA2A	PBR28	COc1ccccc1CN(C(=O)C)c1ccccc1Oc1ccccc1	Ki	>	10000	nM	0.273
adrenergic Alpha2A	ADRA2A	Acetylsalicylic acid	CC(=O)Oc1ccccc1C(=O)O	Ki	>	10000	nM	0.123
adrenergic Alpha2A	ADRA2A	Cathinone, (-)	O=C(C(C)N)c1ccccc1	Ki		6808	nM	0.493
adrenergic Alpha2A	ADRA2A	Methcathinone, (-)	CNC(C)C(=O)c1ccccc1	Ki		9017	nM	0.457
adrenergic Alpha2A	ADRA2A	Norephedrine, (+)	OC(C(C)N)c1ccccc1	Ki		3024	nM	0.697
adrenergic Alpha2A	ADRA2A	Ephedrine,(+)	CNC(C)C(O)c1ccccc1	Ki	>	10000	nM	0.81
adrenergic Alpha2A	ADRA2A	N-(2-amino-2-methylpropyl)-4-((6,7-dimethoxy-3,4-dihydroisoquinolin-2(1H)-yl)methyl)-7-methoxybenzofuran-2-carboxamide	COc1cc2CN(CCc2cc1OC)Cc1ccc(OC)c2oc(cc12)C(=O)NCC(C)(C)N	Ki		141	nM	0.987
adrenergic Alpha2A	ADRA2A	Hyperforin	CC(=CCCC1(C)C(CC=C(C)C)CC2(CC=C(C)C)C(=C(CC=C(C)C)C(=O)C1(C(=O)C(C)C)C2=O)O)C	Ki	>	10000	nM	0.18
adrenergic Alpha2A	ADRA2A	ibuprofen	CC(C)Cc1ccc(cc1)C(C)C(=O)O	Ki	>	10000	nM	0.203
adrenergic Alpha2A	ADRA2A	BROMOCRIPTINE	CC(C)CC1C(=O)N2CCCC2C2(O)OC(NC(=O)C3CN(C)C4Cc5c(Br)[nH]c6cccc(C4=C3)c56)(C(C)C)C(=O)N12	Ki		10.965	nM	0.967
adrenergic Alpha2A	ADRA2A	Naproxen	COc1ccc2cc(ccc2c1)C(C)C(=O)O	Ki	>	10000	nM	0.077
adrenergic Alpha2A	ADRA2A	Norfenfluramine	CC(N)Cc1cccc(c1)C(F)(F)F	Ki		1799	nM	0.823
adrenergic Alpha2A	ADRA2A	METHAMPHETAMINE (+)	CNC(C)Cc1ccccc1	Ki		4142	nM	0.803
adrenergic Alpha2A	ADRA2A	MDMA	CNC(C)Cc1ccc2OCOc2c1	Ki		2532	nM	0.683
adrenergic Alpha2A	ADRA2A	Fluorocarazolol,(R)	FCC(C)NCC(O)COc1cccc2[nH]c3ccccc3c12	Ki		3360	nM	0.727
adrenergic Alpha2A	ADRA2A	ERGOTAMINE	O=C(NC1(C)OC2(O)C3CCCN3C(=O)C(Cc3ccccc3)N2C1=O)C1CN(C)C2Cc3c[nH]c4cccc(C2=C1)c34	Ki		106	nM	0.83
adrenergic Alpha2A	ADRA2A	ARC-239	COc1ccccc1N1CCN(CC1)CCC1C(=O)c2ccccc2C(C)(C)C1=O	Ki		373	nM	0.92
adrenergic Alpha2A	ADRA2A	Dexmedetomidine	Cc1cccc(c1C)C(C)c1cnc[nH]1	Ki		8.172	nM	0.867
adrenergic Alpha2A	ADRA2A	Xylazine	Cc1cccc(C)c1NC1=NCCCS1	Ki		5754.4	nM	0.697
adrenergic Alpha2A	ADRA2A	VALDECOXIB	Cc1onc(c2ccccc2)c1c1ccc(cc1)S(=O)(=O)N	Ki	>	10000	nM	0.09
adrenergic Alpha2A	ADRA2A	9-OH-risperidone	Fc1ccc2c(onc2C2CCN(CC2)CCc2c(C)nc3C(O)CCCn3c2=O)c1	Ki		17.35	nM	0.907
adrenergic Alpha2A	ADRA2A	RISPERIDONE	Fc1ccc2c(onc2C2CCN(CC2)CCc2c(C)nc3CCCCn3c2=O)c1	Ki		86.9	nM	0.957
adrenergic Alpha2A	ADRA2A	N-(4-Acetamidophenyl)indomethacinamide	COc1ccc2c(c1)c(CC(=O)NCCc1ccc(cc1)NC(=O)C)c(C)n2C(=O)c1ccc(Cl)cc1	Ki	>	10000	nM	0.36
adrenergic Alpha2A	ADRA2A	OXYMETAZOLINE	Cc1cc(c(O)c(C)c1CC1=NCCN1)C(C)(C)C	Ki		4.1	nM	0.957
adrenergic Alpha2A	ADRA2A	Hypericin	OCc1cc(O)c2C(=O)c3c(O)cc(O)c4c3c3c2c1c1c(C)cc(O)c2C(=O)c5c(O)cc(O)c4c5c3c12	Ki	>	10000	nM	0.207
adrenergic Alpha2A	ADRA2A	Xylometazoline	Cc1cc(cc(C)c1CC1=NCCN1)C(C)(C)C	Ki		15.136	nM	0.99
adrenergic Alpha2A	ADRA2A	CELECOXIB	Cc1ccc(cc1)c1cc(nn1c1ccc(cc1)S(=O)(=O)N)C(F)(F)F	Ki	>	10000	nM	0.273
adrenergic Alpha2A	ADRA2A	PHENTOLAMINE	Cc1ccc(cc1)N(CC1=NCCN1)c1cccc(O)c1.CS(=O)(=O)O	Ki		4.1	nM	0.91
adrenergic Alpha2A	ADRA2A	Atomoxetine	CNCCC(Oc1ccccc1C)c1ccccc1	Ki		1000	nM	0.867
adrenergic Alpha2A	ADRA2A	OLANZAPINE	CN1CCN(CC1)C1=c2cc(C)sc2=Nc2ccccc2N1	Ki		314.05	nM	0.963
adrenergic Alpha2A	ADRA2A	ETORICOXIB	Cc1ccc(cn1)c1ncc(Cl)cc1c1ccc(cc1)S(=O)(=O)C	Ki	>	10000	nM	0.137
adrenergic Alpha2A	ADRA2A	Quercitrin	O=c1cc(O)c2c(c1)oc(c1ccc(O)c(O)c1)c(OC1OC(C)C(O)C(O)C1O)c2O	Ki	>	10000	nM	0.13
adrenergic Alpha2A	ADRA2A	Rutin	Oc1cc(O)c2c(c1)oc(c1ccc(O)c(O)c1)c(OC1OC(COC3OC(C)C(O)C(O)C3O)C(O)C(O)C1O)c2=O	Ki		9340	nM	0.047
adrenergic Alpha2A	ADRA2A	BRL44408	CC1N(CC2=NCCN2)Cc2ccccc12	Ki		5.68	nM	0.937
adrenergic Alpha2A	ADRA2A	RAUBASINE	COC(=O)C1=COC(C)C2CN3CCc4c([nH]c5ccccc45)C3CC12	Ki		27	nM	0.927
adrenergic Alpha2A	ADRA2A	PARECOXIB	CCC(=O)NS(=O)(=O)c1ccc(cc1)c1c(C)onc1c1ccccc1	Ki	>	10000	nM	0.107
adrenergic Alpha2A	ADRA2A	METHYSERGIDE	CCC(CO)NC(=O)C1CN(C)C2Cc3cn(C)c4cccc(C2=C1)c34	Ki		170	nM	0.8
adrenergic Alpha2A	ADRA2A	MOLINDONE	CCc1c(C)[nH]c2CCC(CN3CCOCC3)C(=O)c12	Ki		1097	nM	0.87
adrenergic Alpha2A	ADRA2A	YM348	CCc1oc2ccc3cnn(CC(C)N)c3c2c1	Ki		126	nM	0.837
adrenergic Alpha2A	ADRA2A	FLUPHENAZINE	CCCCCCC(=O)OCCN1CCN(CCCN2c3ccccc3Sc3ccc(cc23)C(F)(F)F)CC1	Ki		314.05	nM	0.953
adrenergic Alpha2A	ADRA2A	Ropinirole	CCCN(CCC)CCc1cccc2NC(=O)Cc12	Ki		1862.09	nM	0.727
adrenergic Alpha2A	ADRA2A	PERGOLIDE	CSCC1CN(CCC)C2Cc3c[nH]c4cccc(C2C1)c34.CS(=O)(=O)O	Ki		50.119	nM	0.94
adrenergic Alpha2A	ADRA2A	QUINPIROLE	CCCN1CCCC2Cc3[nH]ncc3CC12	Ki	>	10000	nM	0.483
adrenergic Alpha2A	ADRA2A	Quinelorane	CCCN1CCCC2Cc3nc(N)ncc3CC12	Ki	>	10000	nM	0.403
adrenergic Alpha2A	ADRA2A	Pramipexole	CCCNC1CCc2nc(N)sc2C1	Ki		886.972	nM	0.493
adrenergic Alpha2A	ADRA2A	TERGURIDE	CCN(CC)C(=O)NC1CN(C)C2Cc3c[nH]c4cccc(C2C1)c34	Ki		0.295	nM	0.997
adrenergic Alpha2A	ADRA2A	LISURIDE	CCN(CC)C(=O)NC1CN(C)C2Cc3c[nH]c4cccc(C2=C1)c34	Ki		0.055	nM	0.96
adrenergic Alpha2A	ADRA2A	IMILOXAN	CCn1ccnc1CC1COc2ccccc2O1	Ki		316.228	nM	0.75
adrenergic Alpha2A	ADRA2A	Amisulpride	CCN1CCCC1CNC(=O)c1cc(c(N)cc1OC)S(=O)(=O)CC	Ki		1114	nM	0.55
adrenergic Alpha2A	ADRA2A	Cabergoline	C=CCN1CC(CC2C1Cc1c[nH]c3cccc2c13)C(=O)N(CCCN(C)C)C(=O)NCC	Ki		12.023	nM	0.96
adrenergic Alpha2A	ADRA2A	Fenfluramine	CCNC(C)Cc1cccc(c1)C(F)(F)F	Ki		531	nM	0.957
adrenergic Alpha2A	ADRA2A	Reboxetine	CCOc1ccccc1OC(C1OCCNC1)c1ccccc1	Ki	>	10000	nM	0.427
adrenergic Alpha2A	ADRA2A	Venlafaxine	COc1ccc(cc1)C(CN(C)C)C1(O)CCCCC1	Ki	>	5500	nM	0.697
adrenergic Alpha2A	ADRA2A	PSILOCIN	CN(C)CCc1c[nH]c2cccc(O)c12	Ki		1379	nM	0.567
adrenergic Alpha2A	ADRA2A	PSILOCYBIN	CN(C)CCc1c[nH]c2cccc(OP(=O)(O)O)c12	Ki	>	10000	nM	0.517
adrenergic Alpha2A	ADRA2A	CITALOPRAM	N#Cc1ccc2c(COC2(CCCN(C)C)c2ccc(F)cc2)c1	Ki	>	10000	nM	0.153
adrenergic Alpha2A	ADRA2A	CLOMIPRAMINE	CN(C)CCCN1c2ccccc2CCc2ccc(Cl)cc12	Ki		525	nM	0.907
adrenergic Alpha2A	ADRA2A	CHLORPROMAZINE	CN(C)CCCN1c2ccccc2Sc2ccc(Cl)cc12	Ki		184	nM	0.96
adrenergic Alpha2A	ADRA2A	3-(4-((6,7-dimethoxy-3,4-dihydroisoquinolin-2(1H)-yl)methyl)-7-methoxybenzofuran-2-yl)-N-(2-(dimethylamino)ethyl)benzamide	COc1cc2CCN(Cc2cc1OC)Cc1ccc(OC)c2oc(cc12)c1cccc(c1)C(=O)NCCN(C)C	Ki		216	nM	0.947
adrenergic Alpha2A	ADRA2A	4-((6,7-dimethoxy-3,4-dihydroisoquinolin-2(1H)-yl)methyl)-N-(2-(dimethylamino)ethyl)-7-methoxybenzofuran-2-carboxamide	COc1cc2CN(CCc2cc1OC)Cc1ccc(OC)c2oc(cc12)C(=O)NCCN(C)C	Ki		454	nM	0.99
adrenergic Alpha2A	ADRA2A	ZOTEPINE	CN(C)CCOC1=Cc2ccccc2Sc2ccc(Cl)cc12	Ki		208	nM	0.953
adrenergic Alpha2A	ADRA2A	SR 46349B	CN(C)CCONC(=CC=C1C=CC(=O)C=C1)c1ccccc1F.CN(C)CCONC(=CC=C1C=CC(=O)C=C1)c1ccccc1F.OC(=O)C=CC(=O)O	Ki		725.9	nM	0.863
adrenergic Alpha2A	ADRA2A	Piroxicam	OC(=C1C(=O)c2ccccc2S(=O)(=O)N1C)Nc1ccccn1	Ki	>	10000	nM	0.177
adrenergic Alpha2A	ADRA2A	COCAINE	COC(=O)C1C(OC(=O)c2ccccc2)CC2CCC1N2C	Ki	>	10000	nM	0.477
adrenergic Alpha2A	ADRA2A	ORG-5222	Clc1ccc2Oc3ccccc3C3CN(C)CC3c2c1	Ki		8.5	nM	0.907
adrenergic Alpha2A	ADRA2A	APOMORPHINE	CN1CCc2cccc3c2C1Cc1ccc(O)c(O)c31	Ki		141.254	nM	0.807
adrenergic Alpha2A	ADRA2A	THIORIDAZINE	CSc1ccc2Sc3ccccc3N(CCC3CCCCN3C)c2c1	Ki		134.15	nM	0.947
adrenergic Alpha2A	ADRA2A	CLOZAPINE	CN1CCN(CC1)C1=c2ccccc2=Nc2ccc(Cl)cc2N1	Ki		96	nM	0.99
adrenergic Alpha2A	ADRA2A	LOXAPINE	CN1CCN(CC1)C1=Nc2ccccc2Oc2ccc(Cl)cc12	Ki		150.9	nM	0.877
adrenergic Alpha2A	ADRA2A	THIOTHIXENE	CN1CCN(CCC=C2c3ccccc3Sc3ccc(cc23)S(=O)(=O)N(C)C)CC1	Ki		79.95	nM	0.94
adrenergic Alpha2A	ADRA2A	TRIFLUOPERAZINE	CN1CCN(CCCN2c3ccccc3Sc3ccc(cc23)C(F)(F)F)CC1	Ki		653.7	nM	0.997
adrenergic Alpha2A	ADRA2A	mirtazepine	CN1CCN2C(C1)c1ccccc1Cc1cccnc21	Ki		20	nM	0.923
adrenergic Alpha2A	ADRA2A	MIANSERIN	CN1CCN2C(C1)c1ccccc1Cc1ccccc21	Ki		4.8	nM	0.99
adrenergic Alpha2A	ADRA2A	EPINEPHRINE	CNCC(O)c1ccc(O)c(O)c1	Ki		1479.11	nM	0.743
adrenergic Alpha2A	ADRA2A	Duloxetine	CNCCC(Oc1cccc2ccccc12)c1cccs1	Ki		1000	nM	0.86
adrenergic Alpha2A	ADRA2A	METHYLPHENIDATE	COC(=O)C(C1CCCCN1)c1ccccc1	Ki		5600	nM	0.493
adrenergic Alpha2A	ADRA2A	RAUWOLSCINE	COC(=O)C1C(O)CCC2CN3CCc4c([nH]c5ccccc45)C3CC12	Ki		2.351	nM	0.987
adrenergic Alpha2A	ADRA2A	Yohimbine Hydrochloride	Cl.COC(=O)C1C(O)CCC2CN3CCc4c([nH]c5ccccc45)C3CC12	Ki		1.8	nM	0.97
adrenergic Alpha2A	ADRA2A	RX821002	COC1(COc2ccccc2O1)C1=NCCN1	Ki		0.77	nM	0.923
adrenergic Alpha2A	ADRA2A	WB 4101	COc1cccc(OC)c1OCCNCC1Oc2ccccc2OC1c1ccccc1	Ki		3.5	nM	0.597
adrenergic Alpha2A	ADRA2A	PRAZOSIN	COc1cc2nc(nc(N)c2cc1OC)N1CCN(CC1)C(=O)c1ccco1	Ki		1463.66	nM	0.913
adrenergic Alpha2A	ADRA2A	stepholidine	COc1cc2CCN3Cc4c(ccc(O)c4OC)CC3c2cc1O	Ki	>	10000	nM	0.753
adrenergic Alpha2A	ADRA2A	8-((6,7-dimethoxy-3,4-dihydroisoquinolin-2(1H)-yl)methyl)-2-(furan-2-yl)-[1,2,4]triazolo[1,5-f]pyrimidin-5-amine	COc1cc2CN(CCc2cc1OC)Cc1cnc(N)n2nc(nc12)c1ccco1	Ki		400	nM	0.87
adrenergic Alpha2A	ADRA2A	(4-((6,7-dimethoxy-3,4-dihydroisoquinolin-2(1H)-yl)methyl)-7-methoxybenzofuran-2-yl)(4-(pyrrolidin-1-yl)piperidin-1-yl)methanone	COc1cc2CN(CCc2cc1OC)Cc1ccc(OC)c2oc(cc12)C(=O)N1CCC(CC1)N1CCCC1	Ki		186	nM	0.96
adrenergic Alpha2A	ADRA2A	4-((6,7-dimethoxy-3,4-dihydroisoquinolin-2(1H)-yl)methyl)-7-methoxy-N-(quinuclidin-3-yl)benzofuran-2-carboxamide	COc1cc2CN(CCc2cc1OC)Cc1ccc(OC)c2oc(cc12)C(=O)NC1CN2CCC1CC2	Ki		42	nM	0.983
adrenergic Alpha2A	ADRA2A	6,7-dimethoxy-2-((7-methoxy-2-(3-methoxyphenyl)benzofuran-4-yl)methyl)-1,2,3,4-tetrahydroisoquinoline	COc1cccc(c1)c1oc2c(OC)ccc(CN3CCc4cc(OC)c(OC)cc4C3)c2c1	Ki		2552	nM	0.993
adrenergic Alpha2A	ADRA2A	6,7-dimethoxy-2-((7-methoxy-2-phenylbenzofuran-4-yl)methyl)-1,2,3,4-tetrahydroisoquinoline	COc1cc2CN(CCc2cc1OC)Cc1ccc(OC)c2oc(cc12)c1ccccc1	Ki		1742	nM	1
adrenergic Alpha2A	ADRA2A	6,7-dimethoxy-2-((7-methoxy-2-(2-(trifluoromethyl)phenyl)benzofuran-4-yl)methyl)-1,2,3,4-tetrahydroisoquinoline	COc1cc2CN(CCc2cc1OC)Cc1ccc(OC)c2oc(cc12)c1ccccc1C(F)(F)F	Ki		304	nM	0.97
adrenergic Alpha2A	ADRA2A	2-((2-(2-fluorophenyl)-7-methoxybenzofuran-4-yl)methyl)-6,7-dimethoxy-1,2,3,4-tetrahydroisoquinoline	COc1ccc(CN2CCc3cc(OC)c(OC)cc3C2)c2cc(oc12)c1ccccc1F	Ki		857	nM	0.983
adrenergic Alpha2A	ADRA2A	6,7-dimethoxy-2-((7-methoxy-2-(pyridin-2-yl)benzofuran-4-yl)methyl)-1,2,3,4-tetrahydroisoquinoline	COc1ccc(CN2CCc3cc(OC)c(OC)cc3C2)c2cc(oc12)c1ccccn1	Ki		135	nM	0.967
adrenergic Alpha2A	ADRA2A	2-((2-(furan-2-yl)-7-methoxybenzofuran-4-yl)methyl)-6,7-dimethoxy-1,2,3,4-tetrahydroisoquinoline	COc1cc2CN(CCc2cc1OC)Cc1ccc(OC)c2oc(cc12)c1ccco1	Ki		204	nM	0.98
adrenergic Alpha2A	ADRA2A	MDL 100907	COc1cccc(C(O)C2CCN(CCc3ccc(F)cc3)CC2)c1OC	Ki		1900	nM	0.73
adrenergic Alpha2A	ADRA2A	WAY 100,635	Cl.Cl.Cl.COc1ccccc1N1CCN(CCN(c2ccccn2)C(=O)C2CCCCC2)CC1	Ki	>	10000	nM	0.843
adrenergic Alpha2A	ADRA2A	Prucalopride	COCCCN1CCC(CC1)NC(=O)c1cc(Cl)c(N)c2CCOc12	Ki	>	10000	nM	0.293
adrenergic Alpha2A	ADRA2A	ROFECOXIB	O=C1OCC(=C1c1ccccc1)c1ccc(cc1)S(=O)(=O)C	Ki	>	10000	nM	0.123
adrenergic Alpha2A	ADRA2A	nimesulide	[O-][N+](=O)c1ccc(NS(=O)(=O)C)c(Oc2ccccc2)c1	Ki	>	10000	nM	0.203
adrenergic Alpha2A	ADRA2A	D-methionine	CSCCC(N)C(=O)O	Ki	>	10000	nM	0.02
adrenergic Alpha2B	ADRA2B	L-cysteine	NC(CS)C(=O)O	Ki	>	10000	nM	0.017
adrenergic Alpha2B	ADRA2B	L-cysteine sulfinic acid	OS(=O)CC(N)C(=O)O	Ki	>	10000	nM	0.017
adrenergic Alpha2B	ADRA2B	D-cystine	NC(CSSCC(N)C(=O)O)C(=O)O	Ki	>	10000	nM	0.017
adrenergic Alpha2B	ADRA2B	DL-homocysteic acid	OC(=O)C(N)CCS(=O)(=O)O	Ki	>	10000	nM	0.023
adrenergic Alpha2B	ADRA2B	DL-homocysteine	NC(CCS)C(=O)O	Ki	>	10000	nM	0.01
adrenergic Alpha2B	ADRA2B	B-HT 920	C=CCN1CCc2sc(N)nc2CC1	Ki		512.861	nM	0.873
adrenergic Alpha2B	ADRA2B	Talipexole	Cl.Cl.C=CCN1CCc2sc(N)nc2CC1	Ki		81.283	nM	0.923
adrenergic Alpha2B	ADRA2B	Guanabenz	NC(=NN=Cc1c(Cl)cccc1Cl)N	Ki		281.838	nM	0.6
adrenergic Alpha2B	ADRA2B	Guanfacine	NC(=NC(=O)Cc1c(Cl)cccc1Cl)N	Ki		1200.19	nM	0.733
adrenergic Alpha2B	ADRA2B	NOREPINEPHRINE	NCC(O)c1ccc(O)c(O)c1	Ki		1542.68	nM	0.823
adrenergic Alpha2B	ADRA2B	Hyperoside	OCC1OC(Oc2c(O)c3c(O)cc(=O)cc3oc2c2ccc(O)c(O)c2)C(O)C(O)C1O	Ki	>	10000	nM	0.053
adrenergic Alpha2B	ADRA2B	Quercetin	Oc1cc(O)c2c(c1)oc(c1ccc(O)c(O)c1)c(O)c2=O	Ki	>	10000	nM	0.147
adrenergic Alpha2B	ADRA2B	Amentoflavone	Oc1ccc(cc1)c1cc(=O)c2c(O)cc(O)c(c3cc(ccc3O)c3cc(=O)c4c(O)cc(O)cc4o3)c2o1	Ki	>	10000	nM	0.08
adrenergic Alpha2B	ADRA2B	Diclofenac sodium salt	[Na+].[O-]C(=O)Cc1ccccc1Nc1c(Cl)cccc1Cl	Ki	>	10000	nM	0.183
adrenergic Alpha2B	ADRA2B	Fluparoxan	Fc1cccc2OC3CNCC3Oc12	Ki		1.25	nM	0.963
adrenergic Alpha2B	ADRA2B	ARIPIPRAZOLE	O=C1CCc2ccc(OCCCCN3CCN(CC3)c3cccc(Cl)c3Cl)cc2N1	Ki		102	nM	0.94
adrenergic Alpha2B	ADRA2B	Tramazoline	C1CN=C(N1)Nc1cccc2CCCCc12	Ki		138.038	nM	0.95
adrenergic Alpha2B	ADRA2B	PIPAMPERONE	Fc1ccc(cc1)C(=O)CCCN1CCC(CC1)(C(=O)N)N1CCCCC1	Ki		35	nM	0.99
adrenergic Alpha2B	ADRA2B	Roxindole	Oc1ccc2[nH]cc(CCCCN3CCC(=CC3)c3ccccc3)c2c1	Ki		4.571	nM	0.943
adrenergic Alpha2B	ADRA2B	HALOPERIDOL	Fc1ccc(cc1)C(=O)CCCN1CCC(O)(CC1)c1ccc(Cl)cc1	Ki		480	nM	0.9
adrenergic Alpha2B	ADRA2B	SPIROXATRINE	O=C1NCN(c2ccccc2)C21CCN(CC2)CC1COc2ccccc2O1	Ki		1.57	nM	0.927
adrenergic Alpha2B	ADRA2B	FLUSPIRILENE	Fc1ccc(cc1)C(CCCN1CCC2(CC1)C(=O)NCN2c1ccccc1)c1ccc(F)cc1	Ki		48	nM	0.987
adrenergic Alpha2B	ADRA2B	KETANSERIN	Fc1ccc(cc1)C(=O)C1CCN(CC1)CCn1c(=O)[nH]c2ccccc2c1=O	Ki		199	nM	0.89
adrenergic Alpha2B	ADRA2B	SERTINDOLE	Fc1ccc(cc1)n1cc(C2CCN(CCN3CCNC3=O)CC2)c2cc(Cl)ccc12	Ki		450	nM	0.947
adrenergic Alpha2B	ADRA2B	PIMOZIDE	Fc1ccc(cc1)C(CCCN1CCC(CC1)n1c(=O)[nH]c2ccccc12)c1ccc(F)cc1	Ki		821.1	nM	0.953
adrenergic Alpha2B	ADRA2B	N-DESMETHYLCLOZAPINE	Clc1ccc2N=c3ccccc3=C(Nc2c1)N1CCNCC1	Ki		95.1	nM	0.99
adrenergic Alpha2B	ADRA2B	mCPP	Clc1cccc(c1)N1CCNCC1	Ki		105.8	nM	0.94
adrenergic Alpha2B	ADRA2B	Piribedil	c1cnc(nc1)N1CCN(CC1)Cc1ccc2OCOc2c1	Ki		288.403	nM	0.743
adrenergic Alpha2B	ADRA2B	Ziprasidone	O=C1Nc2cc(Cl)c(CCN3CCN(CC3)c3nsc4ccccc34)cc2C1	Ki		48	nM	0.913
adrenergic Alpha2B	ADRA2B	PERPHENAZINE	OCCN1CCN(CCCN2c3ccccc3Sc3ccc(Cl)cc23)CC1	Ki		104.9	nM	0.99
adrenergic Alpha2B	ADRA2B	Quetiapine	OCCOCCN1CCN(CC1)C1=Nc2ccccc2Sc2ccccc12	Ki		746.6	nM	0.937
adrenergic Alpha2B	ADRA2B	IDAZOXAN	C1CN=C(N1)C1COc2ccccc2O1	Ki		68.577	nM	0.927
adrenergic Alpha2B	ADRA2B	TOLAZOLINE	Cl.c1ccc(cc1)CC1=NCCN1	Ki		3162.28	nM	0.497
adrenergic Alpha2B	ADRA2B	Naphazoline	C1CN=C(N1)Cc1cccc2ccccc12	Ki		407.38	nM	0.97
adrenergic Alpha2B	ADRA2B	p-AMINOCLONIDINE	Cl.Nc1cc(Cl)c(NC2=NCCN2)c(Cl)c1	Ki		17.006	nM	0.98
adrenergic Alpha2B	ADRA2B	CLONIDINE	Clc1cccc(Cl)c1NC1=NCCN1	Ki		54.497	nM	0.98
adrenergic Alpha2B	ADRA2B	UK-14,304	Brc1c(ccc2nccnc12)NC1=NCCN1	Ki		954.993	nM	0.877
adrenergic Alpha2B	ADRA2B	L-homocysteine thiolactone	O=C1SCCC1N	Ki	>	10000	nM	0.07
adrenergic Alpha2B	ADRA2B	ILOPERIDONE	COc1cc(ccc1OCCCN1CCC(CC1)c1noc2cc(F)ccc12)C(=O)C	Ki		162.09	nM	0.86
adrenergic Alpha2B	ADRA2B	PBR28	COc1ccccc1CN(C(=O)C)c1ccccc1Oc1ccccc1	Ki	>	10000	nM	0.417
adrenergic Alpha2B	ADRA2B	Acetylsalicylic acid	CC(=O)Oc1ccccc1C(=O)O	Ki	>	10000	nM	0.153
adrenergic Alpha2B	ADRA2B	Cathinone, (-)	O=C(C(C)N)c1ccccc1	Ki		918	nM	0.593
adrenergic Alpha2B	ADRA2B	Methcathinone, (-)	CNC(C)C(=O)c1ccccc1	Ki		1542	nM	0.697
adrenergic Alpha2B	ADRA2B	Norephedrine, (+)	OC(C(C)N)c1ccccc1	Ki		3940	nM	0.577
adrenergic Alpha2B	ADRA2B	Ephedrine,(+)	CNC(C)C(O)c1ccccc1	Ki	>	10000	nM	0.89
adrenergic Alpha2B	ADRA2B	N-(2-amino-2-methylpropyl)-4-((6,7-dimethoxy-3,4-dihydroisoquinolin-2(1H)-yl)methyl)-7-methoxybenzofuran-2-carboxamide	COc1cc2CN(CCc2cc1OC)Cc1ccc(OC)c2oc(cc12)C(=O)NCC(C)(C)N	Ki		1535	nM	0.977
adrenergic Alpha2B	ADRA2B	Hyperforin	CC(=CCCC1(C)C(CC=C(C)C)CC2(CC=C(C)C)C(=C(CC=C(C)C)C(=O)C1(C(=O)C(C)C)C2=O)O)C	Ki	>	10000	nM	0.287
adrenergic Alpha2B	ADRA2B	ibuprofen	CC(C)Cc1ccc(cc1)C(C)C(=O)O	Ki	>	10000	nM	0.15
adrenergic Alpha2B	ADRA2B	BROMOCRIPTINE	CC(C)CC1C(=O)N2CCCC2C2(O)OC(NC(=O)C3CN(C)C4Cc5c(Br)[nH]c6cccc(C4=C3)c56)(C(C)C)C(=O)N12	Ki		34.674	nM	0.97
adrenergic Alpha2B	ADRA2B	Naproxen	COc1ccc2cc(ccc2c1)C(C)C(=O)O	Ki	>	10000	nM	0.14
adrenergic Alpha2B	ADRA2B	Norfenfluramine	CC(N)Cc1cccc(c1)C(F)(F)F	Ki		1625	nM	0.843
adrenergic Alpha2B	ADRA2B	METHAMPHETAMINE (+)	CNC(C)Cc1ccccc1	Ki		744.4	nM	0.777
adrenergic Alpha2B	ADRA2B	MDMA	CNC(C)Cc1ccc2OCOc2c1	Ki		1785	nM	0.373
adrenergic Alpha2B	ADRA2B	Fluorocarazolol,(R)	FCC(C)NCC(O)COc1cccc2[nH]c3ccccc3c12	Ki	>	10000	nM	0.763
adrenergic Alpha2B	ADRA2B	PHENOXYBENZAMINE	ClCCN(Cc1ccccc1)C(C)COc1ccccc1	Ki		3.5	nM	0.79
adrenergic Alpha2B	ADRA2B	ERGOTAMINE	O=C(NC1(C)OC2(O)C3CCCN3C(=O)C(Cc3ccccc3)N2C1=O)C1CN(C)C2Cc3c[nH]c4cccc(C2=C1)c34	Ki		88.3	nM	0.78
adrenergic Alpha2B	ADRA2B	ARC-239	COc1ccccc1N1CCN(CC1)CCC1C(=O)c2ccccc2C(C)(C)C1=O	Ki		11.085	nM	0.903
adrenergic Alpha2B	ADRA2B	Dexmedetomidine	Cc1cccc(c1C)C(C)c1cnc[nH]1	Ki		19.498	nM	0.817
adrenergic Alpha2B	ADRA2B	Xylazine	Cc1cccc(C)c1NC1=NCCCS1	Ki		3467.37	nM	0.393
adrenergic Alpha2B	ADRA2B	VALDECOXIB	Cc1onc(c2ccccc2)c1c1ccc(cc1)S(=O)(=O)N	Ki	>	10000	nM	0.187
adrenergic Alpha2B	ADRA2B	9-OH-risperidone	Fc1ccc2c(onc2C2CCN(CC2)CCc2c(C)nc3C(O)CCCn3c2=O)c1	Ki		33.2	nM	0.917
adrenergic Alpha2B	ADRA2B	RISPERIDONE	Fc1ccc2c(onc2C2CCN(CC2)CCc2c(C)nc3CCCCn3c2=O)c1	Ki		107.6	nM	0.933
adrenergic Alpha2B	ADRA2B	N-(4-Acetamidophenyl)indomethacinamide	COc1ccc2c(c1)c(CC(=O)NCCc1ccc(cc1)NC(=O)C)c(C)n2C(=O)c1ccc(Cl)cc1	Ki	>	10000	nM	0.337
adrenergic Alpha2B	ADRA2B	OXYMETAZOLINE	Cc1cc(c(O)c(C)c1CC1=NCCN1)C(C)(C)C	Ki		1266.14	nM	0.973
adrenergic Alpha2B	ADRA2B	Hypericin	OCc1cc(O)c2C(=O)c3c(O)cc(O)c4c3c3c2c1c1c(C)cc(O)c2C(=O)c5c(O)cc(O)c4c5c3c12	Ki	>	10000	nM	0.24
adrenergic Alpha2B	ADRA2B	Xylometazoline	Cc1cc(cc(C)c1CC1=NCCN1)C(C)(C)C	Ki		1047.13	nM	0.973
adrenergic Alpha2B	ADRA2B	CELECOXIB	Cc1ccc(cc1)c1cc(nn1c1ccc(cc1)S(=O)(=O)N)C(F)(F)F	Ki	>	10000	nM	0.307
adrenergic Alpha2B	ADRA2B	PHENTOLAMINE	Cc1ccc(cc1)N(CC1=NCCN1)c1cccc(O)c1.CS(=O)(=O)O	Ki		10	nM	0.887
adrenergic Alpha2B	ADRA2B	OLANZAPINE	CN1CCN(CC1)C1=c2cc(C)sc2=Nc2ccccc2N1	Ki		82	nM	0.947
adrenergic Alpha2B	ADRA2B	ETORICOXIB	Cc1ccc(cn1)c1ncc(Cl)cc1c1ccc(cc1)S(=O)(=O)C	Ki	>	10000	nM	0.147
adrenergic Alpha2B	ADRA2B	Quercitrin	O=c1cc(O)c2c(c1)oc(c1ccc(O)c(O)c1)c(OC1OC(C)C(O)C(O)C1O)c2O	Ki	>	10000	nM	0.053
adrenergic Alpha2B	ADRA2B	Rutin	Oc1cc(O)c2c(c1)oc(c1ccc(O)c(O)c1)c(OC1OC(COC3OC(C)C(O)C(O)C3O)C(O)C(O)C1O)c2=O	Ki	>	10000	nM	0.15
adrenergic Alpha2B	ADRA2B	BRL44408	CC1N(CC2=NCCN2)Cc2ccccc12	Ki		651	nM	0.947
adrenergic Alpha2B	ADRA2B	RAUBASINE	COC(=O)C1=COC(C)C2CN3CCc4c([nH]c5ccccc45)C3CC12	Ki		14.5	nM	0.98
adrenergic Alpha2B	ADRA2B	PARECOXIB	CCC(=O)NS(=O)(=O)c1ccc(cc1)c1c(C)onc1c1ccccc1	Ki	>	10000	nM	0.25
adrenergic Alpha2B	ADRA2B	METHYSERGIDE	CCC(CO)NC(=O)C1CN(C)C2Cc3cn(C)c4cccc(C2=C1)c34	Ki		106	nM	0.803
adrenergic Alpha2B	ADRA2B	MOLINDONE	CCc1c(C)[nH]c2CCC(CN3CCOCC3)C(=O)c12	Ki		557.8	nM	0.823
adrenergic Alpha2B	ADRA2B	FLUPHENAZINE	CCCCCCC(=O)OCCN1CCN(CCCN2c3ccccc3Sc3ccc(cc23)C(F)(F)F)CC1	Ki		81.8	nM	0.957
adrenergic Alpha2B	ADRA2B	Ropinirole	CCCN(CCC)CCc1cccc2NC(=O)Cc12	Ki		758.578	nM	0.427
adrenergic Alpha2B	ADRA2B	PERGOLIDE	CSCC1CN(CCC)C2Cc3c[nH]c4cccc(C2C1)c34.CS(=O)(=O)O	Ki		32.359	nM	0.943
adrenergic Alpha2B	ADRA2B	QUINPIROLE	CCCN1CCCC2Cc3[nH]ncc3CC12	Ki		2511.89	nM	0.503
adrenergic Alpha2B	ADRA2B	Quinelorane	CCCN1CCCC2Cc3nc(N)ncc3CC12	Ki	>	10000	nM	0.693
adrenergic Alpha2B	ADRA2B	Pramipexole	CCCNC1CCc2nc(N)sc2C1	Ki		349.329	nM	0.543
adrenergic Alpha2B	ADRA2B	TERGURIDE	CCN(CC)C(=O)NC1CN(C)C2Cc3c[nH]c4cccc(C2C1)c34	Ki		0.447	nM	0.987
adrenergic Alpha2B	ADRA2B	LISURIDE	CCN(CC)C(=O)NC1CN(C)C2Cc3c[nH]c4cccc(C2=C1)c34	Ki		0.135	nM	0.963
adrenergic Alpha2B	ADRA2B	IMILOXAN	CCn1ccnc1CC1COc2ccccc2O1	Ki		67.608	nM	0.68
adrenergic Alpha2B	ADRA2B	Cabergoline	C=CCN1CC(CC2C1Cc1c[nH]c3cccc2c13)C(=O)N(CCCN(C)C)C(=O)NCC	Ki		72.444	nM	0.957
adrenergic Alpha2B	ADRA2B	Fenfluramine	CCNC(C)Cc1cccc(c1)C(F)(F)F	Ki		247	nM	0.87
adrenergic Alpha2B	ADRA2B	PSILOCIN	CN(C)CCc1c[nH]c2cccc(O)c12	Ki		1894	nM	0.607
adrenergic Alpha2B	ADRA2B	PSILOCYBIN	CN(C)CCc1c[nH]c2cccc(OP(=O)(O)O)c12	Ki	>	10000	nM	0.567
adrenergic Alpha2B	ADRA2B	CHLORPROMAZINE	CN(C)CCCN1c2ccccc2Sc2ccc(Cl)cc12	Ki		27	nM	0.937
adrenergic Alpha2B	ADRA2B	3-(4-((6,7-dimethoxy-3,4-dihydroisoquinolin-2(1H)-yl)methyl)-7-methoxybenzofuran-2-yl)-N-(2-(dimethylamino)ethyl)benzamide	COc1cc2CCN(Cc2cc1OC)Cc1ccc(OC)c2oc(cc12)c1cccc(c1)C(=O)NCCN(C)C	Ki		584	nM	0.96
adrenergic Alpha2B	ADRA2B	4-((6,7-dimethoxy-3,4-dihydroisoquinolin-2(1H)-yl)methyl)-N-(2-(dimethylamino)ethyl)-7-methoxybenzofuran-2-carboxamide	COc1cc2CN(CCc2cc1OC)Cc1ccc(OC)c2oc(cc12)C(=O)NCCN(C)C	Ki		2068	nM	0.987
adrenergic Alpha2B	ADRA2B	ZOTEPINE	CN(C)CCOC1=Cc2ccccc2Sc2ccc(Cl)cc12	Ki		5.35	nM	0.91
adrenergic Alpha2B	ADRA2B	Piroxicam	OC(=C1C(=O)c2ccccc2S(=O)(=O)N1C)Nc1ccccn1	Ki	>	10000	nM	0.25
adrenergic Alpha2B	ADRA2B	ORG-5222	Clc1ccc2Oc3ccccc3C3CN(C)CC3c2c1	Ki		5.595	nM	0.907
adrenergic Alpha2B	ADRA2B	APOMORPHINE	CN1CCc2cccc3c2C1Cc1ccc(O)c(O)c31	Ki		66.069	nM	0.927
adrenergic Alpha2B	ADRA2B	THIORIDAZINE	CSc1ccc2Sc3ccccc3N(CCC3CCCCN3C)c2c1	Ki		341.65	nM	0.97
adrenergic Alpha2B	ADRA2B	CLOZAPINE	CN1CCN(CC1)C1=c2ccccc2=Nc2ccc(Cl)cc2N1	Ki		26	nM	0.967
adrenergic Alpha2B	ADRA2B	LOXAPINE	CN1CCN(CC1)C1=Nc2ccccc2Oc2ccc(Cl)cc12	Ki		107.8	nM	0.94
adrenergic Alpha2B	ADRA2B	THIOTHIXENE	CN1CCN(CCC=C2c3ccccc3Sc3ccc(cc23)S(=O)(=O)N(C)C)CC1	Ki		50.1	nM	0.947
adrenergic Alpha2B	ADRA2B	TRIFLUOPERAZINE	CN1CCN(CCCN2c3ccccc3Sc3ccc(cc23)C(F)(F)F)CC1	Ki		163.6	nM	0.99
adrenergic Alpha2B	ADRA2B	MIANSERIN	CN1CCN2C(C1)c1ccccc1Cc1ccccc21	Ki		27	nM	0.953
adrenergic Alpha2B	ADRA2B	EPINEPHRINE	CNCC(O)c1ccc(O)c(O)c1	Ki		3282.29	nM	0.73
adrenergic Alpha2B	ADRA2B	METHYLPHENIDATE	COC(=O)C(C1CCCCN1)c1ccccc1	Ki		2427	nM	0.713
adrenergic Alpha2B	ADRA2B	CORYNANTHINE	COC(=O)C1C(O)CCC2CN3CCc4c([nH]c5ccccc45)C3CC12	Ki		77	nM	0.98
adrenergic Alpha2B	ADRA2B	Yohimbine Hydrochloride	Cl.COC(=O)C1C(O)CCC2CN3CCc4c([nH]c5ccccc45)C3CC12	Ki		15	nM	0.97
adrenergic Alpha2B	ADRA2B	RX821002	COC1(COc2ccccc2O1)C1=NCCN1	Ki		2.726	nM	0.917
adrenergic Alpha2B	ADRA2B	WB 4101	COc1cccc(OC)c1OCCNCC1Oc2ccccc2OC1c1ccccc1	Ki		17	nM	0.803
adrenergic Alpha2B	ADRA2B	PRAZOSIN	COc1cc2nc(nc(N)c2cc1OC)N1CCN(CC1)C(=O)c1ccco1	Ki		30.6	nM	0.777
adrenergic Alpha2B	ADRA2B	stepholidine	COc1cc2CCN3Cc4c(ccc(O)c4OC)CC3c2cc1O	Ki		6884	nM	0.74
adrenergic Alpha2B	ADRA2B	8-((6,7-dimethoxy-3,4-dihydroisoquinolin-2(1H)-yl)methyl)-2-(furan-2-yl)-[1,2,4]triazolo[1,5-f]pyrimidin-5-amine	COc1cc2CN(CCc2cc1OC)Cc1cnc(N)n2nc(nc12)c1ccco1	Ki		370	nM	0.837
adrenergic Alpha2B	ADRA2B	(4-((6,7-dimethoxy-3,4-dihydroisoquinolin-2(1H)-yl)methyl)-7-methoxybenzofuran-2-yl)(4-(pyrrolidin-1-yl)piperidin-1-yl)methanone	COc1cc2CN(CCc2cc1OC)Cc1ccc(OC)c2oc(cc12)C(=O)N1CCC(CC1)N1CCCC1	Ki		1364	nM	0.97
adrenergic Alpha2B	ADRA2B	4-((6,7-dimethoxy-3,4-dihydroisoquinolin-2(1H)-yl)methyl)-7-methoxy-N-(quinuclidin-3-yl)benzofuran-2-carboxamide	COc1cc2CN(CCc2cc1OC)Cc1ccc(OC)c2oc(cc12)C(=O)NC1CN2CCC1CC2	Ki		857	nM	0.977
adrenergic Alpha2B	ADRA2B	6,7-dimethoxy-2-((7-methoxy-2-(3-methoxyphenyl)benzofuran-4-yl)methyl)-1,2,3,4-tetrahydroisoquinoline	COc1cccc(c1)c1oc2c(OC)ccc(CN3CCc4cc(OC)c(OC)cc4C3)c2c1	Ki		804	nM	0.997
adrenergic Alpha2B	ADRA2B	6,7-dimethoxy-2-((7-methoxy-2-phenylbenzofuran-4-yl)methyl)-1,2,3,4-tetrahydroisoquinoline	COc1cc2CN(CCc2cc1OC)Cc1ccc(OC)c2oc(cc12)c1ccccc1	Ki		752	nM	0.997
adrenergic Alpha2B	ADRA2B	6,7-dimethoxy-2-((7-methoxy-2-(2-(trifluoromethyl)phenyl)benzofuran-4-yl)methyl)-1,2,3,4-tetrahydroisoquinoline	COc1cc2CN(CCc2cc1OC)Cc1ccc(OC)c2oc(cc12)c1ccccc1C(F)(F)F	Ki		949	nM	0.98
adrenergic Alpha2B	ADRA2B	2-((2-(2-fluorophenyl)-7-methoxybenzofuran-4-yl)methyl)-6,7-dimethoxy-1,2,3,4-tetrahydroisoquinoline	COc1ccc(CN2CCc3cc(OC)c(OC)cc3C2)c2cc(oc12)c1ccccc1F	Ki		299	nM	0.993
adrenergic Alpha2B	ADRA2B	6,7-dimethoxy-2-((7-methoxy-2-(pyridin-2-yl)benzofuran-4-yl)methyl)-1,2,3,4-tetrahydroisoquinoline	COc1ccc(CN2CCc3cc(OC)c(OC)cc3C2)c2cc(oc12)c1ccccn1	Ki		330	nM	0.977
adrenergic Alpha2B	ADRA2B	2-((2-(furan-2-yl)-7-methoxybenzofuran-4-yl)methyl)-6,7-dimethoxy-1,2,3,4-tetrahydroisoquinoline	COc1cc2CN(CCc2cc1OC)Cc1ccc(OC)c2oc(cc12)c1ccco1	Ki		160	nM	0.99
adrenergic Alpha2B	ADRA2B	MDL 100907	COc1cccc(C(O)C2CCN(CCc3ccc(F)cc3)CC2)c1OC	Ki		270.6	nM	0.733
adrenergic Alpha2B	ADRA2B	WAY 100,635	Cl.Cl.Cl.COc1ccccc1N1CCN(CCN(c2ccccn2)C(=O)C2CCCCC2)CC1	Ki	>	10000	nM	0.657
adrenergic Alpha2B	ADRA2B	Prucalopride	COCCCN1CCC(CC1)NC(=O)c1cc(Cl)c(N)c2CCOc12	Ki	>	10000	nM	0.307
adrenergic Alpha2B	ADRA2B	ROFECOXIB	O=C1OCC(=C1c1ccccc1)c1ccc(cc1)S(=O)(=O)C	Ki	>	10000	nM	0.14
adrenergic Alpha2B	ADRA2B	nimesulide	[O-][N+](=O)c1ccc(NS(=O)(=O)C)c(Oc2ccccc2)c1	Ki	>	10000	nM	0.213
adrenergic Alpha2B	ADRA2B	D-methionine	CSCCC(N)C(=O)O	Ki	>	10000	nM	0.03
adrenergic Alpha2C	ADRA2C	L-cysteine	NC(CS)C(=O)O	Ki	>	10000	nM	0.01
adrenergic Alpha2C	ADRA2C	L-cysteic acid	OC(=O)C(N)CS(=O)(=O)O	Ki	>	10000	nM	0
adrenergic Alpha2C	ADRA2C	L-cysteine sulfinic acid	OS(=O)CC(N)C(=O)O	Ki	>	10000	nM	0.003
adrenergic Alpha2C	ADRA2C	D-cystine	NC(CSSCC(N)C(=O)O)C(=O)O	Ki	>	10000	nM	0.003
adrenergic Alpha2C	ADRA2C	DL-homocysteic acid	OC(=O)C(N)CCS(=O)(=O)O	Ki	>	10000	nM	0.003
adrenergic Alpha2C	ADRA2C	DL-homocysteine	NC(CCS)C(=O)O	Ki	>	10000	nM	0.023
adrenergic Alpha2C	ADRA2C	B-HT 920	C=CCN1CCc2sc(N)nc2CC1	Ki		954.993	nM	0.92
adrenergic Alpha2C	ADRA2C	Talipexole	Cl.Cl.C=CCN1CCc2sc(N)nc2CC1	Ki		42.658	nM	0.95
adrenergic Alpha2C	ADRA2C	Guanabenz	NC(=NN=Cc1c(Cl)cccc1Cl)N	Ki		446.684	nM	0.71
adrenergic Alpha2C	ADRA2C	Guanfacine	NC(=NC(=O)Cc1c(Cl)cccc1Cl)N	Ki		2505.23	nM	0.403
adrenergic Alpha2C	ADRA2C	NOREPINEPHRINE	NCC(O)c1ccc(O)c(O)c1	Ki		968.903	nM	0.84
adrenergic Alpha2C	ADRA2C	Hyperoside	OCC1OC(Oc2c(O)c3c(O)cc(=O)cc3oc2c2ccc(O)c(O)c2)C(O)C(O)C1O	Ki	>	10000	nM	0.123
adrenergic Alpha2C	ADRA2C	Quercetin	Oc1cc(O)c2c(c1)oc(c1ccc(O)c(O)c1)c(O)c2=O	Ki	>	10000	nM	0.143
adrenergic Alpha2C	ADRA2C	Amentoflavone	Oc1ccc(cc1)c1cc(=O)c2c(O)cc(O)c(c3cc(ccc3O)c3cc(=O)c4c(O)cc(O)cc4o3)c2o1	Ki	>	10000	nM	0.093
adrenergic Alpha2C	ADRA2C	Clobenpropit	Clc1ccc(CN=C(N)SCCCc2cnc[nH]2)cc1	Ki		15.849	nM	0.81
adrenergic Alpha2C	ADRA2C	Diclofenac sodium salt	[Na+].[O-]C(=O)Cc1ccccc1Nc1c(Cl)cccc1Cl	Ki	>	10000	nM	0.157
adrenergic Alpha2C	ADRA2C	Fluparoxan	Fc1cccc2OC3CNCC3Oc12	Ki		1.58	nM	0.96
adrenergic Alpha2C	ADRA2C	ARIPIPRAZOLE	O=C1CCc2ccc(OCCCCN3CCN(CC3)c3cccc(Cl)c3Cl)cc2N1	Ki		37.9	nM	0.903
adrenergic Alpha2C	ADRA2C	Thioperamide	S=C(NC1CCCCC1)N1CCC(CC1)c1cnc[nH]1	Ki		346.737	nM	0.837
adrenergic Alpha2C	ADRA2C	Tramazoline	C1CN=C(N1)Nc1cccc2CCCCc12	Ki		275.423	nM	0.9
adrenergic Alpha2C	ADRA2C	PIPAMPERONE	Fc1ccc(cc1)C(=O)CCCN1CCC(CC1)(C(=O)N)N1CCCCC1	Ki		290	nM	0.97
adrenergic Alpha2C	ADRA2C	Roxindole	Oc1ccc2[nH]cc(CCCCN3CCC(=CC3)c3ccccc3)c2c1	Ki		1.778	nM	0.93
adrenergic Alpha2C	ADRA2C	HALOPERIDOL	Fc1ccc(cc1)C(=O)CCCN1CCC(O)(CC1)c1ccc(Cl)cc1	Ki		550	nM	0.92
adrenergic Alpha2C	ADRA2C	SPIROXATRINE	O=C1NCN(c2ccccc2)C21CCN(CC2)CC1COc2ccccc2O1	Ki		0.4	nM	0.947
adrenergic Alpha2C	ADRA2C	FLUSPIRILENE	Fc1ccc(cc1)C(CCCN1CCC2(CC1)C(=O)NCN2c1ccccc1)c1ccc(F)cc1	Ki		62	nM	0.98
adrenergic Alpha2C	ADRA2C	MDL 11,939	OC(C1CCN(CCc2ccccc2)CC1)c1ccccc1	Ki		1186	nM	0.89
adrenergic Alpha2C	ADRA2C	SERTINDOLE	Fc1ccc(cc1)n1cc(C2CCN(CCN3CCNC3=O)CC2)c2cc(Cl)ccc12	Ki		450	nM	0.967
adrenergic Alpha2C	ADRA2C	PIMOZIDE	Fc1ccc(cc1)C(CCCN1CCC(CC1)n1c(=O)[nH]c2ccccc12)c1ccc(F)cc1	Ki		376.5	nM	0.96
adrenergic Alpha2C	ADRA2C	N-DESMETHYLCLOZAPINE	Clc1ccc2N=c3ccccc3=C(Nc2c1)N1CCNCC1	Ki		117.7	nM	0.993
adrenergic Alpha2C	ADRA2C	mCPP	Clc1cccc(c1)N1CCNCC1	Ki		123.5	nM	0.94
adrenergic Alpha2C	ADRA2C	Piribedil	c1cnc(nc1)N1CCN(CC1)Cc1ccc2OCOc2c1	Ki		69.183	nM	0.763
adrenergic Alpha2C	ADRA2C	Ziprasidone	O=C1Nc2cc(Cl)c(CCN3CCN(CC3)c3nsc4ccccc34)cc2C1	Ki		77	nM	0.953
adrenergic Alpha2C	ADRA2C	TRAZODONE	Clc1cccc(c1)N1CCN(CCCn2nc3ccccn3c2=O)CC1	Ki		155	nM	0.68
adrenergic Alpha2C	ADRA2C	PERPHENAZINE	OCCN1CCN(CCCN2c3ccccc3Sc3ccc(Cl)cc23)CC1	Ki		85.2	nM	0.987
adrenergic Alpha2C	ADRA2C	Quetiapine	OCCOCCN1CCN(CC1)C1=Nc2ccccc2Sc2ccccc12	Ki		29	nM	0.907
adrenergic Alpha2C	ADRA2C	IDAZOXAN	C1CN=C(N1)C1COc2ccccc2O1	Ki		19.476	nM	0.94
adrenergic Alpha2C	ADRA2C	TOLAZOLINE	Cl.c1ccc(cc1)CC1=NCCN1	Ki		3715.35	nM	0.499
adrenergic Alpha2C	ADRA2C	Naphazoline	C1CN=C(N1)Cc1cccc2ccccc12	Ki		407.38	nM	0.997
adrenergic Alpha2C	ADRA2C	p-AMINOCLONIDINE	Cl.Nc1cc(Cl)c(NC2=NCCN2)c(Cl)c1	Ki		21.38	nM	0.957
adrenergic Alpha2C	ADRA2C	CLONIDINE	Clc1cccc(Cl)c1NC1=NCCN1	Ki		134.896	nM	0.943
adrenergic Alpha2C	ADRA2C	UK-14,304	Brc1c(ccc2nccnc12)NC1=NCCN1	Ki		1949.85	nM	0.897
adrenergic Alpha2C	ADRA2C	L-homocysteine thiolactone	O=C1SCCC1N	Ki	>	10000	nM	0.083
adrenergic Alpha2C	ADRA2C	ILOPERIDONE	COc1cc(ccc1OCCCN1CCC(CC1)c1noc2cc(F)ccc12)C(=O)C	Ki		16.205	nM	0.797
adrenergic Alpha2C	ADRA2C	PBR28	COc1ccccc1CN(C(=O)C)c1ccccc1Oc1ccccc1	Ki	>	10000	nM	0.313
adrenergic Alpha2C	ADRA2C	Acetylsalicylic acid	CC(=O)Oc1ccccc1C(=O)O	Ki	>	10000	nM	0.167
adrenergic Alpha2C	ADRA2C	Cathinone, (-)	O=C(C(C)N)c1ccccc1	Ki		765	nM	0.577
adrenergic Alpha2C	ADRA2C	Methcathinone, (-)	CNC(C)C(=O)c1ccccc1	Ki		605	nM	0.707
adrenergic Alpha2C	ADRA2C	Norephedrine, (+)	OC(C(C)N)c1ccccc1	Ki		597	nM	0.607
adrenergic Alpha2C	ADRA2C	Ephedrine,(+)	CNC(C)C(O)c1ccccc1	Ki	>	10000	nM	0.253
adrenergic Alpha2C	ADRA2C	N-(2-amino-2-methylpropyl)-4-((6,7-dimethoxy-3,4-dihydroisoquinolin-2(1H)-yl)methyl)-7-methoxybenzofuran-2-carboxamide	COc1cc2CN(CCc2cc1OC)Cc1ccc(OC)c2oc(cc12)C(=O)NCC(C)(C)N	Ki		4.2	nM	0.97
adrenergic Alpha2C	ADRA2C	Hyperforin	CC(=CCCC1(C)C(CC=C(C)C)CC2(CC=C(C)C)C(=C(CC=C(C)C)C(=O)C1(C(=O)C(C)C)C2=O)O)C	Ki	>	10000	nM	0.22
adrenergic Alpha2C	ADRA2C	ibuprofen	CC(C)Cc1ccc(cc1)C(C)C(=O)O	Ki	>	10000	nM	0.133
adrenergic Alpha2C	ADRA2C	BROMOCRIPTINE	CC(C)CC1C(=O)N2CCCC2C2(O)OC(NC(=O)C3CN(C)C4Cc5c(Br)[nH]c6cccc(C4=C3)c56)(C(C)C)C(=O)N12	Ki		28.184	nM	0.527
adrenergic Alpha2C	ADRA2C	Naproxen	COc1ccc2cc(ccc2c1)C(C)C(=O)O	Ki	>	10000	nM	0.083
adrenergic Alpha2C	ADRA2C	Norfenfluramine	CC(N)Cc1cccc(c1)C(F)(F)F	Ki		935.8	nM	0.78
adrenergic Alpha2C	ADRA2C	METHAMPHETAMINE (+)	CNC(C)Cc1ccccc1	Ki		813.7	nM	0.697
adrenergic Alpha2C	ADRA2C	MDMA	CNC(C)Cc1ccc2OCOc2c1	Ki		1123	nM	0.54
adrenergic Alpha2C	ADRA2C	Fluorocarazolol,(R)	FCC(C)NCC(O)COc1cccc2[nH]c3ccccc3c12	Ki		1890	nM	0.807
adrenergic Alpha2C	ADRA2C	ERGOTAMINE	O=C(NC1(C)OC2(O)C3CCCN3C(=O)C(Cc3ccccc3)N2C1=O)C1CN(C)C2Cc3c[nH]c4cccc(C2=C1)c34	Ki	>	10000	nM	0.42
adrenergic Alpha2C	ADRA2C	ARC-239	COc1ccccc1N1CCN(CC1)CCC1C(=O)c2ccccc2C(C)(C)C1=O	Ki		17.81	nM	0.92
adrenergic Alpha2C	ADRA2C	Dexmedetomidine	Cc1cccc(c1C)C(C)c1cnc[nH]1	Ki		15.136	nM	0.807
adrenergic Alpha2C	ADRA2C	Xylazine	Cc1cccc(C)c1NC1=NCCCS1	Ki	>	10000	nM	0.86
adrenergic Alpha2C	ADRA2C	VALDECOXIB	Cc1onc(c2ccccc2)c1c1ccc(cc1)S(=O)(=O)N	Ki	>	10000	nM	0.13
adrenergic Alpha2C	ADRA2C	9-OH-risperidone	Fc1ccc2c(onc2C2CCN(CC2)CCc2c(C)nc3C(O)CCCn3c2=O)c1	Ki		7.35	nM	0.933
adrenergic Alpha2C	ADRA2C	RISPERIDONE	Fc1ccc2c(onc2C2CCN(CC2)CCc2c(C)nc3CCCCn3c2=O)c1	Ki		2.25	nM	0.93
adrenergic Alpha2C	ADRA2C	N-(4-Acetamidophenyl)indomethacinamide	COc1ccc2c(c1)c(CC(=O)NCCc1ccc(cc1)NC(=O)C)c(C)n2C(=O)c1ccc(Cl)cc1	Ki	>	10000	nM	0.297
adrenergic Alpha2C	ADRA2C	OXYMETAZOLINE	Cc1cc(c(O)c(C)c1CC1=NCCN1)C(C)(C)C	Ki		185	nM	0.933
adrenergic Alpha2C	ADRA2C	Hypericin	OCc1cc(O)c2C(=O)c3c(O)cc(O)c4c3c3c2c1c1c(C)cc(O)c2C(=O)c5c(O)cc(O)c4c5c3c12	Ki	>	10000	nM	0.197
adrenergic Alpha2C	ADRA2C	Xylometazoline	Cc1cc(cc(C)c1CC1=NCCN1)C(C)(C)C	Ki		128.825	nM	0.98
adrenergic Alpha2C	ADRA2C	CELECOXIB	Cc1ccc(cc1)c1cc(nn1c1ccc(cc1)S(=O)(=O)N)C(F)(F)F	Ki	>	10000	nM	0.227
adrenergic Alpha2C	ADRA2C	PHENTOLAMINE	Cc1ccc(cc1)N(CC1=NCCN1)c1cccc(O)c1.CS(=O)(=O)O	Ki		12.7	nM	0.893
adrenergic Alpha2C	ADRA2C	OLANZAPINE	CN1CCN(CC1)C1=c2cc(C)sc2=Nc2ccccc2N1	Ki		55.5	nM	0.953
adrenergic Alpha2C	ADRA2C	ETORICOXIB	Cc1ccc(cn1)c1ncc(Cl)cc1c1ccc(cc1)S(=O)(=O)C	Ki	>	10000	nM	0.13
adrenergic Alpha2C	ADRA2C	Quercitrin	O=c1cc(O)c2c(c1)oc(c1ccc(O)c(O)c1)c(OC1OC(C)C(O)C(O)C1O)c2O	Ki	>	10000	nM	0.117
adrenergic Alpha2C	ADRA2C	Rutin	Oc1cc(O)c2c(c1)oc(c1ccc(O)c(O)c1)c(OC1OC(COC3OC(C)C(O)C(O)C3O)C(O)C(O)C1O)c2=O	Ki		9637	nM	0.033
adrenergic Alpha2C	ADRA2C	RAUBASINE	COC(=O)C1=COC(C)C2CN3CCc4c([nH]c5ccccc45)C3CC12	Ki		5	nM	0.96
adrenergic Alpha2C	ADRA2C	PARECOXIB	CCC(=O)NS(=O)(=O)c1ccc(cc1)c1c(C)onc1c1ccccc1	Ki	>	10000	nM	0.073
adrenergic Alpha2C	ADRA2C	METHYSERGIDE	CCC(CO)NC(=O)C1CN(C)C2Cc3cn(C)c4cccc(C2=C1)c34	Ki		88.3	nM	0.687
adrenergic Alpha2C	ADRA2C	MOLINDONE	CCc1c(C)[nH]c2CCC(CN3CCOCC3)C(=O)c12	Ki		172.6	nM	0.85
adrenergic Alpha2C	ADRA2C	FLUPHENAZINE	CCCCCCC(=O)OCCN1CCN(CCCN2c3ccccc3Sc3ccc(cc23)C(F)(F)F)CC1	Ki		28.9	nM	0.927
adrenergic Alpha2C	ADRA2C	Ropinirole	CCCN(CCC)CCc1cccc2NC(=O)Cc12	Ki		1202.26	nM	0.403
adrenergic Alpha2C	ADRA2C	PERGOLIDE	CSCC1CN(CCC)C2Cc3c[nH]c4cccc(C2C1)c34.CS(=O)(=O)O	Ki		67.608	nM	0.95
adrenergic Alpha2C	ADRA2C	QUINPIROLE	CCCN1CCCC2Cc3[nH]ncc3CC12	Ki	>	10000	nM	0.483
adrenergic Alpha2C	ADRA2C	Quinelorane	CCCN1CCCC2Cc3nc(N)ncc3CC12	Ki	>	10000	nM	0.38
adrenergic Alpha2C	ADRA2C	Pramipexole	CCCNC1CCc2nc(N)sc2C1	Ki		5026.1	nM	0.543
adrenergic Alpha2C	ADRA2C	TERGURIDE	CCN(CC)C(=O)NC1CN(C)C2Cc3c[nH]c4cccc(C2C1)c34	Ki		0.759	nM	0.977
adrenergic Alpha2C	ADRA2C	IMILOXAN	CCn1ccnc1CC1COc2ccccc2O1	Ki		151.356	nM	0.827
adrenergic Alpha2C	ADRA2C	Amisulpride	CCN1CCCC1CNC(=O)c1cc(c(N)cc1OC)S(=O)(=O)CC	Ki		1540	nM	0.44
adrenergic Alpha2C	ADRA2C	Cabergoline	C=CCN1CC(CC2C1Cc1c[nH]c3cccc2c13)C(=O)N(CCCN(C)C)C(=O)NCC	Ki		22.387	nM	0.963
adrenergic Alpha2C	ADRA2C	Fenfluramine	CCNC(C)Cc1cccc(c1)C(F)(F)F	Ki		252	nM	0.813
adrenergic Alpha2C	ADRA2C	PSILOCIN	CN(C)CCc1c[nH]c2cccc(O)c12	Ki	>	10000	nM	0.397
adrenergic Alpha2C	ADRA2C	PSILOCYBIN	CN(C)CCc1c[nH]c2cccc(OP(=O)(O)O)c12	Ki	>	10000	nM	0.223
adrenergic Alpha2C	ADRA2C	CHLORPROMAZINE	CN(C)CCCN1c2ccccc2Sc2ccc(Cl)cc12	Ki		46	nM	0.93
adrenergic Alpha2C	ADRA2C	3-(4-((6,7-dimethoxy-3,4-dihydroisoquinolin-2(1H)-yl)methyl)-7-methoxybenzofuran-2-yl)-N-(2-(dimethylamino)ethyl)benzamide	COc1cc2CCN(Cc2cc1OC)Cc1ccc(OC)c2oc(cc12)c1cccc(c1)C(=O)NCCN(C)C	Ki		9.4	nM	0.967
adrenergic Alpha2C	ADRA2C	4-((6,7-dimethoxy-3,4-dihydroisoquinolin-2(1H)-yl)methyl)-N-(2-(dimethylamino)ethyl)-7-methoxybenzofuran-2-carboxamide	COc1cc2CN(CCc2cc1OC)Cc1ccc(OC)c2oc(cc12)C(=O)NCCN(C)C	Ki		9.4	nM	0.977
adrenergic Alpha2C	ADRA2C	ZOTEPINE	CN(C)CCOC1=Cc2ccccc2Sc2ccc(Cl)cc12	Ki		106	nM	0.943
adrenergic Alpha2C	ADRA2C	SR 46349B	CN(C)CCONC(=CC=C1C=CC(=O)C=C1)c1ccccc1F.CN(C)CCONC(=CC=C1C=CC(=O)C=C1)c1ccccc1F.OC(=O)C=CC(=O)O	Ki		2118	nM	0.83
adrenergic Alpha2C	ADRA2C	Piroxicam	OC(=C1C(=O)c2ccccc2S(=O)(=O)N1C)Nc1ccccn1	Ki	>	10000	nM	0.157
adrenergic Alpha2C	ADRA2C	COCAINE	COC(=O)C1C(OC(=O)c2ccccc2)CC2CCC1N2C	Ki	>	10000	nM	0.443
adrenergic Alpha2C	ADRA2C	ORG-5222	Clc1ccc2Oc3ccccc3C3CN(C)CC3c2c1	Ki		15.4	nM	0.883
adrenergic Alpha2C	ADRA2C	APOMORPHINE	CN1CCc2cccc3c2C1Cc1ccc(O)c(O)c31	Ki		36.308	nM	0.937
adrenergic Alpha2C	ADRA2C	THIORIDAZINE	CSc1ccc2Sc3ccccc3N(CCC3CCCCN3C)c2c1	Ki		74.9	nM	0.953
adrenergic Alpha2C	ADRA2C	CLOZAPINE	CN1CCN(CC1)C1=c2ccccc2=Nc2ccc(Cl)cc2N1	Ki		21.55	nM	0.973
adrenergic Alpha2C	ADRA2C	LOXAPINE	CN1CCN(CC1)C1=Nc2ccccc2Oc2ccc(Cl)cc12	Ki		79.95	nM	0.9
adrenergic Alpha2C	ADRA2C	THIOTHIXENE	CN1CCN(CCC=C2c3ccccc3Sc3ccc(cc23)S(=O)(=O)N(C)C)CC1	Ki		51.95	nM	0.857
adrenergic Alpha2C	ADRA2C	TRIFLUOPERAZINE	CN1CCN(CCCN2c3ccccc3Sc3ccc(cc23)C(F)(F)F)CC1	Ki		391.5	nM	0.977
adrenergic Alpha2C	ADRA2C	mirtazepine	CN1CCN2C(C1)c1ccccc1Cc1cccnc21	Ki		18	nM	0.893
adrenergic Alpha2C	ADRA2C	MIANSERIN	CN1CCN2C(C1)c1ccccc1Cc1ccccc21	Ki		3.8	nM	0.967
adrenergic Alpha2C	ADRA2C	EPINEPHRINE	CNCC(O)c1ccc(O)c(O)c1	Ki		1698.24	nM	0.403
adrenergic Alpha2C	ADRA2C	METHYLPHENIDATE	COC(=O)C(C1CCCCN1)c1ccccc1	Ki		856	nM	0.57
adrenergic Alpha2C	ADRA2C	RAUWOLSCINE	COC(=O)C1C(O)CCC2CN3CCc4c([nH]c5ccccc45)C3CC12	Ki		0.55	nM	0.963
adrenergic Alpha2C	ADRA2C	Yohimbine Hydrochloride	Cl.COC(=O)C1C(O)CCC2CN3CCc4c([nH]c5ccccc45)C3CC12	Ki		1.9	nM	0.97
adrenergic Alpha2C	ADRA2C	RX821002	COC1(COc2ccccc2O1)C1=NCCN1	Ki		1.287	nM	0.917
adrenergic Alpha2C	ADRA2C	WB 4101	COc1cccc(OC)c1OCCNCC1Oc2ccccc2OC1c1ccccc1	Ki		1.79	nM	0.85
adrenergic Alpha2C	ADRA2C	PRAZOSIN	COc1cc2nc(nc(N)c2cc1OC)N1CCN(CC1)C(=O)c1ccco1	Ki		22.701	nM	0.763
adrenergic Alpha2C	ADRA2C	stepholidine	COc1cc2CCN3Cc4c(ccc(O)c4OC)CC3c2cc1O	Ki		214.5	nM	0.66
adrenergic Alpha2C	ADRA2C	8-((6,7-dimethoxy-3,4-dihydroisoquinolin-2(1H)-yl)methyl)-2-(furan-2-yl)-[1,2,4]triazolo[1,5-f]pyrimidin-5-amine	COc1cc2CN(CCc2cc1OC)Cc1cnc(N)n2nc(nc12)c1ccco1	Ki		19	nM	0.793
adrenergic Alpha2C	ADRA2C	(4-((6,7-dimethoxy-3,4-dihydroisoquinolin-2(1H)-yl)methyl)-7-methoxybenzofuran-2-yl)(4-(pyrrolidin-1-yl)piperidin-1-yl)methanone	COc1cc2CN(CCc2cc1OC)Cc1ccc(OC)c2oc(cc12)C(=O)N1CCC(CC1)N1CCCC1	Ki		3.5	nM	0.97
adrenergic Alpha2C	ADRA2C	4-((6,7-dimethoxy-3,4-dihydroisoquinolin-2(1H)-yl)methyl)-7-methoxy-N-(quinuclidin-3-yl)benzofuran-2-carboxamide	COc1cc2CN(CCc2cc1OC)Cc1ccc(OC)c2oc(cc12)C(=O)NC1CN2CCC1CC2	Ki		0.8	nM	0.977
adrenergic Alpha2C	ADRA2C	6,7-dimethoxy-2-((7-methoxy-2-(3-methoxyphenyl)benzofuran-4-yl)methyl)-1,2,3,4-tetrahydroisoquinoline	COc1cccc(c1)c1oc2c(OC)ccc(CN3CCc4cc(OC)c(OC)cc4C3)c2c1	Ki		19	nM	0.987
adrenergic Alpha2C	ADRA2C	6,7-dimethoxy-2-((7-methoxy-2-phenylbenzofuran-4-yl)methyl)-1,2,3,4-tetrahydroisoquinoline	COc1cc2CN(CCc2cc1OC)Cc1ccc(OC)c2oc(cc12)c1ccccc1	Ki		20	nM	1
adrenergic Alpha2C	ADRA2C	6,7-dimethoxy-2-((7-methoxy-2-(2-(trifluoromethyl)phenyl)benzofuran-4-yl)methyl)-1,2,3,4-tetrahydroisoquinoline	COc1cc2CN(CCc2cc1OC)Cc1ccc(OC)c2oc(cc12)c1ccccc1C(F)(F)F	Ki		18	nM	0.983
adrenergic Alpha2C	ADRA2C	2-((2-(2-fluorophenyl)-7-methoxybenzofuran-4-yl)methyl)-6,7-dimethoxy-1,2,3,4-tetrahydroisoquinoline	COc1ccc(CN2CCc3cc(OC)c(OC)cc3C2)c2cc(oc12)c1ccccc1F	Ki		11	nM	0.993
adrenergic Alpha2C	ADRA2C	6,7-dimethoxy-2-((7-methoxy-2-(pyridin-2-yl)benzofuran-4-yl)methyl)-1,2,3,4-tetrahydroisoquinoline	COc1ccc(CN2CCc3cc(OC)c(OC)cc3C2)c2cc(oc12)c1ccccn1	Ki		9.6	nM	0.94
adrenergic Alpha2C	ADRA2C	2-((2-(furan-2-yl)-7-methoxybenzofuran-4-yl)methyl)-6,7-dimethoxy-1,2,3,4-tetrahydroisoquinoline	COc1cc2CN(CCc2cc1OC)Cc1ccc(OC)c2oc(cc12)c1ccco1	Ki		8	nM	0.973
adrenergic Alpha2C	ADRA2C	MDL 100907	COc1cccc(C(O)C2CCN(CCc3ccc(F)cc3)CC2)c1OC	Ki		1442	nM	0.683
adrenergic Alpha2C	ADRA2C	WAY 100,635	Cl.Cl.Cl.COc1ccccc1N1CCN(CCN(c2ccccn2)C(=O)C2CCCCC2)CC1	Ki		2573	nM	0.553
adrenergic Alpha2C	ADRA2C	Prucalopride	COCCCN1CCC(CC1)NC(=O)c1cc(Cl)c(N)c2CCOc12	Ki	>	10000	nM	0.193
adrenergic Alpha2C	ADRA2C	ROFECOXIB	O=C1OCC(=C1c1ccccc1)c1ccc(cc1)S(=O)(=O)C	Ki	>	10000	nM	0.127
adrenergic Alpha2C	ADRA2C	nimesulide	[O-][N+](=O)c1ccc(NS(=O)(=O)C)c(Oc2ccccc2)c1	Ki	>	10000	nM	0.113
adrenergic Alpha2C	ADRA2C	D-methionine	CSCCC(N)C(=O)O	Ki	>	10000	nM	0.013
adrenergic Beta1	ADRB1	Talipexole	Cl.Cl.C=CCN1CCc2sc(N)nc2CC1	Ki	>	10000	nM	0.457
adrenergic Beta1	ADRB1	NOREPINEPHRINE	NCC(O)c1ccc(O)c(O)c1	Ki		3570	nM	0.493
adrenergic Beta1	ADRB1	Salmeterol	OCc1cc(ccc1O)C(O)CNCCCCCCOCCCCc1ccccc1	Ki		1600	nM	0.703
adrenergic Beta1	ADRB1	(S)-1-(adamantan-1-ylamino)-3-(1H-indol-4-yloxy)-propan-2-ol	OC(COc1cccc2[nH]ccc12)CNC12CC3CC(CC(C3)C2)C1	Ki		7.92	nM	0.897
adrenergic Beta1	ADRB1	ARIPIPRAZOLE	O=C1CCc2ccc(OCCCCN3CCN(CC3)c3cccc(Cl)c3Cl)cc2N1	Ki		141	nM	0.707
adrenergic Beta1	ADRB1	(S)-1-(1H-indol-4-yloxy)-3-(cyclohexylamino)propan-2-ol	OC(CNC1CCCCC1)COc1cccc2[nH]ccc12	Ki		2.37	nM	0.937
adrenergic Beta1	ADRB1	PIPAMPERONE	Fc1ccc(cc1)C(=O)CCCN1CCC(CC1)(C(=O)N)N1CCCCC1	Ki		5000	nM	0.623
adrenergic Beta1	ADRB1	Roxindole	Oc1ccc2[nH]cc(CCCCN3CCC(=CC3)c3ccccc3)c2c1	Ki		2691.53	nM	0.627
adrenergic Beta1	ADRB1	HALOPERIDOL	Fc1ccc(cc1)C(=O)CCCN1CCC(O)(CC1)c1ccc(Cl)cc1	Ki	>	10000	nM	0.703
adrenergic Beta1	ADRB1	FLUSPIRILENE	Fc1ccc(cc1)C(CCCN1CCC2(CC1)C(=O)NCN2c1ccccc1)c1ccc(F)cc1	Ki		590	nM	0.74
adrenergic Beta1	ADRB1	SERTINDOLE	Fc1ccc(cc1)n1cc(C2CCN(CCN3CCNC3=O)CC2)c2cc(Cl)ccc12	Ki		5000	nM	0.743
adrenergic Beta1	ADRB1	N-DESMETHYLCLOZAPINE	Clc1ccc2N=c3ccccc3=C(Nc2c1)N1CCNCC1	Ki		6239.04	nM	0.92
adrenergic Beta1	ADRB1	mCPP	Clc1cccc(c1)N1CCNCC1	Ki		2359	nM	0.733
adrenergic Beta1	ADRB1	Piribedil	c1cnc(nc1)N1CCN(CC1)Cc1ccc2OCOc2c1	Ki	>	10000	nM	0.673
adrenergic Beta1	ADRB1	Ziprasidone	O=C1Nc2cc(Cl)c(CCN3CCN(CC3)c3nsc4ccccc34)cc2C1	Ki		6285	nM	0.7
adrenergic Beta1	ADRB1	TRAZODONE	Clc1cccc(c1)N1CCN(CCCn2nc3ccccn3c2=O)CC1	Ki	>	10000	nM	0.62
adrenergic Beta1	ADRB1	Quetiapine	OCCOCCN1CCN(CC1)C1=Nc2ccccc2Sc2ccccc12	Ki		7500	nM	0.65
adrenergic Beta1	ADRB1	ILOPERIDONE	COc1cc(ccc1OCCCN1CCC(CC1)c1noc2cc(F)ccc12)C(=O)C	Ki	>	10000	nM	0.493
adrenergic Beta1	ADRB1	PBR28	COc1ccccc1CN(C(=O)C)c1ccccc1Oc1ccccc1	Ki	>	10000	nM	0.223
adrenergic Beta1	ADRB1	Cathinone, (-)	O=C(C(C)N)c1ccccc1	Ki	>	10000	nM	0.167
adrenergic Beta1	ADRB1	Methcathinone, (-)	CNC(C)C(=O)c1ccccc1	Ki	>	10000	nM	0.19
adrenergic Beta1	ADRB1	Norephedrine, (+)	OC(C(C)N)c1ccccc1	Ki	>	10000	nM	0.133
adrenergic Beta1	ADRB1	Ephedrine,(+)	CNC(C)C(O)c1ccccc1	Ki	>	10000	nM	0.28
adrenergic Beta1	ADRB1	Salbutamol,(+/-)	OCc1cc(ccc1O)C(O)CNC(C)(C)C	Ki		2440	nM	0.64
adrenergic Beta1	ADRB1	Terbutaline	Oc1cc(O)cc(c1)C(O)CNC(C)(C)C	Ki	>	10000	nM	0.567
adrenergic Beta1	ADRB1	Broxaterol	Brc1noc(c1)C(O)CNC(C)(C)C	Ki		1310	nM	0.573
adrenergic Beta1	ADRB1	CGP 12177	OC(COc1cccc2[nH]c(=O)[nH]c12)CNC(C)(C)C	Ki		4.5	nM	0.837
adrenergic Beta1	ADRB1	BROMOCRIPTINE	CC(C)CC1C(=O)N2CCCC2C2(O)OC(NC(=O)C3CN(C)C4Cc5c(Br)[nH]c6cccc(C4=C3)c56)(C(C)C)C(=O)N12	Ki		588.844	nM	0.387
adrenergic Beta1	ADRB1	ATENOLOL	OC(CNC(C)C)COc1ccc(cc1)CC(=O)N	Ki		388	nM	0.76
adrenergic Beta1	ADRB1	metoprolol	COCCc1ccc(OCC(O)CNC(C)C)cc1.COCCc1ccc(OCC(O)CNC(C)C)cc1.OC(=O)C(O)C(O)C(=O)O	Ki		47	nM	0.723
adrenergic Beta1	ADRB1	Bisoprolol	OC(CNC(C)C)COc1ccc(COCCOC(C)C)cc1	Ki		22.4	nM	0.9
adrenergic Beta1	ADRB1	ALPRENOLOL	C=CCc1ccccc1OCC(O)CNC(C)C	Ki		5.8	nM	0.863
adrenergic Beta1	ADRB1	PINDOLOL,(+/-)	OC(CNC(C)C)COc1cccc2[nH]ccc12	Ki		1.94	nM	0.953
adrenergic Beta1	ADRB1	PROPRANOLOL	OC(CNC(C)C)COc1cccc2ccccc12	Ki		1.355	nM	0.943
adrenergic Beta1	ADRB1	Norfenfluramine	CC(N)Cc1cccc(c1)C(F)(F)F	Ki	>	10000	nM	0.553
adrenergic Beta1	ADRB1	Fenoterol	CC(NCC(O)c1cc(O)cc(O)c1)Cc1ccc(O)cc1	Ki	>	10000	nM	0.437
adrenergic Beta1	ADRB1	Formoterol	O=CNc1cc(ccc1O)C(O)CNC(C)Cc1ccc(OC)cc1	Ki		1710	nM	0.65
adrenergic Beta1	ADRB1	BRL 37344	OC(=O)COc1ccc(cc1)CC(C)NCC(O)c1cccc(Cl)c1	Ki	>	10000	nM	0.747
adrenergic Beta1	ADRB1	MDMA	CNC(C)Cc1ccc2OCOc2c1	Ki	>	10000	nM	0.333
adrenergic Beta1	ADRB1	Fluorocarazolol,(R)	FCC(C)NCC(O)COc1cccc2[nH]c3ccccc3c12	Ki		0.45	nM	0.893
adrenergic Beta1	ADRB1	ERGOTAMINE	O=C(NC1(C)OC2(O)C3CCCN3C(=O)C(Cc3ccccc3)N2C1=O)C1CN(C)C2Cc3c[nH]c4cccc(C2=C1)c34	Ki	>	10000	nM	0.56
adrenergic Beta1	ADRB1	9-OH-risperidone	Fc1ccc2c(onc2C2CCN(CC2)CCc2c(C)nc3C(O)CCCn3c2=O)c1	Ki		7500	nM	0.83
adrenergic Beta1	ADRB1	RISPERIDONE	Fc1ccc2c(onc2C2CCN(CC2)CCc2c(C)nc3CCCCn3c2=O)c1	Ki		7500	nM	0.8
adrenergic Beta1	ADRB1	ICI 118,551	CC(C)NC(C)C(O)COc1ccc(C)c2CCCc12	Ki		92.195	nM	0.627
adrenergic Beta1	ADRB1	SR 144528	Cc1ccc(cc1)Cn1nc(cc1c1ccc(Cl)c(C)c1)C(=O)NC1C2(C)CCC(C2)C1(C)C	Ki	>	10000	nM	0.147
adrenergic Beta1	ADRB1	OLANZAPINE	CN1CCN(CC1)C1=c2cc(C)sc2=Nc2ccccc2N1	Ki		7500	nM	0.387
adrenergic Beta1	ADRB1	METHYSERGIDE	CCC(CO)NC(=O)C1CN(C)C2Cc3cn(C)c4cccc(C2=C1)c34	Ki	>	10000	nM	0.32
adrenergic Beta1	ADRB1	FLUPHENAZINE	CCCCCCC(=O)OCCN1CCN(CCCN2c3ccccc3Sc3ccc(cc23)C(F)(F)F)CC1	Ki	>	10000	nM	0.46
adrenergic Beta1	ADRB1	SB204070	CCCCN1CCC(CC1)COC(=O)c1cc(Cl)c(N)c2OCCOc12	Ki		1000	nM	0.507
adrenergic Beta1	ADRB1	Ropinirole	CCCN(CCC)CCc1cccc2NC(=O)Cc12	Ki	>	10000	nM	0.44
adrenergic Beta1	ADRB1	PERGOLIDE	CSCC1CN(CCC)C2Cc3c[nH]c4cccc(C2C1)c34.CS(=O)(=O)O	Ki	>	10000	nM	0.617
adrenergic Beta1	ADRB1	QUINPIROLE	CCCN1CCCC2Cc3[nH]ncc3CC12	Ki	>	10000	nM	0.293
adrenergic Beta1	ADRB1	Quinelorane	CCCN1CCCC2Cc3nc(N)ncc3CC12	Ki	>	10000	nM	0.117
adrenergic Beta1	ADRB1	Pramipexole	CCCNC1CCc2nc(N)sc2C1	Ki	>	10000	nM	0.167
adrenergic Beta1	ADRB1	TERGURIDE	CCN(CC)C(=O)NC1CN(C)C2Cc3c[nH]c4cccc(C2C1)c34	Ki		660.693	nM	0.59
adrenergic Beta1	ADRB1	LISURIDE	CCN(CC)C(=O)NC1CN(C)C2Cc3c[nH]c4cccc(C2=C1)c34	Ki		67.608	nM	0.707
adrenergic Beta1	ADRB1	Amisulpride	CCN1CCCC1CNC(=O)c1cc(c(N)cc1OC)S(=O)(=O)CC	Ki	>	10000	nM	0.297
adrenergic Beta1	ADRB1	Cabergoline	C=CCN1CC(CC2C1Cc1c[nH]c3cccc2c13)C(=O)N(CCCN(C)C)C(=O)NCC	Ki	>	10000	nM	0.587
adrenergic Beta1	ADRB1	Fenfluramine	CCNC(C)Cc1cccc(c1)C(F)(F)F	Ki		991	nM	0.293
adrenergic Beta1	ADRB1	PSILOCIN	CN(C)CCc1c[nH]c2cccc(O)c12	Ki	>	10000	nM	0.55
adrenergic Beta1	ADRB1	CHLORPROMAZINE	CN(C)CCCN1c2ccccc2Sc2ccc(Cl)cc12	Ki	>	10000	nM	0.647
adrenergic Beta1	ADRB1	ZOTEPINE	CN(C)CCOC1=Cc2ccccc2Sc2ccc(Cl)cc12	Ki		7020	nM	0.697
adrenergic Beta1	ADRB1	CGP 20712-A	OC(CNCCOc1ccc(O)c(c1)C(=O)N)COc1ccc(cc1)c1nc(cn1C)C(F)(F)F	Ki		4.7	nM	0.743
adrenergic Beta1	ADRB1	COCAINE	COC(=O)C1C(OC(=O)c2ccccc2)CC2CCC1N2C	Ki	>	10000	nM	0.337
adrenergic Beta1	ADRB1	ORG-5222	Clc1ccc2Oc3ccccc3C3CN(C)CC3c2c1	Ki		5000	nM	0.307
adrenergic Beta1	ADRB1	APOMORPHINE	CN1CCc2cccc3c2C1Cc1ccc(O)c(O)c31	Ki	>	10000	nM	0.703
adrenergic Beta1	ADRB1	THIORIDAZINE	CSc1ccc2Sc3ccccc3N(CCC3CCCCN3C)c2c1	Ki	>	10000	nM	0.543
adrenergic Beta1	ADRB1	CLOZAPINE	CN1CCN(CC1)C1=c2ccccc2=Nc2ccc(Cl)cc2N1	Ki		7500	nM	0.943
adrenergic Beta1	ADRB1	LOXAPINE	CN1CCN(CC1)C1=Nc2ccccc2Oc2ccc(Cl)cc12	Ki	>	10000	nM	0.757
adrenergic Beta1	ADRB1	THIOTHIXENE	CN1CCN(CCC=C2c3ccccc3Sc3ccc(cc23)S(=O)(=O)N(C)C)CC1	Ki	>	10000	nM	0.627
adrenergic Beta1	ADRB1	EPINEPHRINE	CNCC(O)c1ccc(O)c(O)c1	Ki		3970	nM	0.507
adrenergic Beta1	ADRB1	stepholidine	COc1cc2CCN3Cc4c(ccc(O)c4OC)CC3c2cc1O	Ki	>	10000	nM	0.65
adrenergic Beta1	ADRB1	TMQ, (+/-)-8-Fluoro	COc1cc(cc(OC)c1OC)CC1NCCc2cc(O)c(O)c(F)c12	Ki		37.15	nM	0.803
adrenergic Beta1	ADRB1	TMQ, R-(+)	[Cl-].COc1cc(cc(OC)c1OC)CC1[NH2+]CCc2cc(O)c(O)cc12	Ki		3548.13	nM	0.807
adrenergic Beta1	ADRB1	TMQ, S-(-)	COc1cc(CC2NCCc3cc(O)c(O)cc23)cc(OC)c1OC	Ki		5.37	nM	0.78
adrenergic Beta1	ADRB1	MDL 100907	COc1cccc(C(O)C2CCN(CCc3ccc(F)cc3)CC2)c1OC	Ki	>	10000	nM	0.63
adrenergic Beta1	ADRB1	Carvedilol	COc1ccccc1OCCNCC(O)COc1cccc2[nH]c3ccccc3c12	Ki		1.7	nM	0.923
adrenergic Beta1	ADRB1	Prucalopride	COCCCN1CCC(CC1)NC(=O)c1cc(Cl)c(N)c2CCOc12	Ki	>	10000	nM	0.253
adrenergic Beta2	ADRB2	Talipexole	Cl.Cl.C=CCN1CCc2sc(N)nc2CC1	Ki	>	10000	nM	0.44
adrenergic Beta2	ADRB2	2-fluoronorepinehprine	NCC(O)c1cc(O)c(O)cc1F	Ki	>	10000	nM	0.2
adrenergic Beta2	ADRB2	6-fluoronorepinehprine	NCC(O)c1ccc(O)c(O)c1F	Ki	>	10000	nM	0.31
adrenergic Beta2	ADRB2	NOREPINEPHRINE	NCC(O)c1ccc(O)c(O)c1	Ki	>	10000	nM	0.37
adrenergic Beta2	ADRB2	Salmeterol	OCc1cc(ccc1O)C(O)CNCCCCCCOCCCCc1ccccc1	Ki		24.6	nM	0.773
adrenergic Beta2	ADRB2	ICI 89,406	N#Cc1ccccc1OCC(O)CNCCNC(=O)Nc1ccccc1	Ki		131.82	nM	0.84
adrenergic Beta2	ADRB2	8-Hydroxy-5-[(R)-1-hydroxy-2-(indan-2-ylamino)-ethyl]-1H-quinolin-2-one	O=c1ccc2c(ccc(O)c2[nH]1)C(O)CNC1Cc2ccccc2C1	Ki		218	nM	0.973
adrenergic Beta2	ADRB2	(S)-1-(adamantan-1-ylamino)-3-(1H-indol-4-yloxy)-propan-2-ol	OC(COc1cccc2[nH]ccc12)CNC12CC3CC(CC(C3)C2)C1	Ki		6.63	nM	0.92
adrenergic Beta2	ADRB2	ARIPIPRAZOLE	O=C1CCc2ccc(OCCCCN3CCN(CC3)c3cccc(Cl)c3Cl)cc2N1	Ki		163	nM	0.73
adrenergic Beta2	ADRB2	(S)-1-(1H-indol-4-yloxy)-3-(cyclohexylamino)propan-2-ol	OC(CNC1CCCCC1)COc1cccc2[nH]ccc12	Ki		3.75	nM	0.93
adrenergic Beta2	ADRB2	PIPAMPERONE	Fc1ccc(cc1)C(=O)CCCN1CCC(CC1)(C(=O)N)N1CCCCC1	Ki		5000	nM	0.757
adrenergic Beta2	ADRB2	Roxindole	Oc1ccc2[nH]cc(CCCCN3CCC(=CC3)c3ccccc3)c2c1	Ki		933.254	nM	0.62
adrenergic Beta2	ADRB2	HALOPERIDOL	Fc1ccc(cc1)C(=O)CCCN1CCC(O)(CC1)c1ccc(Cl)cc1	Ki		7500	nM	0.387
adrenergic Beta2	ADRB2	FLUSPIRILENE	Fc1ccc(cc1)C(CCCN1CCC2(CC1)C(=O)NCN2c1ccccc1)c1ccc(F)cc1	Ki		510	nM	0.757
adrenergic Beta2	ADRB2	SERTINDOLE	Fc1ccc(cc1)n1cc(C2CCN(CCN3CCNC3=O)CC2)c2cc(Cl)ccc12	Ki		5000	nM	0.743
adrenergic Beta2	ADRB2	N-DESMETHYLCLOZAPINE	Clc1ccc2N=c3ccccc3=C(Nc2c1)N1CCNCC1	Ki		4725	nM	0.84
adrenergic Beta	ADRB2	mCPP	Clc1cccc(c1)N1CCNCC1	Ki		2987	nM	0.657
adrenergic Beta2	ADRB2	4-[3-(4-Benzhydryl-piperazin-1-yl)-2-hydroxy-propoxy]-1H-indole-2-carbonitrile	N#Cc1[nH]c2cccc(OCC(O)CN3CCN(CC3)C(c3ccccc3)c3ccccc3)c2c1	Ki		57.3	nM	0.837
adrenergic Beta2	ADRB2	Piribedil	c1cnc(nc1)N1CCN(CC1)Cc1ccc2OCOc2c1	Ki	>	10000	nM	0.527
adrenergic Beta2	ADRB2	Ziprasidone	O=C1Nc2cc(Cl)c(CCN3CCN(CC3)c3nsc4ccccc34)cc2C1	Ki		7500	nM	0.82
adrenergic Beta2	ADRB2	TRAZODONE	Clc1cccc(c1)N1CCN(CCCn2nc3ccccn3c2=O)CC1	Ki	>	10000	nM	0.55
adrenergic Beta2	ADRB2	Quetiapine	OCCOCCN1CCN(CC1)C1=Nc2ccccc2Sc2ccccc12	Ki		7500	nM	0.573
adrenergic Beta2	ADRB2	ILOPERIDONE	COc1cc(ccc1OCCCN1CCC(CC1)c1noc2cc(F)ccc12)C(=O)C	Ki	>	10000	nM	0.62
adrenergic Beta2	ADRB2	PBR28	COc1ccccc1CN(C(=O)C)c1ccccc1Oc1ccccc1	Ki	>	10000	nM	0.263
adrenergic Beta2	ADRB2	Cathinone, (-)	O=C(C(C)N)c1ccccc1	Ki	>	10000	nM	0.113
adrenergic Beta2	ADRB2	Methcathinone, (-)	CNC(C)C(=O)c1ccccc1	Ki	>	10000	nM	0.233
adrenergic Beta2	ADRB2	Norephedrine, (+)	OC(C(C)N)c1ccccc1	Ki	>	10000	nM	0.097
adrenergic Beta2	ADRB2	Ephedrine,(+)	CNC(C)C(O)c1ccccc1	Ki	>	10000	nM	0.397
adrenergic Beta2	ADRB2	Clenbuterol	OC(CNC(C)(C)C)c1cc(Cl)c(N)c(Cl)c1	Ki		570	nM	0.773
adrenergic Beta2	ADRB2	Albuterol	OCc1cc(ccc1O)C(O)CNC(C)(C)C	Ki		1169	nM	0.907
adrenergic Beta2	ADRB2	Terbutaline	Oc1cc(O)cc(c1)C(O)CNC(C)(C)C	Ki	>	6255.94	nM	0.323
adrenergic Beta2	ADRB2	Broxaterol	Brc1noc(c1)C(O)CNC(C)(C)C	Ki		1290	nM	0.68
adrenergic Beta2	ADRB2	2-(4-(3-(tert-butylamino)-2-hydroxypropoxy)-1H-indol-3-yl)acetamide	OC(COc1cccc2[nH]cc(CC(=O)N)c12)CNC(C)(C)C	Ki		23.5	nM	0.73
adrenergic Beta2	ADRB2	GNF-Pf-1694	OC(COc1cccc2oc3ccccc3c12)CNC(C)(C)C	Ki		0.145	nM	0.88
adrenergic Beta2	ADRB2	CGP 12177	OC(COc1cccc2[nH]c(=O)[nH]c12)CNC(C)(C)C	Ki		4.3	nM	0.863
adrenergic Beta2	ADRB2	BROMOCRIPTINE	CC(C)CC1C(=O)N2CCCC2C2(O)OC(NC(=O)C3CN(C)C4Cc5c(Br)[nH]c6cccc(C4=C3)c56)(C(C)C)C(=O)N12	Ki		741.31	nM	0.373
adrenergic Beta2	ADRB2	(6R,7R)-4,5,6,7-Tetrahydro-7-hydroxy-6-[(1-methylethyl)amino]imidazo[4,5,1-jk][1]benzazepin-2(1H)-one	CC(C)NC1CCn2c(=O)[nH]c3cccc(C1O)c23	Ki		450	nM	0.643
adrenergic Beta2	ADRB2	ISOPRENALINE	CC(C)NCC(O)c1ccc(O)c(O)c1	Ki		1258.92	nM	0.923
adrenergic Beta2	ADRB2	ATENOLOL	OC(CNC(C)C)COc1ccc(cc1)CC(=O)N	Ki		8140	nM	0.863
adrenergic Beta2	ADRB2	metoprolol	COCCc1ccc(OCC(O)CNC(C)C)cc1.COCCc1ccc(OCC(O)CNC(C)C)cc1.OC(=O)C(O)C(O)C(=O)O	Ki		2960	nM	0.797
adrenergic Beta2	ADRB2	Bisoprolol	OC(CNC(C)C)COc1ccc(COCCOC(C)C)cc1	Ki		1150	nM	0.923
adrenergic Beta2	ADRB2	ALPRENOLOL	C=CCc1ccccc1OCC(O)CNC(C)C	Ki		1.2	nM	0.943
adrenergic Beta2	ADRB2	PINDOLOL,(+/-)	OC(CNC(C)C)COc1cccc2[nH]ccc12	Ki		2.6	nM	0.987
adrenergic Beta2	ADRB2	CARAZOLOL	OC(CNC(C)C)COc1cccc2[nH]c3ccccc3c12	Ki		0.114	nM	0.98
adrenergic Beta2	ADRB2	PROPRANOLOL	OC(CNC(C)C)COc1cccc2ccccc12	Ki		0.38	nM	0.977
adrenergic Beta2	ADRB2	Norfenfluramine	CC(N)Cc1cccc(c1)C(F)(F)F	Ki	>	10000	nM	0.337
adrenergic Beta2	ADRB2	Fenoterol	CC(NCC(O)c1cc(O)cc(O)c1)Cc1ccc(O)cc1	Ki		719	nM	0.75
adrenergic Beta2	ADRB2	carmoterol	COc1ccc(cc1)CC(C)NCC(O)c1ccc(O)c2[nH]c(=O)ccc12	Ki		3.19	nM	0.95
adrenergic Beta2	ADRB2	Formoterol	O=CNc1cc(ccc1O)C(O)CNC(C)Cc1ccc(OC)cc1	Ki		1296.5	nM	0.877
adrenergic Beta2	ADRB2	BRL 37344	OC(=O)COc1ccc(cc1)CC(C)NCC(O)c1cccc(Cl)c1	Ki		9170	nM	0.877
adrenergic Beta2	ADRB2	MDMA	CNC(C)Cc1ccc2OCOc2c1	Ki	>	10000	nM	0.397
adrenergic Beta2	ADRB2	4-(1-hydroxy-2-(4-(4-hydroxyphenyl)butan-2-ylamino)ethyl)phenol	CC(CCc1ccc(O)cc1)NCC(O)c1ccc(O)cc1	Ki		180	nM	0.833
adrenergic Beta2	ADRB2	Fluorocarazolol,(R)	FCC(C)NCC(O)COc1cccc2[nH]c3ccccc3c12	Ki		0.138	nM	0.813
adrenergic Beta2	ADRB2	ERGOTAMINE	O=C(NC1(C)OC2(O)C3CCCN3C(=O)C(Cc3ccccc3)N2C1=O)C1CN(C)C2Cc3c[nH]c4cccc(C2=C1)c34	Ki	>	10000	nM	0.667
adrenergic Beta2	ADRB2	9-OH-risperidone	Fc1ccc2c(onc2C2CCN(CC2)CCc2c(C)nc3C(O)CCCn3c2=O)c1	Ki		7500	nM	0.484
adrenergic Beta2	ADRB2	RISPERIDONE	Fc1ccc2c(onc2C2CCN(CC2)CCc2c(C)nc3CCCCn3c2=O)c1	Ki		7500	nM	0.457
adrenergic Beta2	ADRB2	8-Hydroxy-5-[(R)-1-hydroxy-2-(5,6-dimethylindan-2-ylamino)-ethyl]-1H-quinolin-2-one	O=c1ccc2c(ccc(O)c2[nH]1)C(O)CNC1Cc2cc(C)c(C)cc2C1	Ki		522	nM	0.983
adrenergic Beta2	ADRB2	ICI 118,551	CC(C)NC(C)C(O)COc1ccc(C)c2CCCc12	Ki		0.665	nM	0.787
adrenergic Beta2	ADRB2	SR 144528	Cc1ccc(cc1)Cn1nc(cc1c1ccc(Cl)c(C)c1)C(=O)NC1C2(C)CCC(C2)C1(C)C	Ki	>	10000	nM	0.257
adrenergic Beta	ADRB2	OLANZAPINE	CN1CCN(CC1)C1=c2cc(C)sc2=Nc2ccccc2N1	Ki	>	10000	nM	0.417
adrenergic Beta2	ADRB2	1-(4-benzhydrylpiperazin-1-yl)-3-(3-methyl-1H-indol-4-yloxy)propan-2-ol	OC(COc1cccc2[nH]cc(C)c12)CN1CCN(CC1)C(c1ccccc1)c1ccccc1	Ki		0.311	nM	0.903
adrenergic Beta2	ADRB2	METHYSERGIDE	CCC(CO)NC(=O)C1CN(C)C2Cc3cn(C)c4cccc(C2=C1)c34	Ki	>	10000	nM	0.443
adrenergic Beta2	ADRB2	8-Hydroxy-5-[(R)-1-hydroxy-2-(5,6-diethylindan-2-ylamino)-ethyl]-1H-quinolin-2-one	CCc1cc2CC(NCC(O)c3ccc(O)c4[nH]c(=O)ccc34)Cc2cc1CC	Ki		76	nM	0.993
adrenergic Beta2	ADRB2	(2S,3S,4S,5R,6S)-6-(5-((R)-2-(5,6-diethyl-2,3-dihydro-1H-inden-2-ylamino)-1-hydroxyethyl)-2-oxo-1,2-dihydroquinolin-8-yloxy)-3,4,5-trihydroxytetrahydro-2H-pyran-2-carboxylic acid	CCc1cc2CC(NCC(O)c3ccc(OC4OC(C(=O)O)C(O)C(O)C4O)c4[nH]c(=O)ccc34)Cc2cc1CC	Ki	>	10000	nM	0.78
adrenergic Beta2	ADRB2	8-Hydroxy-5-[(R)-1-hydroxy-2-(4,7-diethylindan-2-ylamino)-ethyl]-1H-quinolin-2-one	CCc1ccc(CC)c2CC(NCC(O)c3ccc(O)c4[nH]c(=O)ccc34)Cc12	Ki		692	nM	0.473
adrenergic Beta2	ADRB2	8-Hydroxy-5-[(R)-1-hydroxy-2-(5,6-di-n-propylindan-2-ylamino)-ethyl]-1H-quinolin-2-one	CCCc1cc2CC(NCC(O)c3ccc(O)c4[nH]c(=O)ccc34)Cc2cc1CCC	Ki		119	nM	0.99
adrenergic Beta2	ADRB2	8-Hydroxy-5-[(R)-1-hydroxy-2-(5,6-di-n-butylindan-2-ylamino)-ethyl]-1H-quinolin-2-one	CCCCc1cc2CC(NCC(O)c3ccc(O)c4[nH]c(=O)ccc34)Cc2cc1CCCC	Ki		112	nM	0.98
adrenergic Beta2	ADRB2	FLUPHENAZINE	CCCCCCC(=O)OCCN1CCN(CCCN2c3ccccc3Sc3ccc(cc23)C(F)(F)F)CC1	Ki	>	10000	nM	0.657
adrenergic Beta2	ADRB2	SB204070	CCCCN1CCC(CC1)COC(=O)c1cc(Cl)c(N)c2OCCOc12	Ki		1000	nM	0.553
adrenergic Beta2	ADRB2	Ropinirole	CCCN(CCC)CCc1cccc2NC(=O)Cc12	Ki	>	10000	nM	0.397
adrenergic Beta2	ADRB2	PERGOLIDE	CSCC1CN(CCC)C2Cc3c[nH]c4cccc(C2C1)c34.CS(=O)(=O)O	Ki	>	10000	nM	0.69
adrenergic Beta2	ADRB2	PPP, S(-)-3	CCCN1CCCC(C1)c1cccc(O)c1	Ki	>	10000	nM	0.2
adrenergic Beta2	ADRB2	PPP, R(+)-3	Cl.CCCN1CCCC(C1)c1cccc(O)c1	Ki	>	10000	nM	0.243
adrenergic Beta2	ADRB2	QUINPIROLE	CCCN1CCCC2Cc3[nH]ncc3CC12	Ki	>	10000	nM	0.293
adrenergic Beta2	ADRB2	Quinelorane	CCCN1CCCC2Cc3nc(N)ncc3CC12	Ki	>	10000	nM	0.203
adrenergic Beta2	ADRB2	Pramipexole	CCCNC1CCc2nc(N)sc2C1	Ki	>	10000	nM	0.253
adrenergic Beta2	ADRB2	TERGURIDE	CCN(CC)C(=O)NC1CN(C)C2Cc3c[nH]c4cccc(C2C1)c34	Ki		19.953	nM	0.633
adrenergic Beta2	ADRB2	LISURIDE	CCN(CC)C(=O)NC1CN(C)C2Cc3c[nH]c4cccc(C2=C1)c34	Ki		7.943	nM	0.683
adrenergic Beta2	ADRB2	Amisulpride	CCN1CCCC1CNC(=O)c1cc(c(N)cc1OC)S(=O)(=O)CC	Ki	>	10000	nM	0.293
adrenergic Beta2	ADRB2	Cabergoline	C=CCN1CC(CC2C1Cc1c[nH]c3cccc2c13)C(=O)N(CCCN(C)C)C(=O)NCC	Ki	>	10000	nM	0.387
adrenergic Beta2	ADRB2	Fenfluramine	CCNC(C)Cc1cccc(c1)C(F)(F)F	Ki		7741	nM	0.537
adrenergic Beta2	ADRB2	CHLORPROMAZINE	CN(C)CCCN1c2ccccc2Sc2ccc(Cl)cc12	Ki	>	10000	nM	0.64
adrenergic Beta2	ADRB2	ZOTEPINE	CN(C)CCOC1=Cc2ccccc2Sc2ccc(Cl)cc12	Ki		6150	nM	0.474
adrenergic Beta2	ADRB2	CGP 20712-A	OC(CNCCOc1ccc(O)c(c1)C(=O)N)COc1ccc(cc1)c1nc(cn1C)C(F)(F)F	Ki		4040	nM	0.493
adrenergic Beta2	ADRB2	COCAINE	COC(=O)C1C(OC(=O)c2ccccc2)CC2CCC1N2C	Ki	>	10000	nM	0.35
adrenergic Beta2	ADRB2	ORG-5222	Clc1ccc2Oc3ccccc3C3CN(C)CC3c2c1	Ki		5000	nM	0.767
adrenergic Beta2	ADRB2	APOMORPHINE	CN1CCc2cccc3c2C1Cc1ccc(O)c(O)c31	Ki	>	10000	nM	0.63
adrenergic Beta2	ADRB2	THIORIDAZINE	CSc1ccc2Sc3ccccc3N(CCC3CCCCN3C)c2c1	Ki	>	10000	nM	0.527
adrenergic Beta2	ADRB2	CLOZAPINE	CN1CCN(CC1)C1=c2ccccc2=Nc2ccc(Cl)cc2N1	Ki		5825	nM	0.823
adrenergic Beta2	ADRB2	LOXAPINE	CN1CCN(CC1)C1=Nc2ccccc2Oc2ccc(Cl)cc12	Ki	>	10000	nM	0.81
adrenergic Beta2	ADRB2	THIOTHIXENE	CN1CCN(CCC=C2c3ccccc3Sc3ccc(cc23)S(=O)(=O)N(C)C)CC1	Ki	>	10000	nM	0.487
adrenergic Beta2	ADRB2	EPINEPHRINE	CNCC(O)c1ccc(O)c(O)c1	Ki		1995.26	nM	0.633
adrenergic Beta2	ADRB2	stepholidine	COc1cc2CCN3Cc4c(ccc(O)c4OC)CC3c2cc1O	Ki	>	10000	nM	0.537
adrenergic Beta2	ADRB2	8-Hydroxy-5-[(R)-1-hydroxy-2-(5,6-dimethoxyindan-2-ylamino)-ethyl]-1H-quinolin-2-one	COc1cc2CC(NCC(O)c3ccc(O)c4[nH]c(=O)ccc34)Cc2cc1OC	Ki		342	nM	0.813
adrenergic Beta2	ADRB2	TMQ, (+/-)-8-Fluoro	COc1cc(cc(OC)c1OC)CC1NCCc2cc(O)c(O)c(F)c12	Ki		8.7	nM	0.46
adrenergic Beta2	ADRB2	TMQ, R-(+)	[Cl-].COc1cc(cc(OC)c1OC)CC1[NH2+]CCc2cc(O)c(O)cc12	Ki	>	10000	nM	0.817
adrenergic Beta2	ADRB2	TMQ, S-(-)	COc1cc(CC2NCCc3cc(O)c(O)cc23)cc(OC)c1OC	Ki		29.69	nM	0.303
adrenergic Beta2	ADRB2	MDL 100907	COc1cccc(C(O)C2CCN(CCc3ccc(F)cc3)CC2)c1OC	Ki	>	10000	nM	0.553
adrenergic Beta2	ADRB2	Carvedilol	COc1ccccc1OCCNCC(O)COc1cccc2[nH]c3ccccc3c12	Ki		1.1	nM	0.893
adrenergic Beta2	ADRB2	Prucalopride	COCCCN1CCC(CC1)NC(=O)c1cc(Cl)c(N)c2CCOc12	Ki	>	10000	nM	0.28
adrenergic Beta3	ADRB3	NOREPINEPHRINE	NCC(O)c1ccc(O)c(O)c1	Ki		4300	nM	0.257
adrenergic Beta3	ADRB3	Salmeterol	OCc1cc(ccc1O)C(O)CNCCCCCCOCCCCc1ccccc1	Ki		7180	nM	0.5
adrenergic Beta3	ADRB3	Salbutamol,(+/-)	OCc1cc(ccc1O)C(O)CNC(C)(C)C	Ki	>	10000	nM	0.55
adrenergic Beta3	ADRB3	Terbutaline	Oc1cc(O)cc(c1)C(O)CNC(C)(C)C	Ki	>	10000	nM	0.3
adrenergic Beta3	ADRB3	Broxaterol	Brc1noc(c1)C(O)CNC(C)(C)C	Ki		3990	nM	0.357
adrenergic Beta3	ADRB3	CGP 12177	OC(COc1cccc2[nH]c(=O)[nH]c12)CNC(C)(C)C	Ki		77.1	nM	0.783
adrenergic Beta3	ADRB3	ATENOLOL	OC(CNC(C)C)COc1ccc(cc1)CC(=O)N	Ki	>	10000	nM	0.66
adrenergic Beta3	ADRB3	metoprolol	COCCc1ccc(OCC(O)CNC(C)C)cc1.COCCc1ccc(OCC(O)CNC(C)C)cc1.OC(=O)C(O)C(O)C(=O)O	Ki	>	10000	nM	0.657
adrenergic Beta3	ADRB3	Bisoprolol	OC(CNC(C)C)COc1ccc(COCCOC(C)C)cc1	Ki		9070	nM	0.703
adrenergic Beta3	ADRB3	ALPRENOLOL	C=CCc1ccccc1OCC(O)CNC(C)C	Ki		35	nM	0.657
adrenergic Beta3	ADRB3	PINDOLOL,(+/-)	OC(CNC(C)C)COc1cccc2[nH]ccc12	Ki		44.1	nM	0.83
adrenergic Beta3	ADRB3	PROPRANOLOL, l-	OC(CNC(C)C)COc1cccc2ccccc12	Ki		186	nM	0.85
adrenergic Beta3	ADRB3	Fenoterol	CC(NCC(O)c1cc(O)cc(O)c1)Cc1ccc(O)cc1	Ki	>	10000	nM	0.39
adrenergic Beta3	ADRB3	Formoterol	O=CNc1cc(ccc1O)C(O)CNC(C)Cc1ccc(OC)cc1	Ki		8090	nM	0.537
adrenergic Beta3	ADRB3	BRL 37344	OC(=O)COc1ccc(cc1)CC(C)NCC(O)c1cccc(Cl)c1	Ki		430	nM	0.44
adrenergic Beta3	ADRB3	ICI 118,551	CC(C)NC(C)C(O)COc1ccc(C)c2CCCc12	Ki		611	nM	0.663
adrenergic Beta3	ADRB3	Amisulpride	CCN1CCCC1CNC(=O)c1cc(c(N)cc1OC)S(=O)(=O)CC	Ki	>	10000	nM	0.603
adrenergic Beta3	ADRB3	CGP 20712-A	OC(CNCCOc1ccc(O)c(c1)C(=O)N)COc1ccc(cc1)c1nc(cn1C)C(F)(F)F	Ki		2360	nM	0.767
adrenergic Beta3	ADRB3	EPINEPHRINE	CNCC(O)c1ccc(O)c(O)c1	Ki	>	10000	nM	0.397
adrenergic Beta3	ADRB3	Carvedilol	COc1ccccc1OCCNCC(O)COc1cccc2[nH]c3ccccc3c12	Ki		247	nM	0.853
adrenergic Beta3	ADRB3	Prucalopride	COCCCN1CCC(CC1)NC(=O)c1cc(Cl)c(N)c2CCOc12	Ki	>	10000	nM	0.233
Androgen Receptor	AR	(Z)-5-(2'-(3'-((E)-1''-hydroxyiminoethyl)thienylmethylidene))1,2-dihydro-9-hydroxy-10-methoxy-2,2,4-trimethyl-5H-chromeno-[3,4-f]quinoline	ON=C(C)c1ccsc1C=C1Oc2ccc(O)c(OC)c2c2ccc3NC(C)(C)C=C(C)c3c12	Ki		290	nM	0.99
Androgen Receptor	AR	(Z)-5-(2'-(3'-((E)-1''-methoxyiminoethyl)thienylmethylidene))1,2-dihydro-9-hydroxy-10-methoxy-2,2,4-trimethyl-5H-chromeno-[3,4-f]quinoline	CON=C(C)c1ccsc1C=C1Oc2ccc(O)c(OC)c2c2ccc3NC(C)(C)C=C(C)c3c12	Ki		110	nM	0.99
Androgen Receptor	AR	(Z)-5-(2'-(3'-(1''-hydroxy-2'',2'',2''-trifluoroethyl)thienylmethylidene))1,2-dihydro-9-hydroxy-10-methoxy-2,2,4-trimethyl-5H-chromeno[3,4-f]quinoline	COc1c(O)ccc2OC(=Cc3sccc3C(O)C(F)(F)F)c3c4C(=CC(C)(C)Nc4ccc3c12)C	Ki		1900	nM	0.987
Androgen Receptor	AR	(+/-)-(Z)-5-(2'-(3'-(1''-hydroxyethyl)thienylmethylidene))1,2-dihydro-9-hydroxy-10-methoxy-2,2,4-trimethyl-5H-chromeno[3,4-f]quinoline	COc1c(O)ccc2OC(=Cc3sccc3C(C)O)c3c4C(=CC(C)(C)Nc4ccc3c12)C	Ki		1530	nM	1
Androgen Receptor	AR	(Z)-5-(2'-(3'-hydroxymethylthienylmethylidene))1,2-dihydro-9-hydroxy-10-methoxy-2,2,4-trimethyl-5H-chromeno[3,4-f]quinoline	OCc1ccsc1C=C1Oc2ccc(O)c(OC)c2c2ccc3NC(C)(C)C=C(C)c3c12	Ki		290	nM	1
Androgen Receptor	AR	(Z)-5-(2'-(3'-methoxymethylthienylmethylidene))1,2-dihydro-9-hydroxy-10-methoxy-2,2,4-trimethyl-5H-chromeno[3,4-f]quinoline	COCc1ccsc1C=C1Oc2ccc(O)c(OC)c2c2ccc3NC(C)(C)C=C(C)c3c12	Ki		150	nM	0.997
Androgen Receptor	AR	(Z)-5-(2'-(3'-(E-methylbutenyl)thienylmethylidene))-1,2-dihydro-9-hydroxy-10-methoxy-2,2,4-trimethyl-5H-chromeno[3,4-f]-quinoline	CCC=C(C)c1ccsc1C=C1Oc2ccc(O)c(OC)c2c2ccc3NC(C)(C)C=C(C)c3c12	Ki		346	nM	0.98
Aurora kinase C	AURKC	CI-1033	C=CC(=O)Nc1ccc2ncnc(Nc3ccc(F)c(Cl)c3)c2c1	Ki		3500	nM	0.147
Aurora kinase C	AURKC	SB202190	O=C1C=CC(=c2[nH]c(c3ccncc3)c([nH]2)c2ccc(F)cc2)C=C1	Ki	>	10000	nM	0.177
Aurora kinase C	AURKC	VX-745	Clc1cccc(Cl)c1c1c(=O)ncn2nc(ccc12)Sc1ccccc1	Ki	>	10000	nM	0.16
Aurora kinase C	AURKC	Vatalanib	Clc1ccc(cc1)Nc1nnc(Cc2ccncc2)c2ccccc12	Ki	>	10000	nM	0.117
Aurora kinase C	AURKC	SP600125	O=c1c2ccccc2c2n[nH]c3cccc1c23	Ki		5300	nM	0.293
Aurora kinase C	AURKC	MLN-518	COc1cc2c(ncnc2N2CCN(CC2)C(=O)Nc2ccc(cc2)OC(C)C)cc1OCCCN1CCCCC1	Ki	>	10000	nM	0.12
Aurora kinase C	AURKC	Gleevec	CN1CCN(CC1)Cc1ccc(cc1)C(=O)Nc1ccc(C)c(c1)Nc1nccc(n1)c1cccnc1.CS(=O)(=O)O	Ki	>	10000	nM	0.22
Aurora kinase C	AURKC	BIRB-796	Cc1ccc(cc1)n1nc(cc1NC(=O)Nc1ccc(OCCN2CCOCC2)c2ccccc12)C(C)(C)C	Ki	>	10000	nM	0.22
Aurora kinase C	AURKC	Staurosporine	CNC1CC2OC(C)(C1OC)n1c3ccccc3c3c4CNC(=O)c4c4c5ccccc5n2c4c13	Ki		11	nM	0.823
Aurora kinase C	AURKC	Roscovitine	CCC(CO)Nc1nc(NCc2ccccc2)c2ncn(C(C)C)c2n1	Ki	>	10000	nM	0.16
Aurora kinase C	AURKC	SU11248	CCN(CC)CCNC(=O)c1c(C)[nH]c(C=C2C(=O)Nc3ccc(F)cc23)c1C	Ki		310	nM	0.473
Aurora kinase C	AURKC	EKB-569	CCOc1cc2ncc(C#N)c(Nc3ccc(F)c(Cl)c3)c2cc1NC(=O)C=CCN(C)C	Ki	>	10000	nM	0.547
Aurora kinase C	AURKC	LY-333531	CN(C)CC1OCCn2cc(C3=C(C(=O)NC3=O)c3cn(CC1)c1ccccc31)c1ccccc21	Ki		3000	nM	0.34
Aurora kinase C	AURKC	Flavopiridol	CN1CCC(C(O)C1)c1c(O)cc(O)c2C(=O)CC(Oc12)c1ccccc1Cl	Ki	>	10000	nM	0.337
Aurora kinase C	AURKC	ZD-6474	COc1cc2c(ncnc2cc1OCC1CCN(C)CC1)Nc1ccc(Br)cc1F	Ki	>	10000	nM	0.29
Aurora kinase C	AURKC	BAY-43-9006	CNC(=O)c1nccc(Oc2ccc(cc2)NC(=O)Nc2ccc(Cl)c(c2)C(F)(F)F)c1	Ki	>	10000	nM	0.29
Aurora kinase C	AURKC	Iressa	COc1cc2ncnc(Nc3ccc(F)c(Cl)c3)c2cc1OCCCN1CCOCC1	Ki	>	10000	nM	0.113
Aurora kinase C	AURKC	Tarceva	Cl.COCCOc1cc2c(ncnc2cc1OCCOC)Nc1cccc(C#C)c1	Ki	>	10000	nM	0.123
Aurora kinase C	AURKC	SB203580	Fc1ccc(cc1)c1nc([nH]c1c1ccncc1)c1ccc(cc1)S(=O)C	Ki	>	10000	nM	0.18
VASOPRESSIN V1A	AVPR1A	AVP	NC(=O)CCC1NC(=O)C(Cc2ccccc2)NC(=O)C(Cc2ccc(O)cc2)NC(=O)C(N)CSSCC(NC(=O)C(CC(=O)N)NC1=O)C(=O)N1CCCC1C(=O)NC(CCCN=C(N)N)C(=O)NCC(=O)N	Ki		0.84	nM	0.99
VASOPRESSIN V1A	AVPR1A	OPC-41061	Clc1ccc2N(CCCC(O)c2c1)C(=O)c1ccc(cc1C)NC(=O)c1ccccc1C	Ki		12.3	nM	0.817
VASOPRESSIN V1A	AVPR1A	OPC-31260	O=C(c1ccc(cc1)NC(=O)c1ccccc1C)N1CCCC(N(C)C)c2ccccc12	Ki		150	nM	0.857
VASOPRESSIN V1A	AVPR1A	Oxytocin	CCC(C)C1NC(=O)C(Cc2ccc(O)cc2)NC(=O)C(N)CSSCC(NC(=O)C(CC(=O)N)NC(=O)C(CCC(=O)N)NC1=O)C(=O)N1CCCC1C(=O)NC(CC(C)C)C(=O)NCC(=O)N	Ki		123	nM	0.993
VASOPRESSIN V1A	AVPR1A	Atosiban	NCCCC(NC(=O)C1CCCN1C(=O)C1CSSCCC(=O)NC(Cc2ccc(OCC)cc2)C(=O)NC(C(C)CC)C(=O)NC(C(C)O)C(=O)NC(CC(=O)N)C(=O)N1)C(=O)NCC(=O)N	Ki		3.5	nM	0.983
VASOPRESSIN V1B	AVPR1B	AVP	NC(=O)CCC1NC(=O)C(Cc2ccccc2)NC(=O)C(Cc2ccc(O)cc2)NC(=O)C(N)CSSCC(NC(=O)C(CC(=O)N)NC1=O)C(=O)N1CCCC1C(=O)NC(CCCN=C(N)N)C(=O)NCC(=O)N	Ki		0.59	nM	0.95
VASOPRESSIN V1B	AVPR1B	OPC-41061	Clc1ccc2N(CCCC(O)c2c1)C(=O)c1ccc(cc1C)NC(=O)c1ccccc1C	Ki	>	10000	nM	0.42
VASOPRESSIN V1B	AVPR1B	OPC-31260	O=C(c1ccc(cc1)NC(=O)c1ccccc1C)N1CCCC(N(C)C)c2ccccc12	Ki	>	10000	nM	0.453
VASOPRESSIN V1B	AVPR1B	Oxytocin	CCC(C)C1NC(=O)C(Cc2ccc(O)cc2)NC(=O)C(N)CSSCC(NC(=O)C(CC(=O)N)NC(=O)C(CCC(=O)N)NC1=O)C(=O)N1CCCC1C(=O)NC(CC(C)C)C(=O)NCC(=O)N	Ki		1782	nM	0.343
VASOPRESSIN V1B	AVPR1B	Atosiban	NCCCC(NC(=O)C1CCCN1C(=O)C1CSSCCC(=O)NC(Cc2ccc(OCC)cc2)C(=O)NC(C(C)CC)C(=O)NC(C(C)O)C(=O)NC(CC(=O)N)C(=O)N1)C(=O)NCC(=O)N	Ki		657	nM	0.453
VASOPRESSIN V2	AVPR2	L-cysteine	NC(CS)C(=O)O	Ki	>	10000	nM	0.003
VASOPRESSIN V2	AVPR2	L-cysteic acid	OC(=O)C(N)CS(=O)(=O)O	Ki	>	10000	nM	0
VASOPRESSIN V2	AVPR2	L-cysteine sulfinic acid	OS(=O)CC(N)C(=O)O	Ki	>	10000	nM	0.007
VASOPRESSIN V2	AVPR2	D-cystine	NC(CSSCC(N)C(=O)O)C(=O)O	Ki	>	10000	nM	0.013
VASOPRESSIN V2	AVPR2	DL-homocysteic acid	OC(=O)C(N)CCS(=O)(=O)O	Ki	>	10000	nM	0
VASOPRESSIN V2	AVPR2	DL-homocysteine	NC(CCS)C(=O)O	Ki	>	10000	nM	0
VASOPRESSIN V2	AVPR2	Hyperoside	OCC1OC(Oc2c(O)c3c(O)cc(=O)cc3oc2c2ccc(O)c(O)c2)C(O)C(O)C1O	Ki	>	10000	nM	0.003
VASOPRESSIN V2	AVPR2	Quercetin	Oc1cc(O)c2c(c1)oc(c1ccc(O)c(O)c1)c(O)c2=O	Ki	>	10000	nM	0.053
VASOPRESSIN V2	AVPR2	Amentoflavone	Oc1ccc(cc1)c1cc(=O)c2c(O)cc(O)c(c3cc(ccc3O)c3cc(=O)c4c(O)cc(O)cc4o3)c2o1	Ki	>	10000	nM	0.077
VASOPRESSIN V2	AVPR2	AVP	NC(=O)CCC1NC(=O)C(Cc2ccccc2)NC(=O)C(Cc2ccc(O)cc2)NC(=O)C(N)CSSCC(NC(=O)C(CC(=O)N)NC1=O)C(=O)N1CCCC1C(=O)NC(CCCN=C(N)N)C(=O)NCC(=O)N	Ki		0.78	nM	0.933
VASOPRESSIN V2	AVPR2	N-DESMETHYLCLOZAPINE	Clc1ccc2N=c3ccccc3=C(Nc2c1)N1CCNCC1	Ki	>	10000	nM	0.727
VASOPRESSIN V2	AVPR2	Salvinorin A	COC(=O)C1CC(OC(=O)C)C(=O)C2C3(C)CC(OC(=O)C3CCC12C)c1cocc1	Ki	>	10000	nM	0.047
VASOPRESSIN V2	AVPR2	Hyperforin	CC(=CCCC1(C)C(CC=C(C)C)CC2(CC=C(C)C)C(=C(CC=C(C)C)C(=O)C1(C(=O)C(C)C)C2=O)O)C	Ki	>	10000	nM	0.253
VASOPRESSIN V2	AVPR2	Fluorocarazolol,(R)	FCC(C)NCC(O)COc1cccc2[nH]c3ccccc3c12	Ki	>	10000	nM	0.44
VASOPRESSIN V2	AVPR2	Hypericin	OCc1cc(O)c2C(=O)c3c(O)cc(O)c4c3c3c2c1c1c(C)cc(O)c2C(=O)c5c(O)cc(O)c4c5c3c12	Ki	>	10000	nM	0.08
VASOPRESSIN V2	AVPR2	SR 144528	Cc1ccc(cc1)Cn1nc(cc1c1ccc(Cl)c(C)c1)C(=O)NC1C2(C)CCC(C2)C1(C)C	Ki	>	10000	nM	0.333
VASOPRESSIN V2	AVPR2	OPC-41061	Clc1ccc2N(CCCC(O)c2c1)C(=O)c1ccc(cc1C)NC(=O)c1ccccc1C	Ki		0.43	nM	0.75
VASOPRESSIN V2	AVPR2	OPC-31260	O=C(c1ccc(cc1)NC(=O)c1ccccc1C)N1CCCC(N(C)C)c2ccccc12	Ki		9.42	nM	0.773
VASOPRESSIN V2	AVPR2	Quercitrin	O=c1cc(O)c2c(c1)oc(c1ccc(O)c(O)c1)c(OC1OC(C)C(O)C(O)C1O)c2O	Ki	>	10000	nM	0.007
VASOPRESSIN V2	AVPR2	Rutin	Oc1cc(O)c2c(c1)oc(c1ccc(O)c(O)c1)c(OC1OC(COC3OC(C)C(O)C(O)C3O)C(O)C(O)C1O)c2=O	Ki	>	10000	nM	0.063
VASOPRESSIN V2	AVPR2	Oxytocin	CCC(C)C1NC(=O)C(Cc2ccc(O)cc2)NC(=O)C(N)CSSCC(NC(=O)C(CC(=O)N)NC(=O)C(CCC(=O)N)NC1=O)C(=O)N1CCCC1C(=O)NC(CC(C)C)C(=O)NCC(=O)N	Ki		1544	nM	0.943
VASOPRESSIN V2	AVPR2	Atosiban	NCCCC(NC(=O)C1CCCN1C(=O)C1CSSCCC(=O)NC(Cc2ccc(OCC)cc2)C(=O)NC(C(C)CC)C(=O)NC(C(C)O)C(=O)NC(CC(=O)N)C(=O)N1)C(=O)NCC(=O)N	Ki		954	nM	0.88
VASOPRESSIN V2	AVPR2	MDL 100907	COc1cccc(C(O)C2CCN(CCc3ccc(F)cc3)CC2)c1OC	Ki	>	10000	nM	0.43
VASOPRESSIN V2	AVPR2	D-methionine	CSCCC(N)C(=O)O	Ki	>	10000	nM	0.013
B1 BRADYKININ	BDKRB1	SR 144528	Cc1ccc(cc1)Cn1nc(cc1c1ccc(Cl)c(C)c1)C(=O)NC1C2(C)CCC(C2)C1(C)C	Ki	>	10000	nM	0.243
B2 BRADYKININ	BDKRB2	SR 144528	Cc1ccc(cc1)Cn1nc(cc1c1ccc(Cl)c(C)c1)C(=O)NC1C2(C)CCC(C2)C1(C)C	Ki	>	10000	nM	0.213
B2 BRADYKININ	BDKRB2	Prucalopride	COCCCN1CCC(CC1)NC(=O)c1cc(Cl)c(N)c2CCOc12	Ki	>	10000	nM	0.15
BMP2 inducible kinase	BMP2K	CI-1033	C=CC(=O)Nc1ccc2ncnc(Nc3ccc(F)c(Cl)c3)c2c1	Ki		1600	nM	0.423
BMP2 inducible kinase	BMP2K	SB202190	O=C1C=CC(=c2[nH]c(c3ccncc3)c([nH]2)c2ccc(F)cc2)C=C1	Ki	>	10000	nM	0.153
BMP2 inducible kinase	BMP2K	VX-745	Clc1cccc(Cl)c1c1c(=O)ncn2nc(ccc12)Sc1ccccc1	Ki	>	10000	nM	0.247
BMP2 inducible kinase	BMP2K	Vatalanib	Clc1ccc(cc1)Nc1nnc(Cc2ccncc2)c2ccccc12	Ki	>	10000	nM	0.293
BMP2 inducible kinase	BMP2K	SP600125	O=c1c2ccccc2c2n[nH]c3cccc1c23	Ki		25	nM	0.377
BMP2 inducible kinase	BMP2K	MLN-518	COc1cc2c(ncnc2N2CCN(CC2)C(=O)Nc2ccc(cc2)OC(C)C)cc1OCCCN1CCCCC1	Ki	>	10000	nM	0.137
BMP2 inducible kinase	BMP2K	Gleevec	CN1CCN(CC1)Cc1ccc(cc1)C(=O)Nc1ccc(C)c(c1)Nc1nccc(n1)c1cccnc1.CS(=O)(=O)O	Ki	>	10000	nM	0.253
BMP2 inducible kinase	BMP2K	BIRB-796	Cc1ccc(cc1)n1nc(cc1NC(=O)Nc1ccc(OCCN2CCOCC2)c2ccccc12)C(C)(C)C	Ki	>	10000	nM	0.31
BMP2 inducible kinase	BMP2K	Staurosporine	CNC1CC2OC(C)(C1OC)n1c3ccccc3c3c4CNC(=O)c4c4c5ccccc5n2c4c13	Ki		3.7	nM	0.797
BMP2 inducible kinase	BMP2K	Roscovitine	CCC(CO)Nc1nc(NCc2ccccc2)c2ncn(C(C)C)c2n1	Ki	>	10000	nM	0.18
BMP2 inducible kinase	BMP2K	SU11248	CCN(CC)CCNC(=O)c1c(C)[nH]c(C=C2C(=O)Nc3ccc(F)cc23)c1C	Ki		38	nM	0.64
BMP2 inducible kinase	BMP2K	EKB-569	CCOc1cc2ncc(C#N)c(Nc3ccc(F)c(Cl)c3)c2cc1NC(=O)C=CCN(C)C	Ki		540	nM	0.583
BMP2 inducible kinase	BMP2K	LY-333531	CN(C)CC1OCCn2cc(C3=C(C(=O)NC3=O)c3cn(CC1)c1ccccc31)c1ccccc21	Ki		2500	nM	0.397
BMP2 inducible kinase	BMP2K	Flavopiridol	CN1CCC(C(O)C1)c1c(O)cc(O)c2C(=O)CC(Oc12)c1ccccc1Cl	Ki	>	10000	nM	0.237
BMP2 inducible kinase	BMP2K	ZD-6474	COc1cc2c(ncnc2cc1OCC1CCN(C)CC1)Nc1ccc(Br)cc1F	Ki	>	10000	nM	0.46
BMP2 inducible kinase	BMP2K	BAY-43-9006	CNC(=O)c1nccc(Oc2ccc(cc2)NC(=O)Nc2ccc(Cl)c(c2)C(F)(F)F)c1	Ki	>	10000	nM	0.493
BMP2 inducible kinase	BMP2K	Iressa	COc1cc2ncnc(Nc3ccc(F)c(Cl)c3)c2cc1OCCCN1CCOCC1	Ki	>	10000	nM	0.377
BMP2 inducible kinase	BMP2K	Tarceva	Cl.COCCOc1cc2c(ncnc2cc1OCCOC)Nc1cccc(C#C)c1	Ki		1800	nM	0.307
BMP2 inducible kinase	BMP2K	SB203580	Fc1ccc(cc1)c1nc([nH]c1c1ccncc1)c1ccc(cc1)S(=O)C	Ki	>	10000	nM	0.187
BMX non-receptor tyrosine kinase	BMX	CI-1033	C=CC(=O)Nc1ccc2ncnc(Nc3ccc(F)c(Cl)c3)c2c1	Ki		1200	nM	0.107
BMX non-receptor tyrosine kinase	BMX	SB202190	O=C1C=CC(=c2[nH]c(c3ccncc3)c([nH]2)c2ccc(F)cc2)C=C1	Ki	>	10000	nM	0.05
BMX non-receptor tyrosine kinase	BMX	VX-745	Clc1cccc(Cl)c1c1c(=O)ncn2nc(ccc12)Sc1ccccc1	Ki	>	10000	nM	0.053
BMX non-receptor tyrosine kinase	BMX	Vatalanib	Clc1ccc(cc1)Nc1nnc(Cc2ccncc2)c2ccccc12	Ki	>	10000	nM	0.043
BMX non-receptor tyrosine kinase	BMX	SP600125	O=c1c2ccccc2c2n[nH]c3cccc1c23	Ki	>	10000	nM	0.197
BMX non-receptor tyrosine kinase	BMX	MLN-518	COc1cc2c(ncnc2N2CCN(CC2)C(=O)Nc2ccc(cc2)OC(C)C)cc1OCCCN1CCCCC1	Ki	>	10000	nM	0.03
BMX non-receptor tyrosine kinase	BMX	Gleevec	CN1CCN(CC1)Cc1ccc(cc1)C(=O)Nc1ccc(C)c(c1)Nc1nccc(n1)c1cccnc1.CS(=O)(=O)O	Ki	>	10000	nM	0.133
BMX non-receptor tyrosine kinase	BMX	BIRB-796	Cc1ccc(cc1)n1nc(cc1NC(=O)Nc1ccc(OCCN2CCOCC2)c2ccccc12)C(C)(C)C	Ki	>	10000	nM	0.087
BMX non-receptor tyrosine kinase	BMX	Staurosporine	CNC1CC2OC(C)(C1OC)n1c3ccccc3c3c4CNC(=O)c4c4c5ccccc5n2c4c13	Ki		410	nM	0.873
BMX non-receptor tyrosine kinase	BMX	Roscovitine	CCC(CO)Nc1nc(NCc2ccccc2)c2ncn(C(C)C)c2n1	Ki	>	10000	nM	0.087
BMX non-receptor tyrosine kinase	BMX	SU11248	CCN(CC)CCNC(=O)c1c(C)[nH]c(C=C2C(=O)Nc3ccc(F)cc23)c1C	Ki	>	10000	nM	0.453
BMX non-receptor tyrosine kinase	BMX	EKB-569	CCOc1cc2ncc(C#N)c(Nc3ccc(F)c(Cl)c3)c2cc1NC(=O)C=CCN(C)C	Ki	>	10000	nM	0.437
BMX non-receptor tyrosine kinase	BMX	LY-333531	CN(C)CC1OCCn2cc(C3=C(C(=O)NC3=O)c3cn(CC1)c1ccccc31)c1ccccc21	Ki	>	10000	nM	0.21
BMX non-receptor tyrosine kinase	BMX	Flavopiridol	CN1CCC(C(O)C1)c1c(O)cc(O)c2C(=O)CC(Oc12)c1ccccc1Cl	Ki	>	10000	nM	0.13
BMX non-receptor tyrosine kinase	BMX	ZD-6474	COc1cc2c(ncnc2cc1OCC1CCN(C)CC1)Nc1ccc(Br)cc1F	Ki	>	10000	nM	0.22
BMX non-receptor tyrosine kinase	BMX	BAY-43-9006	CNC(=O)c1nccc(Oc2ccc(cc2)NC(=O)Nc2ccc(Cl)c(c2)C(F)(F)F)c1	Ki	>	10000	nM	0.127
BMX non-receptor tyrosine kinase	BMX	Iressa	COc1cc2ncnc(Nc3ccc(F)c(Cl)c3)c2cc1OCCCN1CCOCC1	Ki	>	10000	nM	0.14
BMX non-receptor tyrosine kinase	BMX	Tarceva	Cl.COCCOc1cc2c(ncnc2cc1OCCOC)Nc1cccc(C#C)c1	Ki	>	10000	nM	0.057
BMX non-receptor tyrosine kinase	BMX	SB203580	Fc1ccc(cc1)c1nc([nH]c1c1ccncc1)c1ccc(cc1)S(=O)C	Ki	>	10000	nM	0.053
Bombesin 3	BRS3	Litorin	CSCCC(NC(=O)C(Cc1ccccc1)NC(=O)C(NC(=O)CNC(=O)C(NC(=O)C(C)NC(=O)C(NC(=O)C(CCC(=O)N)NC(=O)C1CCC(=O)N1)Cc1c[nH]c2ccccc12)C(C)C)Cc1[nH]cnc1)C(=O)N	Ki		4100	nM	0.527
Bombesin 3	BRS3	Ranatensin	CSCCC(NC(=O)C(Cc1ccccc1)NC(=O)C(NC(=O)CNC(=O)C(NC(=O)C(C)NC(=O)C(NC(=O)C(CCC(=O)N)NC(=O)C1CCCN1C(=O)C(NC(=O)C1CCC(=O)N1)C(C)C)Cc1c[nH]c2ccccc12)C(C)C)Cc1[nH]cnc1)C(=O)N	Ki		6900	nM	0.64
Bombesin 3	BRS3	Phyllolitorin	CSCCC(NC(=O)C(Cc1ccccc1)NC(=O)C(CO)NC(=O)CNC(=O)C(NC(=O)C(C)NC(=O)C(NC(=O)C(CC(C)C)NC(=O)C1CCC(=O)N1)Cc1c[nH]c2ccccc12)C(C)C)C(=O)N	Ki		2100	nM	0.853
Bombesin 3	BRS3	Neuromedin C	CSCCC(NC(=O)C(CC(C)C)NC(=O)C(NC(=O)CNC(=O)C(NC(=O)C(C)NC(=O)C(NC(=O)C(Cc1[nH]cnc1)NC(=O)C(CC(=O)N)NC(=O)CN)Cc1c[nH]c2ccccc12)C(C)C)Cc1[nH]cnc1)C(=O)N	Ki	>	10000	nM	0.66
Bombesin 3	BRS3	Bombesin	CSCCC(NC(=O)C(CC(C)C)NC(=O)C(NC(=O)CNC(=O)C(NC(=O)C(C)NC(=O)C(NC(=O)C(CCC(=O)N)NC(=O)C(N)CC(=O)N)Cc1c[nH]c2ccccc12)C(C)C)Cc1[nH]cnc1)C(=O)N	Ki	>	10000	nM	0.807
Bombesin 3	BRS3	Rhodei-Litorin	CSCCC(NC(=O)C(Cc1ccccc1)NC(=O)C(NC(=O)CNC(=O)C(NC(=O)C(C)NC(=O)C(NC(=O)C(NC(=O)C1CCC(=O)N1)C(C)CC)Cc1c[nH]c2ccccc12)C(C)O)Cc1cnc[nH]1)C(=O)N	Ki		3100	nM	0.613
Bruton agammaglobulinemia tyrosine kinase	BTK	CI-1033	C=CC(=O)Nc1ccc2ncnc(Nc3ccc(F)c(Cl)c3)c2c1	Ki		750	nM	0.163
Bruton agammaglobulinemia tyrosine kinase	BTK	SB202190	O=C1C=CC(=c2[nH]c(c3ccncc3)c([nH]2)c2ccc(F)cc2)C=C1	Ki	>	10000	nM	0.077
Bruton agammaglobulinemia tyrosine kinase	BTK	VX-745	Clc1cccc(Cl)c1c1c(=O)ncn2nc(ccc12)Sc1ccccc1	Ki	>	10000	nM	0.07
Bruton agammaglobulinemia tyrosine kinase	BTK	Vatalanib	Clc1ccc(cc1)Nc1nnc(Cc2ccncc2)c2ccccc12	Ki	>	10000	nM	0.027
Bruton agammaglobulinemia tyrosine kinase	BTK	SP600125	O=c1c2ccccc2c2n[nH]c3cccc1c23	Ki	>	10000	nM	0.173
Bruton agammaglobulinemia tyrosine kinase	BTK	MLN-518	COc1cc2c(ncnc2N2CCN(CC2)C(=O)Nc2ccc(cc2)OC(C)C)cc1OCCCN1CCCCC1	Ki	>	10000	nM	0.01
Bruton agammaglobulinemia tyrosine kinase	BTK	Gleevec	CN1CCN(CC1)Cc1ccc(cc1)C(=O)Nc1ccc(C)c(c1)Nc1nccc(n1)c1cccnc1.CS(=O)(=O)O	Ki	>	10000	nM	0.117
Bruton agammaglobulinemia tyrosine kinase	BTK	BIRB-796	Cc1ccc(cc1)n1nc(cc1NC(=O)Nc1ccc(OCCN2CCOCC2)c2ccccc12)C(C)(C)C	Ki	>	10000	nM	0.09
Bruton agammaglobulinemia tyrosine kinase	BTK	Staurosporine	CNC1CC2OC(C)(C1OC)n1c3ccccc3c3c4CNC(=O)c4c4c5ccccc5n2c4c13	Ki		710	nM	0.923
Bruton agammaglobulinemia tyrosine kinase	BTK	Roscovitine	CCC(CO)Nc1nc(NCc2ccccc2)c2ncn(C(C)C)c2n1	Ki	>	10000	nM	0.083
Bruton agammaglobulinemia tyrosine kinase	BTK	SU11248	CCN(CC)CCNC(=O)c1c(C)[nH]c(C=C2C(=O)Nc3ccc(F)cc23)c1C	Ki	>	10000	nM	0.57
Bruton agammaglobulinemia tyrosine kinase	BTK	EKB-569	CCOc1cc2ncc(C#N)c(Nc3ccc(F)c(Cl)c3)c2cc1NC(=O)C=CCN(C)C	Ki		1500	nM	0.383
Bruton agammaglobulinemia tyrosine kinase	BTK	LY-333531	CN(C)CC1OCCn2cc(C3=C(C(=O)NC3=O)c3cn(CC1)c1ccccc31)c1ccccc21	Ki	>	10000	nM	0.273
Bruton agammaglobulinemia tyrosine kinase	BTK	Flavopiridol	CN1CCC(C(O)C1)c1c(O)cc(O)c2C(=O)CC(Oc12)c1ccccc1Cl	Ki	>	10000	nM	0.107
Bruton agammaglobulinemia tyrosine kinase	BTK	ZD-6474	COc1cc2c(ncnc2cc1OCC1CCN(C)CC1)Nc1ccc(Br)cc1F	Ki	>	10000	nM	0.27
Bruton agammaglobulinemia tyrosine kinase	BTK	BAY-43-9006	CNC(=O)c1nccc(Oc2ccc(cc2)NC(=O)Nc2ccc(Cl)c(c2)C(F)(F)F)c1	Ki	>	10000	nM	0.19
Bruton agammaglobulinemia tyrosine kinase	BTK	Iressa	COc1cc2ncnc(Nc3ccc(F)c(Cl)c3)c2cc1OCCCN1CCOCC1	Ki	>	10000	nM	0.093
Bruton agammaglobulinemia tyrosine kinase	BTK	Tarceva	Cl.COCCOc1cc2c(ncnc2cc1OCCOC)Nc1cccc(C#C)c1	Ki	>	10000	nM	0.07
Bruton agammaglobulinemia tyrosine kinase	BTK	SB203580	Fc1ccc(cc1)c1nc([nH]c1c1ccncc1)c1ccc(cc1)S(=O)C	Ki	>	10000	nM	0.027
Calcium/calmodulin-dependent protein kinase I	CAMK1	CI-1033	C=CC(=O)Nc1ccc2ncnc(Nc3ccc(F)c(Cl)c3)c2c1	Ki	>	10000	nM	0.13
Calcium/calmodulin-dependent protein kinase I	CAMK1	SB202190	O=C1C=CC(=c2[nH]c(c3ccncc3)c([nH]2)c2ccc(F)cc2)C=C1	Ki	>	10000	nM	0.09
Calcium/calmodulin-dependent protein kinase I	CAMK1	VX-745	Clc1cccc(Cl)c1c1c(=O)ncn2nc(ccc12)Sc1ccccc1	Ki	>	10000	nM	0.073
Calcium/calmodulin-dependent protein kinase I	CAMK1	Vatalanib	Clc1ccc(cc1)Nc1nnc(Cc2ccncc2)c2ccccc12	Ki	>	10000	nM	0.053
Calcium/calmodulin-dependent protein kinase I	CAMK1	SP600125	O=c1c2ccccc2c2n[nH]c3cccc1c23	Ki		4100	nM	0.427
Calcium/calmodulin-dependent protein kinase I	CAMK1	MLN-518	COc1cc2c(ncnc2N2CCN(CC2)C(=O)Nc2ccc(cc2)OC(C)C)cc1OCCCN1CCCCC1	Ki	>	10000	nM	0.023
Calcium/calmodulin-dependent protein kinase I	CAMK1	Gleevec	CN1CCN(CC1)Cc1ccc(cc1)C(=O)Nc1ccc(C)c(c1)Nc1nccc(n1)c1cccnc1.CS(=O)(=O)O	Ki	>	10000	nM	0.08
Calcium/calmodulin-dependent protein kinase I	CAMK1	BIRB-796	Cc1ccc(cc1)n1nc(cc1NC(=O)Nc1ccc(OCCN2CCOCC2)c2ccccc12)C(C)(C)C	Ki	>	10000	nM	0.217
Calcium/calmodulin-dependent protein kinase I	CAMK1	Staurosporine	CNC1CC2OC(C)(C1OC)n1c3ccccc3c3c4CNC(=O)c4c4c5ccccc5n2c4c13	Ki		30	nM	0.963
Calcium/calmodulin-dependent protein kinase I	CAMK1	Roscovitine	CCC(CO)Nc1nc(NCc2ccccc2)c2ncn(C(C)C)c2n1	Ki	>	10000	nM	0.06
Calcium/calmodulin-dependent protein kinase I	CAMK1	SU11248	CCN(CC)CCNC(=O)c1c(C)[nH]c(C=C2C(=O)Nc3ccc(F)cc23)c1C	Ki		2000	nM	0.543
Calcium/calmodulin-dependent protein kinase I	CAMK1	EKB-569	CCOc1cc2ncc(C#N)c(Nc3ccc(F)c(Cl)c3)c2cc1NC(=O)C=CCN(C)C	Ki	>	10000	nM	0.393
Calcium/calmodulin-dependent protein kinase I	CAMK1	LY-333531	CN(C)CC1OCCn2cc(C3=C(C(=O)NC3=O)c3cn(CC1)c1ccccc31)c1ccccc21	Ki	>	10000	nM	0.293
Calcium/calmodulin-dependent protein kinase I	CAMK1	Flavopiridol	CN1CCC(C(O)C1)c1c(O)cc(O)c2C(=O)CC(Oc12)c1ccccc1Cl	Ki	>	10000	nM	0.28
Calcium/calmodulin-dependent protein kinase I	CAMK1	ZD-6474	COc1cc2c(ncnc2cc1OCC1CCN(C)CC1)Nc1ccc(Br)cc1F	Ki	>	10000	nM	0.1
Calcium/calmodulin-dependent protein kinase I	CAMK1	BAY-43-9006	CNC(=O)c1nccc(Oc2ccc(cc2)NC(=O)Nc2ccc(Cl)c(c2)C(F)(F)F)c1	Ki	>	10000	nM	0.193
Calcium/calmodulin-dependent protein kinase I	CAMK1	Iressa	COc1cc2ncnc(Nc3ccc(F)c(Cl)c3)c2cc1OCCCN1CCOCC1	Ki	>	10000	nM	0.053
Calcium/calmodulin-dependent protein kinase I	CAMK1	Tarceva	Cl.COCCOc1cc2c(ncnc2cc1OCCOC)Nc1cccc(C#C)c1	Ki	>	10000	nM	0.06
Calcium/calmodulin-dependent protein kinase I	CAMK1	SB203580	Fc1ccc(cc1)c1nc([nH]c1c1ccncc1)c1ccc(cc1)S(=O)C	Ki	>	10000	nM	0.04
Calcium/calmodulin-dependent protein kinase ID	CAMK1D	CI-1033	C=CC(=O)Nc1ccc2ncnc(Nc3ccc(F)c(Cl)c3)c2c1	Ki	>	10000	nM	0.267
Calcium/calmodulin-dependent protein kinase ID	CAMK1D	SB202190	O=C1C=CC(=c2[nH]c(c3ccncc3)c([nH]2)c2ccc(F)cc2)C=C1	Ki	>	10000	nM	0.133
Calcium/calmodulin-dependent protein kinase ID	CAMK1D	VX-745	Clc1cccc(Cl)c1c1c(=O)ncn2nc(ccc12)Sc1ccccc1	Ki	>	10000	nM	0.12
Calcium/calmodulin-dependent protein kinase ID	CAMK1D	Vatalanib	Clc1ccc(cc1)Nc1nnc(Cc2ccncc2)c2ccccc12	Ki	>	10000	nM	0.067
Calcium/calmodulin-dependent protein kinase ID	CAMK1D	SP600125	O=c1c2ccccc2c2n[nH]c3cccc1c23	Ki		1400	nM	0.47
Calcium/calmodulin-dependent protein kinase ID	CAMK1D	MLN-518	COc1cc2c(ncnc2N2CCN(CC2)C(=O)Nc2ccc(cc2)OC(C)C)cc1OCCCN1CCCCC1	Ki	>	10000	nM	0.073
Calcium/calmodulin-dependent protein kinase ID	CAMK1D	Gleevec	CN1CCN(CC1)Cc1ccc(cc1)C(=O)Nc1ccc(C)c(c1)Nc1nccc(n1)c1cccnc1.CS(=O)(=O)O	Ki	>	10000	nM	0.15
Calcium/calmodulin-dependent protein kinase ID	CAMK1D	BIRB-796	Cc1ccc(cc1)n1nc(cc1NC(=O)Nc1ccc(OCCN2CCOCC2)c2ccccc12)C(C)(C)C	Ki	>	10000	nM	0.127
Calcium/calmodulin-dependent protein kinase ID	CAMK1D	Staurosporine	CNC1CC2OC(C)(C1OC)n1c3ccccc3c3c4CNC(=O)c4c4c5ccccc5n2c4c13	Ki		2	nM	0.853
Calcium/calmodulin-dependent protein kinase ID	CAMK1D	Roscovitine	CCC(CO)Nc1nc(NCc2ccccc2)c2ncn(C(C)C)c2n1	Ki	>	10000	nM	0.167
Calcium/calmodulin-dependent protein kinase ID	CAMK1D	SU11248	CCN(CC)CCNC(=O)c1c(C)[nH]c(C=C2C(=O)Nc3ccc(F)cc23)c1C	Ki		1100	nM	0.573
Calcium/calmodulin-dependent protein kinase ID	CAMK1D	EKB-569	CCOc1cc2ncc(C#N)c(Nc3ccc(F)c(Cl)c3)c2cc1NC(=O)C=CCN(C)C	Ki		3800	nM	0.383
Calcium/calmodulin-dependent protein kinase ID	CAMK1D	LY-333531	CN(C)CC1OCCn2cc(C3=C(C(=O)NC3=O)c3cn(CC1)c1ccccc31)c1ccccc21	Ki		2600	nM	0.337
Calcium/calmodulin-dependent protein kinase ID	CAMK1D	Flavopiridol	CN1CCC(C(O)C1)c1c(O)cc(O)c2C(=O)CC(Oc12)c1ccccc1Cl	Ki	>	10000	nM	0.313
Calcium/calmodulin-dependent protein kinase ID	CAMK1D	ZD-6474	COc1cc2c(ncnc2cc1OCC1CCN(C)CC1)Nc1ccc(Br)cc1F	Ki	>	10000	nM	0.15
Calcium/calmodulin-dependent protein kinase ID	CAMK1D	BAY-43-9006	CNC(=O)c1nccc(Oc2ccc(cc2)NC(=O)Nc2ccc(Cl)c(c2)C(F)(F)F)c1	Ki	>	10000	nM	0.27
Calcium/calmodulin-dependent protein kinase ID	CAMK1D	Iressa	COc1cc2ncnc(Nc3ccc(F)c(Cl)c3)c2cc1OCCCN1CCOCC1	Ki	>	10000	nM	0.07
Calcium/calmodulin-dependent protein kinase ID	CAMK1D	Tarceva	Cl.COCCOc1cc2c(ncnc2cc1OCCOC)Nc1cccc(C#C)c1	Ki	>	10000	nM	0.07
Calcium/calmodulin-dependent protein kinase ID	CAMK1D	SB203580	Fc1ccc(cc1)c1nc([nH]c1c1ccncc1)c1ccc(cc1)S(=O)C	Ki	>	10000	nM	0.117
Calcium/calmodulin-dependent protein kinase IG	CAMK1G	CI-1033	C=CC(=O)Nc1ccc2ncnc(Nc3ccc(F)c(Cl)c3)c2c1	Ki	>	10000	nM	0.143
Calcium/calmodulin-dependent protein kinase IG	CAMK1G	SB202190	O=C1C=CC(=c2[nH]c(c3ccncc3)c([nH]2)c2ccc(F)cc2)C=C1	Ki	>	10000	nM	0.093
Calcium/calmodulin-dependent protein kinase IG	CAMK1G	VX-745	Clc1cccc(Cl)c1c1c(=O)ncn2nc(ccc12)Sc1ccccc1	Ki	>	10000	nM	0.153
Calcium/calmodulin-dependent protein kinase IG	CAMK1G	Vatalanib	Clc1ccc(cc1)Nc1nnc(Cc2ccncc2)c2ccccc12	Ki	>	10000	nM	0.093
Calcium/calmodulin-dependent protein kinase IG	CAMK1G	SP600125	O=c1c2ccccc2c2n[nH]c3cccc1c23	Ki		4200	nM	0.247
Calcium/calmodulin-dependent protein kinase IG	CAMK1G	MLN-518	COc1cc2c(ncnc2N2CCN(CC2)C(=O)Nc2ccc(cc2)OC(C)C)cc1OCCCN1CCCCC1	Ki	>	10000	nM	0.043
Calcium/calmodulin-dependent protein kinase IG	CAMK1G	Gleevec	CN1CCN(CC1)Cc1ccc(cc1)C(=O)Nc1ccc(C)c(c1)Nc1nccc(n1)c1cccnc1.CS(=O)(=O)O	Ki	>	10000	nM	0.12
Calcium/calmodulin-dependent protein kinase IG	CAMK1G	BIRB-796	Cc1ccc(cc1)n1nc(cc1NC(=O)Nc1ccc(OCCN2CCOCC2)c2ccccc12)C(C)(C)C	Ki	>	10000	nM	0.173
Calcium/calmodulin-dependent protein kinase IG	CAMK1G	Staurosporine	CNC1CC2OC(C)(C1OC)n1c3ccccc3c3c4CNC(=O)c4c4c5ccccc5n2c4c13	Ki		53	nM	0.847
Calcium/calmodulin-dependent protein kinase IG	CAMK1G	Roscovitine	CCC(CO)Nc1nc(NCc2ccccc2)c2ncn(C(C)C)c2n1	Ki	>	10000	nM	0.093
Calcium/calmodulin-dependent protein kinase IG	CAMK1G	SU11248	CCN(CC)CCNC(=O)c1c(C)[nH]c(C=C2C(=O)Nc3ccc(F)cc23)c1C	Ki		990	nM	0.517
Calcium/calmodulin-dependent protein kinase IG	CAMK1G	EKB-569	CCOc1cc2ncc(C#N)c(Nc3ccc(F)c(Cl)c3)c2cc1NC(=O)C=CCN(C)C	Ki	>	10000	nM	0.31
Calcium/calmodulin-dependent protein kinase IG	CAMK1G	LY-333531	CN(C)CC1OCCn2cc(C3=C(C(=O)NC3=O)c3cn(CC1)c1ccccc31)c1ccccc21	Ki	>	10000	nM	0.307
Calcium/calmodulin-dependent protein kinase IG	CAMK1G	Flavopiridol	CN1CCC(C(O)C1)c1c(O)cc(O)c2C(=O)CC(Oc12)c1ccccc1Cl	Ki	>	10000	nM	0.22
Calcium/calmodulin-dependent protein kinase IG	CAMK1G	ZD-6474	COc1cc2c(ncnc2cc1OCC1CCN(C)CC1)Nc1ccc(Br)cc1F	Ki	>	10000	nM	0.12
Calcium/calmodulin-dependent protein kinase IG	CAMK1G	BAY-43-9006	CNC(=O)c1nccc(Oc2ccc(cc2)NC(=O)Nc2ccc(Cl)c(c2)C(F)(F)F)c1	Ki	>	10000	nM	0.19
Calcium/calmodulin-dependent protein kinase IG	CAMK1G	Iressa	COc1cc2ncnc(Nc3ccc(F)c(Cl)c3)c2cc1OCCCN1CCOCC1	Ki	>	10000	nM	0.063
Calcium/calmodulin-dependent protein kinase IG	CAMK1G	Tarceva	Cl.COCCOc1cc2c(ncnc2cc1OCCOC)Nc1cccc(C#C)c1	Ki	>	10000	nM	0.09
Calcium/calmodulin-dependent protein kinase IG	CAMK1G	SB203580	Fc1ccc(cc1)c1nc([nH]c1c1ccncc1)c1ccc(cc1)S(=O)C	Ki	>	10000	nM	0.09
Calcium/calmodulin-dependent protein kinase (CaM kinase) II alpha	CAMK2A	CI-1033	C=CC(=O)Nc1ccc2ncnc(Nc3ccc(F)c(Cl)c3)c2c1	Ki	>	10000	nM	0.137
Calcium/calmodulin-dependent protein kinase (CaM kinase) II alpha	CAMK2A	SB202190	O=C1C=CC(=c2[nH]c(c3ccncc3)c([nH]2)c2ccc(F)cc2)C=C1	Ki	>	10000	nM	0.053
Calcium/calmodulin-dependent protein kinase (CaM kinase) II alpha	CAMK2A	VX-745	Clc1cccc(Cl)c1c1c(=O)ncn2nc(ccc12)Sc1ccccc1	Ki	>	10000	nM	0.043
Calcium/calmodulin-dependent protein kinase (CaM kinase) II alpha	CAMK2A	Vatalanib	Clc1ccc(cc1)Nc1nnc(Cc2ccncc2)c2ccccc12	Ki	>	10000	nM	0.03
Calcium/calmodulin-dependent protein kinase (CaM kinase) II alpha	CAMK2A	SP600125	O=c1c2ccccc2c2n[nH]c3cccc1c23	Ki	>	10000	nM	0.357
Calcium/calmodulin-dependent protein kinase (CaM kinase) II alpha	CAMK2A	MLN-518	COc1cc2c(ncnc2N2CCN(CC2)C(=O)Nc2ccc(cc2)OC(C)C)cc1OCCCN1CCCCC1	Ki	>	10000	nM	0.023
Calcium/calmodulin-dependent protein kinase (CaM kinase) II alpha	CAMK2A	Gleevec	CN1CCN(CC1)Cc1ccc(cc1)C(=O)Nc1ccc(C)c(c1)Nc1nccc(n1)c1cccnc1.CS(=O)(=O)O	Ki	>	10000	nM	0.07
Calcium/calmodulin-dependent protein kinase (CaM kinase) II alpha	CAMK2A	BIRB-796	Cc1ccc(cc1)n1nc(cc1NC(=O)Nc1ccc(OCCN2CCOCC2)c2ccccc12)C(C)(C)C	Ki	>	10000	nM	0.167
Calcium/calmodulin-dependent protein kinase (CaM kinase) II alpha	CAMK2A	Staurosporine	CNC1CC2OC(C)(C1OC)n1c3ccccc3c3c4CNC(=O)c4c4c5ccccc5n2c4c13	Ki		0.1	nM	0.943
Calcium/calmodulin-dependent protein kinase (CaM kinase) II alpha	CAMK2A	Roscovitine	CCC(CO)Nc1nc(NCc2ccccc2)c2ncn(C(C)C)c2n1	Ki	>	10000	nM	0.103
Calcium/calmodulin-dependent protein kinase (CaM kinase) II alpha	CAMK2A	SU11248	CCN(CC)CCNC(=O)c1c(C)[nH]c(C=C2C(=O)Nc3ccc(F)cc23)c1C	Ki		370	nM	0.63
Calcium/calmodulin-dependent protein kinase (CaM kinase) II alpha	CAMK2A	EKB-569	CCOc1cc2ncc(C#N)c(Nc3ccc(F)c(Cl)c3)c2cc1NC(=O)C=CCN(C)C	Ki	>	10000	nM	0.39
Calcium/calmodulin-dependent protein kinase (CaM kinase) II alpha	CAMK2A	LY-333531	CN(C)CC1OCCn2cc(C3=C(C(=O)NC3=O)c3cn(CC1)c1ccccc31)c1ccccc21	Ki		9600	nM	0.19
Calcium/calmodulin-dependent protein kinase (CaM kinase) II alpha	CAMK2A	Flavopiridol	CN1CCC(C(O)C1)c1c(O)cc(O)c2C(=O)CC(Oc12)c1ccccc1Cl	Ki		1300	nM	0.193
Calcium/calmodulin-dependent protein kinase (CaM kinase) II alpha	CAMK2A	ZD-6474	COc1cc2c(ncnc2cc1OCC1CCN(C)CC1)Nc1ccc(Br)cc1F	Ki	>	10000	nM	0.16
Calcium/calmodulin-dependent protein kinase (CaM kinase) II alpha	CAMK2A	BAY-43-9006	CNC(=O)c1nccc(Oc2ccc(cc2)NC(=O)Nc2ccc(Cl)c(c2)C(F)(F)F)c1	Ki	>	10000	nM	0.213
Calcium/calmodulin-dependent protein kinase (CaM kinase) II alpha	CAMK2A	Iressa	COc1cc2ncnc(Nc3ccc(F)c(Cl)c3)c2cc1OCCCN1CCOCC1	Ki	>	10000	nM	0.04
Calcium/calmodulin-dependent protein kinase (CaM kinase) II alpha	CAMK2A	Tarceva	Cl.COCCOc1cc2c(ncnc2cc1OCCOC)Nc1cccc(C#C)c1	Ki	>	10000	nM	0.03
Calcium/calmodulin-dependent protein kinase (CaM kinase) II alpha	CAMK2A	SB203580	Fc1ccc(cc1)c1nc([nH]c1c1ccncc1)c1ccc(cc1)S(=O)C	Ki	>	10000	nM	0.03
Calcium/calmodulin-dependent protein kinase (CaM kinase) II beta	CAMK2B	CI-1033	C=CC(=O)Nc1ccc2ncnc(Nc3ccc(F)c(Cl)c3)c2c1	Ki	>	10000	nM	0.14
Calcium/calmodulin-dependent protein kinase (CaM kinase) II beta	CAMK2B	SB202190	O=C1C=CC(=c2[nH]c(c3ccncc3)c([nH]2)c2ccc(F)cc2)C=C1	Ki	>	10000	nM	0.113
Calcium/calmodulin-dependent protein kinase (CaM kinase) II beta	CAMK2B	VX-745	Clc1cccc(Cl)c1c1c(=O)ncn2nc(ccc12)Sc1ccccc1	Ki	>	10000	nM	0.113
Calcium/calmodulin-dependent protein kinase (CaM kinase) II beta	CAMK2B	Vatalanib	Clc1ccc(cc1)Nc1nnc(Cc2ccncc2)c2ccccc12	Ki	>	10000	nM	0.043
Calcium/calmodulin-dependent protein kinase (CaM kinase) II beta	CAMK2B	SP600125	O=c1c2ccccc2c2n[nH]c3cccc1c23	Ki	>	10000	nM	0.243
Calcium/calmodulin-dependent protein kinase (CaM kinase) II beta	CAMK2B	MLN-518	COc1cc2c(ncnc2N2CCN(CC2)C(=O)Nc2ccc(cc2)OC(C)C)cc1OCCCN1CCCCC1	Ki	>	10000	nM	0.083
Calcium/calmodulin-dependent protein kinase (CaM kinase) II beta	CAMK2B	Gleevec	CN1CCN(CC1)Cc1ccc(cc1)C(=O)Nc1ccc(C)c(c1)Nc1nccc(n1)c1cccnc1.CS(=O)(=O)O	Ki	>	10000	nM	0.133
Calcium/calmodulin-dependent protein kinase (CaM kinase) II beta	CAMK2B	BIRB-796	Cc1ccc(cc1)n1nc(cc1NC(=O)Nc1ccc(OCCN2CCOCC2)c2ccccc12)C(C)(C)C	Ki	>	10000	nM	0.163
Calcium/calmodulin-dependent protein kinase (CaM kinase) II beta	CAMK2B	Staurosporine	CNC1CC2OC(C)(C1OC)n1c3ccccc3c3c4CNC(=O)c4c4c5ccccc5n2c4c13	Ki		3	nM	0.777
Calcium/calmodulin-dependent protein kinase (CaM kinase) II beta	CAMK2B	Roscovitine	CCC(CO)Nc1nc(NCc2ccccc2)c2ncn(C(C)C)c2n1	Ki	>	10000	nM	0.12
Calcium/calmodulin-dependent protein kinase (CaM kinase) II beta	CAMK2B	SU11248	CCN(CC)CCNC(=O)c1c(C)[nH]c(C=C2C(=O)Nc3ccc(F)cc23)c1C	Ki		320	nM	0.503
Calcium/calmodulin-dependent protein kinase (CaM kinase) II beta	CAMK2B	EKB-569	CCOc1cc2ncc(C#N)c(Nc3ccc(F)c(Cl)c3)c2cc1NC(=O)C=CCN(C)C	Ki	>	10000	nM	0.247
Calcium/calmodulin-dependent protein kinase (CaM kinase) II beta	CAMK2B	LY-333531	CN(C)CC1OCCn2cc(C3=C(C(=O)NC3=O)c3cn(CC1)c1ccccc31)c1ccccc21	Ki	>	10000	nM	0.377
Calcium/calmodulin-dependent protein kinase (CaM kinase) II beta	CAMK2B	Flavopiridol	CN1CCC(C(O)C1)c1c(O)cc(O)c2C(=O)CC(Oc12)c1ccccc1Cl	Ki		2600	nM	0.193
Calcium/calmodulin-dependent protein kinase (CaM kinase) II beta	CAMK2B	ZD-6474	COc1cc2c(ncnc2cc1OCC1CCN(C)CC1)Nc1ccc(Br)cc1F	Ki	>	10000	nM	0.167
Calcium/calmodulin-dependent protein kinase (CaM kinase) II beta	CAMK2B	BAY-43-9006	CNC(=O)c1nccc(Oc2ccc(cc2)NC(=O)Nc2ccc(Cl)c(c2)C(F)(F)F)c1	Ki	>	10000	nM	0.23
Calcium/calmodulin-dependent protein kinase (CaM kinase) II beta	CAMK2B	Iressa	COc1cc2ncnc(Nc3ccc(F)c(Cl)c3)c2cc1OCCCN1CCOCC1	Ki	>	10000	nM	0.077
Calcium/calmodulin-dependent protein kinase (CaM kinase) II beta	CAMK2B	Tarceva	Cl.COCCOc1cc2c(ncnc2cc1OCCOC)Nc1cccc(C#C)c1	Ki	>	10000	nM	0.117
Calcium/calmodulin-dependent protein kinase (CaM kinase) II beta	CAMK2B	SB203580	Fc1ccc(cc1)c1nc([nH]c1c1ccncc1)c1ccc(cc1)S(=O)C	Ki	>	10000	nM	0.06
Calcium/calmodulin-dependent protein kinase (CaM kinase) II delta	CAMK2D	CI-1033	C=CC(=O)Nc1ccc2ncnc(Nc3ccc(F)c(Cl)c3)c2c1	Ki	>	10000	nM	0.06
Calcium/calmodulin-dependent protein kinase (CaM kinase) II delta	CAMK2D	SB202190	O=C1C=CC(=c2[nH]c(c3ccncc3)c([nH]2)c2ccc(F)cc2)C=C1	Ki	>	10000	nM	0.013
Calcium/calmodulin-dependent protein kinase (CaM kinase) II delta	CAMK2D	VX-745	Clc1cccc(Cl)c1c1c(=O)ncn2nc(ccc12)Sc1ccccc1	Ki	>	10000	nM	0.023
Calcium/calmodulin-dependent protein kinase (CaM kinase) II delta	CAMK2D	Vatalanib	Clc1ccc(cc1)Nc1nnc(Cc2ccncc2)c2ccccc12	Ki	>	10000	nM	0.013
Calcium/calmodulin-dependent protein kinase (CaM kinase) II delta	CAMK2D	SP600125	O=c1c2ccccc2c2n[nH]c3cccc1c23	Ki	>	10000	nM	0.213
Calcium/calmodulin-dependent protein kinase (CaM kinase) II delta	CAMK2D	MLN-518	COc1cc2c(ncnc2N2CCN(CC2)C(=O)Nc2ccc(cc2)OC(C)C)cc1OCCCN1CCCCC1	Ki	>	10000	nM	0.01
Calcium/calmodulin-dependent protein kinase (CaM kinase) II delta	CAMK2D	Gleevec	CN1CCN(CC1)Cc1ccc(cc1)C(=O)Nc1ccc(C)c(c1)Nc1nccc(n1)c1cccnc1.CS(=O)(=O)O	Ki	>	10000	nM	0.033
Calcium/calmodulin-dependent protein kinase (CaM kinase) II delta	CAMK2D	BIRB-796	Cc1ccc(cc1)n1nc(cc1NC(=O)Nc1ccc(OCCN2CCOCC2)c2ccccc12)C(C)(C)C	Ki	>	10000	nM	0.097
Calcium/calmodulin-dependent protein kinase (CaM kinase) II delta	CAMK2D	Staurosporine	CNC1CC2OC(C)(C1OC)n1c3ccccc3c3c4CNC(=O)c4c4c5ccccc5n2c4c13	Ki		0.5	nM	0.983
Calcium/calmodulin-dependent protein kinase (CaM kinase) II delta	CAMK2D	Roscovitine	CCC(CO)Nc1nc(NCc2ccccc2)c2ncn(C(C)C)c2n1	Ki	>	10000	nM	0.017
Calcium/calmodulin-dependent protein kinase (CaM kinase) II delta	CAMK2D	SU11248	CCN(CC)CCNC(=O)c1c(C)[nH]c(C=C2C(=O)Nc3ccc(F)cc23)c1C	Ki		1100	nM	0.657
Calcium/calmodulin-dependent protein kinase (CaM kinase) II delta	CAMK2D	EKB-569	CCOc1cc2ncc(C#N)c(Nc3ccc(F)c(Cl)c3)c2cc1NC(=O)C=CCN(C)C	Ki	>	10000	nM	0.25
Calcium/calmodulin-dependent protein kinase (CaM kinase) II delta	CAMK2D	LY-333531	CN(C)CC1OCCn2cc(C3=C(C(=O)NC3=O)c3cn(CC1)c1ccccc31)c1ccccc21	Ki	>	10000	nM	0.207
Calcium/calmodulin-dependent protein kinase (CaM kinase) II delta	CAMK2D	Flavopiridol	CN1CCC(C(O)C1)c1c(O)cc(O)c2C(=O)CC(Oc12)c1ccccc1Cl	Ki	>	10000	nM	0.177
Calcium/calmodulin-dependent protein kinase (CaM kinase) II delta	CAMK2D	ZD-6474	COc1cc2c(ncnc2cc1OCC1CCN(C)CC1)Nc1ccc(Br)cc1F	Ki	>	10000	nM	0.08
Calcium/calmodulin-dependent protein kinase (CaM kinase) II delta	CAMK2D	BAY-43-9006	CNC(=O)c1nccc(Oc2ccc(cc2)NC(=O)Nc2ccc(Cl)c(c2)C(F)(F)F)c1	Ki	>	10000	nM	0.073
Calcium/calmodulin-dependent protein kinase (CaM kinase) II delta	CAMK2D	Iressa	COc1cc2ncnc(Nc3ccc(F)c(Cl)c3)c2cc1OCCCN1CCOCC1	Ki	>	10000	nM	0.027
Calcium/calmodulin-dependent protein kinase (CaM kinase) II delta	CAMK2D	Tarceva	Cl.COCCOc1cc2c(ncnc2cc1OCCOC)Nc1cccc(C#C)c1	Ki	>	10000	nM	0.023
Calcium/calmodulin-dependent protein kinase (CaM kinase) II delta	CAMK2D	SB203580	Fc1ccc(cc1)c1nc([nH]c1c1ccncc1)c1ccc(cc1)S(=O)C	Ki	>	10000	nM	0.017
Calcium/calmodulin-dependent protein kinase (CaM kinase) II gamma	CAMK2G	CI-1033	C=CC(=O)Nc1ccc2ncnc(Nc3ccc(F)c(Cl)c3)c2c1	Ki	>	10000	nM	0.057
Calcium/calmodulin-dependent protein kinase (CaM kinase) II gamma	CAMK2G	SB202190	O=C1C=CC(=c2[nH]c(c3ccncc3)c([nH]2)c2ccc(F)cc2)C=C1	Ki	>	10000	nM	0.02
Calcium/calmodulin-dependent protein kinase (CaM kinase) II gamma	CAMK2G	VX-745	Clc1cccc(Cl)c1c1c(=O)ncn2nc(ccc12)Sc1ccccc1	Ki	>	10000	nM	0.033
Calcium/calmodulin-dependent protein kinase (CaM kinase) II gamma	CAMK2G	Vatalanib	Clc1ccc(cc1)Nc1nnc(Cc2ccncc2)c2ccccc12	Ki	>	10000	nM	0.007
Calcium/calmodulin-dependent protein kinase (CaM kinase) II gamma	CAMK2G	SP600125	O=c1c2ccccc2c2n[nH]c3cccc1c23	Ki	>	10000	nM	0.21
Calcium/calmodulin-dependent protein kinase (CaM kinase) II gamma	CAMK2G	MLN-518	COc1cc2c(ncnc2N2CCN(CC2)C(=O)Nc2ccc(cc2)OC(C)C)cc1OCCCN1CCCCC1	Ki	>	10000	nM	0.02
Calcium/calmodulin-dependent protein kinase (CaM kinase) II gamma	CAMK2G	Gleevec	CN1CCN(CC1)Cc1ccc(cc1)C(=O)Nc1ccc(C)c(c1)Nc1nccc(n1)c1cccnc1.CS(=O)(=O)O	Ki	>	10000	nM	0.053
Calcium/calmodulin-dependent protein kinase (CaM kinase) II gamma	CAMK2G	BIRB-796	Cc1ccc(cc1)n1nc(cc1NC(=O)Nc1ccc(OCCN2CCOCC2)c2ccccc12)C(C)(C)C	Ki	>	10000	nM	0.097
Calcium/calmodulin-dependent protein kinase (CaM kinase) II gamma	CAMK2G	Staurosporine	CNC1CC2OC(C)(C1OC)n1c3ccccc3c3c4CNC(=O)c4c4c5ccccc5n2c4c13	Ki		0.5	nM	0.92
Calcium/calmodulin-dependent protein kinase (CaM kinase) II gamma	CAMK2G	Roscovitine	CCC(CO)Nc1nc(NCc2ccccc2)c2ncn(C(C)C)c2n1	Ki	>	10000	nM	0.027
Calcium/calmodulin-dependent protein kinase (CaM kinase) II gamma	CAMK2G	SU11248	CCN(CC)CCNC(=O)c1c(C)[nH]c(C=C2C(=O)Nc3ccc(F)cc23)c1C	Ki		760	nM	0.703
Calcium/calmodulin-dependent protein kinase (CaM kinase) II gamma	CAMK2G	EKB-569	CCOc1cc2ncc(C#N)c(Nc3ccc(F)c(Cl)c3)c2cc1NC(=O)C=CCN(C)C	Ki	>	10000	nM	0.23
Calcium/calmodulin-dependent protein kinase (CaM kinase) II gamma	CAMK2G	LY-333531	CN(C)CC1OCCn2cc(C3=C(C(=O)NC3=O)c3cn(CC1)c1ccccc31)c1ccccc21	Ki	>	10000	nM	0.183
Calcium/calmodulin-dependent protein kinase (CaM kinase) II gamma	CAMK2G	Flavopiridol	CN1CCC(C(O)C1)c1c(O)cc(O)c2C(=O)CC(Oc12)c1ccccc1Cl	Ki	>	10000	nM	0.17
Calcium/calmodulin-dependent protein kinase (CaM kinase) II gamma	CAMK2G	ZD-6474	COc1cc2c(ncnc2cc1OCC1CCN(C)CC1)Nc1ccc(Br)cc1F	Ki	>	10000	nM	0.09
Calcium/calmodulin-dependent protein kinase (CaM kinase) II gamma	CAMK2G	BAY-43-9006	CNC(=O)c1nccc(Oc2ccc(cc2)NC(=O)Nc2ccc(Cl)c(c2)C(F)(F)F)c1	Ki	>	10000	nM	0.137
Calcium/calmodulin-dependent protein kinase (CaM kinase) II gamma	CAMK2G	Iressa	COc1cc2ncnc(Nc3ccc(F)c(Cl)c3)c2cc1OCCCN1CCOCC1	Ki	>	10000	nM	0.02
Calcium/calmodulin-dependent protein kinase (CaM kinase) II gamma	CAMK2G	Tarceva	Cl.COCCOc1cc2c(ncnc2cc1OCCOC)Nc1cccc(C#C)c1	Ki	>	10000	nM	0.023
Calcium/calmodulin-dependent protein kinase (CaM kinase) II gamma	CAMK2G	SB203580	Fc1ccc(cc1)c1nc([nH]c1c1ccncc1)c1ccc(cc1)S(=O)C	Ki	>	10000	nM	0.04
Calcium/calmodulin-dependent protein kinase kinase 1, alpha	CAMKK1	CI-1033	C=CC(=O)Nc1ccc2ncnc(Nc3ccc(F)c(Cl)c3)c2c1	Ki	>	10000	nM	0.173
Calcium/calmodulin-dependent protein kinase kinase 1, alpha	CAMKK1	SB202190	O=C1C=CC(=c2[nH]c(c3ccncc3)c([nH]2)c2ccc(F)cc2)C=C1	Ki	>	10000	nM	0.097
Calcium/calmodulin-dependent protein kinase kinase 1, alpha	CAMKK1	VX-745	Clc1cccc(Cl)c1c1c(=O)ncn2nc(ccc12)Sc1ccccc1	Ki	>	10000	nM	0.167
Calcium/calmodulin-dependent protein kinase kinase 1, alpha	CAMKK1	Vatalanib	Clc1ccc(cc1)Nc1nnc(Cc2ccncc2)c2ccccc12	Ki	>	10000	nM	0.04
Calcium/calmodulin-dependent protein kinase kinase 1, alpha	CAMKK1	SP600125	O=c1c2ccccc2c2n[nH]c3cccc1c23	Ki	>	10000	nM	0.277
Calcium/calmodulin-dependent protein kinase kinase 1, alpha	CAMKK1	MLN-518	COc1cc2c(ncnc2N2CCN(CC2)C(=O)Nc2ccc(cc2)OC(C)C)cc1OCCCN1CCCCC1	Ki	>	10000	nM	0.103
Calcium/calmodulin-dependent protein kinase kinase 1, alpha	CAMKK1	Gleevec	CN1CCN(CC1)Cc1ccc(cc1)C(=O)Nc1ccc(C)c(c1)Nc1nccc(n1)c1cccnc1.CS(=O)(=O)O	Ki	>	10000	nM	0.167
Calcium/calmodulin-dependent protein kinase kinase 1, alpha	CAMKK1	BIRB-796	Cc1ccc(cc1)n1nc(cc1NC(=O)Nc1ccc(OCCN2CCOCC2)c2ccccc12)C(C)(C)C	Ki	>	10000	nM	0.19
Calcium/calmodulin-dependent protein kinase kinase 1, alpha	CAMKK1	Staurosporine	CNC1CC2OC(C)(C1OC)n1c3ccccc3c3c4CNC(=O)c4c4c5ccccc5n2c4c13	Ki		0.05	nM	0.873
Calcium/calmodulin-dependent protein kinase kinase 1, alpha	CAMKK1	Roscovitine	CCC(CO)Nc1nc(NCc2ccccc2)c2ncn(C(C)C)c2n1	Ki	>	10000	nM	0.097
Calcium/calmodulin-dependent protein kinase kinase 1, alpha	CAMKK1	SU11248	CCN(CC)CCNC(=O)c1c(C)[nH]c(C=C2C(=O)Nc3ccc(F)cc23)c1C	Ki		900	nM	0.68
Calcium/calmodulin-dependent protein kinase kinase 1, alpha	CAMKK1	EKB-569	CCOc1cc2ncc(C#N)c(Nc3ccc(F)c(Cl)c3)c2cc1NC(=O)C=CCN(C)C	Ki	>	10000	nM	0.497
Calcium/calmodulin-dependent protein kinase kinase 1, alpha	CAMKK1	LY-333531	CN(C)CC1OCCn2cc(C3=C(C(=O)NC3=O)c3cn(CC1)c1ccccc31)c1ccccc21	Ki		1500	nM	0.317
Calcium/calmodulin-dependent protein kinase kinase 1, alpha	CAMKK1	Flavopiridol	CN1CCC(C(O)C1)c1c(O)cc(O)c2C(=O)CC(Oc12)c1ccccc1Cl	Ki		19	nM	0.203
Calcium/calmodulin-dependent protein kinase kinase 1, alpha	CAMKK1	ZD-6474	COc1cc2c(ncnc2cc1OCC1CCN(C)CC1)Nc1ccc(Br)cc1F	Ki	>	10000	nM	0.29
Calcium/calmodulin-dependent protein kinase kinase 1, alpha	CAMKK1	BAY-43-9006	CNC(=O)c1nccc(Oc2ccc(cc2)NC(=O)Nc2ccc(Cl)c(c2)C(F)(F)F)c1	Ki	>	10000	nM	0.307
Calcium/calmodulin-dependent protein kinase kinase 1, alpha	CAMKK1	Iressa	COc1cc2ncnc(Nc3ccc(F)c(Cl)c3)c2cc1OCCCN1CCOCC1	Ki	>	10000	nM	0.097
Calcium/calmodulin-dependent protein kinase kinase 1, alpha	CAMKK1	Tarceva	Cl.COCCOc1cc2c(ncnc2cc1OCCOC)Nc1cccc(C#C)c1	Ki	>	10000	nM	0.04
Calcium/calmodulin-dependent protein kinase kinase 1, alpha	CAMKK1	SB203580	Fc1ccc(cc1)c1nc([nH]c1c1ccncc1)c1ccc(cc1)S(=O)C	Ki	>	10000	nM	0.053
Calcium/calmodulin-dependent protein kinase kinase 2, beta	CAMKK2	CI-1033	C=CC(=O)Nc1ccc2ncnc(Nc3ccc(F)c(Cl)c3)c2c1	Ki	>	10000	nM	0.32
Calcium/calmodulin-dependent protein kinase kinase 2, beta	CAMKK2	SB202190	O=C1C=CC(=c2[nH]c(c3ccncc3)c([nH]2)c2ccc(F)cc2)C=C1	Ki	>	10000	nM	0.13
Calcium/calmodulin-dependent protein kinase kinase 2, beta	CAMKK2	VX-745	Clc1cccc(Cl)c1c1c(=O)ncn2nc(ccc12)Sc1ccccc1	Ki	>	10000	nM	0.22
Calcium/calmodulin-dependent protein kinase kinase 2, beta	CAMKK2	Vatalanib	Clc1ccc(cc1)Nc1nnc(Cc2ccncc2)c2ccccc12	Ki	>	10000	nM	0.143
Calcium/calmodulin-dependent protein kinase kinase 2, beta	CAMKK2	SP600125	O=c1c2ccccc2c2n[nH]c3cccc1c23	Ki		7500	nM	0.177
Calcium/calmodulin-dependent protein kinase kinase 2, beta	CAMKK2	MLN-518	COc1cc2c(ncnc2N2CCN(CC2)C(=O)Nc2ccc(cc2)OC(C)C)cc1OCCCN1CCCCC1	Ki	>	10000	nM	0.113
Calcium/calmodulin-dependent protein kinase kinase 2, beta	CAMKK2	Gleevec	CN1CCN(CC1)Cc1ccc(cc1)C(=O)Nc1ccc(C)c(c1)Nc1nccc(n1)c1cccnc1.CS(=O)(=O)O	Ki	>	10000	nM	0.143
Calcium/calmodulin-dependent protein kinase kinase 2, beta	CAMKK2	BIRB-796	Cc1ccc(cc1)n1nc(cc1NC(=O)Nc1ccc(OCCN2CCOCC2)c2ccccc12)C(C)(C)C	Ki	>	10000	nM	0.23
Calcium/calmodulin-dependent protein kinase kinase 2, beta	CAMKK2	Staurosporine	CNC1CC2OC(C)(C1OC)n1c3ccccc3c3c4CNC(=O)c4c4c5ccccc5n2c4c13	Ki		0.05	nM	0.897
Calcium/calmodulin-dependent protein kinase kinase 2, beta	CAMKK2	Roscovitine	CCC(CO)Nc1nc(NCc2ccccc2)c2ncn(C(C)C)c2n1	Ki	>	10000	nM	0.073
Calcium/calmodulin-dependent protein kinase kinase 2, beta	CAMKK2	SU11248	CCN(CC)CCNC(=O)c1c(C)[nH]c(C=C2C(=O)Nc3ccc(F)cc23)c1C	Ki		5800	nM	0.717
Calcium/calmodulin-dependent protein kinase kinase 2, beta	CAMKK2	EKB-569	CCOc1cc2ncc(C#N)c(Nc3ccc(F)c(Cl)c3)c2cc1NC(=O)C=CCN(C)C	Ki		2200	nM	0.37
Calcium/calmodulin-dependent protein kinase kinase 2, beta	CAMKK2	LY-333531	CN(C)CC1OCCn2cc(C3=C(C(=O)NC3=O)c3cn(CC1)c1ccccc31)c1ccccc21	Ki		1100	nM	0.383
Calcium/calmodulin-dependent protein kinase kinase 2, beta	CAMKK2	Flavopiridol	CN1CCC(C(O)C1)c1c(O)cc(O)c2C(=O)CC(Oc12)c1ccccc1Cl	Ki		320	nM	0.187
Calcium/calmodulin-dependent protein kinase kinase 2, beta	CAMKK2	ZD-6474	COc1cc2c(ncnc2cc1OCC1CCN(C)CC1)Nc1ccc(Br)cc1F	Ki	>	10000	nM	0.313
Calcium/calmodulin-dependent protein kinase kinase 2, beta	CAMKK2	BAY-43-9006	CNC(=O)c1nccc(Oc2ccc(cc2)NC(=O)Nc2ccc(Cl)c(c2)C(F)(F)F)c1	Ki	>	10000	nM	0.47
Calcium/calmodulin-dependent protein kinase kinase 2, beta	CAMKK2	Iressa	COc1cc2ncnc(Nc3ccc(F)c(Cl)c3)c2cc1OCCCN1CCOCC1	Ki	>	10000	nM	0.093
Calcium/calmodulin-dependent protein kinase kinase 2, beta	CAMKK2	Tarceva	Cl.COCCOc1cc2c(ncnc2cc1OCCOC)Nc1cccc(C#C)c1	Ki	>	10000	nM	0.143
Calcium/calmodulin-dependent protein kinase kinase 2, beta	CAMKK2	SB203580	Fc1ccc(cc1)c1nc([nH]c1c1ccncc1)c1ccc(cc1)S(=O)C	Ki	>	10000	nM	0.077
Cholecystokinin A	CCKBR	ILOPERIDONE	COc1cc(ccc1OCCCN1CCC(CC1)c1noc2cc(F)ccc12)C(=O)C	Ki	>	10000	nM	0.637
Cholecystokinin A	CCKBR	SR 144528	Cc1ccc(cc1)Cn1nc(cc1c1ccc(Cl)c(C)c1)C(=O)NC1C2(C)CCC(C2)C1(C)C	Ki	>	10000	nM	0.2
Cholecystokinin A	CCKBR	CCK-8	CSCCC(NC(=O)C(Cc1ccc(cc1)OS(=O)(=O)O)NC(=O)C(N)CC(=O)O)C(=O)NCC(=O)NC(Cc1c[nH]c2ccccc12)C(=O)NC(CCSC)C(=O)NC(CC(=O)O)C(=O)NC(Cc1ccccc1)C(=O)N	Ki		1.318	nM	0.973
Cyclin-dependent kinase 2	CDK2	CI-1033	C=CC(=O)Nc1ccc2ncnc(Nc3ccc(F)c(Cl)c3)c2c1	Ki	>	10000	nM	0.247
Cyclin-dependent kinase 2	CDK2	SB202190	O=C1C=CC(=c2[nH]c(c3ccncc3)c([nH]2)c2ccc(F)cc2)C=C1	Ki	>	10000	nM	0.19
Cyclin-dependent kinase 2	CDK2	VX-745	Clc1cccc(Cl)c1c1c(=O)ncn2nc(ccc12)Sc1ccccc1	Ki	>	10000	nM	0.297
Cyclin-dependent kinase 2	CDK2	Vatalanib	Clc1ccc(cc1)Nc1nnc(Cc2ccncc2)c2ccccc12	Ki	>	10000	nM	0.183
Cyclin-dependent kinase 2	CDK2	SP600125	O=c1c2ccccc2c2n[nH]c3cccc1c23	Ki		3200	nM	0.287
Cyclin-dependent kinase 2	CDK2	MLN-518	COc1cc2c(ncnc2N2CCN(CC2)C(=O)Nc2ccc(cc2)OC(C)C)cc1OCCCN1CCCCC1	Ki	>	10000	nM	0.16
Cyclin-dependent kinase 2	CDK2	Gleevec	CN1CCN(CC1)Cc1ccc(cc1)C(=O)Nc1ccc(C)c(c1)Nc1nccc(n1)c1cccnc1.CS(=O)(=O)O	Ki	>	10000	nM	0.267
Cyclin-dependent kinase 2	CDK2	BIRB-796	Cc1ccc(cc1)n1nc(cc1NC(=O)Nc1ccc(OCCN2CCOCC2)c2ccccc12)C(C)(C)C	Ki	>	10000	nM	0.413
Cyclin-dependent kinase 2	CDK2	Staurosporine	CNC1CC2OC(C)(C1OC)n1c3ccccc3c3c4CNC(=O)c4c4c5ccccc5n2c4c13	Ki		8.1	nM	0.707
Cyclin-dependent kinase 2	CDK2	Roscovitine	CCC(CO)Nc1nc(NCc2ccccc2)c2ncn(C(C)C)c2n1	Ki		1575	nM	0.237
Cyclin-dependent kinase 2	CDK2	SU11248	CCN(CC)CCNC(=O)c1c(C)[nH]c(C=C2C(=O)Nc3ccc(F)cc23)c1C	Ki	>	10000	nM	0.55
Cyclin-dependent kinase 2	CDK2	EKB-569	CCOc1cc2ncc(C#N)c(Nc3ccc(F)c(Cl)c3)c2cc1NC(=O)C=CCN(C)C	Ki	>	10000	nM	0.31
Cyclin-dependent kinase 2	CDK2	LY-333531	CN(C)CC1OCCn2cc(C3=C(C(=O)NC3=O)c3cn(CC1)c1ccccc31)c1ccccc21	Ki	>	10000	nM	0.453
Cyclin-dependent kinase 2	CDK2	Flavopiridol	CN1CCC(C(O)C1)c1c(O)cc(O)c2C(=O)CC(Oc12)c1ccccc1Cl	Ki		200	nM	0.333
Cyclin-dependent kinase 2	CDK2	ZD-6474	COc1cc2c(ncnc2cc1OCC1CCN(C)CC1)Nc1ccc(Br)cc1F	Ki	>	10000	nM	0.257
Cyclin-dependent kinase 2	CDK2	BAY-43-9006	CNC(=O)c1nccc(Oc2ccc(cc2)NC(=O)Nc2ccc(Cl)c(c2)C(F)(F)F)c1	Ki	>	10000	nM	0.297
Cyclin-dependent kinase 2	CDK2	Iressa	COc1cc2ncnc(Nc3ccc(F)c(Cl)c3)c2cc1OCCCN1CCOCC1	Ki	>	10000	nM	0.153
Cyclin-dependent kinase 2	CDK2	Tarceva	Cl.COCCOc1cc2c(ncnc2cc1OCCOC)Nc1cccc(C#C)c1	Ki	>	10000	nM	0.193
Cyclin-dependent kinase 2	CDK2	SB203580	Fc1ccc(cc1)c1nc([nH]c1c1ccncc1)c1ccc(cc1)S(=O)C	Ki	>	10000	nM	0.183
CDK5 activator-binding protein C53	CDK5	CI-1033	C=CC(=O)Nc1ccc2ncnc(Nc3ccc(F)c(Cl)c3)c2c1	Ki	>	10000	nM	0.16
CDK5 activator-binding protein C53	CDK5	SB202190	O=C1C=CC(=c2[nH]c(c3ccncc3)c([nH]2)c2ccc(F)cc2)C=C1	Ki	>	10000	nM	0.213
CDK5 activator-binding protein C53	CDK5	VX-745	Clc1cccc(Cl)c1c1c(=O)ncn2nc(ccc12)Sc1ccccc1	Ki	>	10000	nM	0.09
CDK5 activator-binding protein C53	CDK5	Vatalanib	Clc1ccc(cc1)Nc1nnc(Cc2ccncc2)c2ccccc12	Ki	>	10000	nM	0.17
CDK5 activator-binding protein C53	CDK5	SP600125	O=c1c2ccccc2c2n[nH]c3cccc1c23	Ki	>	10000	nM	0.5
CDK5 activator-binding protein C53	CDK5	MLN-518	COc1cc2c(ncnc2N2CCN(CC2)C(=O)Nc2ccc(cc2)OC(C)C)cc1OCCCN1CCCCC1	Ki	>	10000	nM	0.12
CDK5 activator-binding protein C53	CDK5	Gleevec	CN1CCN(CC1)Cc1ccc(cc1)C(=O)Nc1ccc(C)c(c1)Nc1nccc(n1)c1cccnc1.CS(=O)(=O)O	Ki	>	10000	nM	0.303
CDK5 activator-binding protein C53	CDK5	BIRB-796	Cc1ccc(cc1)n1nc(cc1NC(=O)Nc1ccc(OCCN2CCOCC2)c2ccccc12)C(C)(C)C	Ki		390	nM	0.257
CDK5 activator-binding protein C53	CDK5	Staurosporine	CNC1CC2OC(C)(C1OC)n1c3ccccc3c3c4CNC(=O)c4c4c5ccccc5n2c4c13	Ki		89	nM	0.793
CDK5 activator-binding protein C53	CDK5	Roscovitine	CCC(CO)Nc1nc(NCc2ccccc2)c2ncn(C(C)C)c2n1	Ki		2000	nM	0.213
CDK5 activator-binding protein C53	CDK5	SU11248	CCN(CC)CCNC(=O)c1c(C)[nH]c(C=C2C(=O)Nc3ccc(F)cc23)c1C	Ki	>	10000	nM	0.523
CDK5 activator-binding protein C53	CDK5	EKB-569	CCOc1cc2ncc(C#N)c(Nc3ccc(F)c(Cl)c3)c2cc1NC(=O)C=CCN(C)C	Ki	>	10000	nM	0.377
CDK5 activator-binding protein C53	CDK5	LY-333531	CN(C)CC1OCCn2cc(C3=C(C(=O)NC3=O)c3cn(CC1)c1ccccc31)c1ccccc21	Ki	>	10000	nM	0.407
CDK5 activator-binding protein C53	CDK5	Flavopiridol	CN1CCC(C(O)C1)c1c(O)cc(O)c2C(=O)CC(Oc12)c1ccccc1Cl	Ki		43	nM	0.39
CDK5 activator-binding protein C53	CDK5	ZD-6474	COc1cc2c(ncnc2cc1OCC1CCN(C)CC1)Nc1ccc(Br)cc1F	Ki	>	10000	nM	0.177
CDK5 activator-binding protein C53	CDK5	BAY-43-9006	CNC(=O)c1nccc(Oc2ccc(cc2)NC(=O)Nc2ccc(Cl)c(c2)C(F)(F)F)c1	Ki		6200	nM	0.18
CDK5 activator-binding protein C53	CDK5	Iressa	COc1cc2ncnc(Nc3ccc(F)c(Cl)c3)c2cc1OCCCN1CCOCC1	Ki	>	10000	nM	0.167
CDK5 activator-binding protein C53	CDK5	Tarceva	Cl.COCCOc1cc2c(ncnc2cc1OCCOC)Nc1cccc(C#C)c1	Ki	>	10000	nM	0.08
CDK5 activator-binding protein C53	CDK5	SB203580	Fc1ccc(cc1)c1nc([nH]c1c1ccncc1)c1ccc(cc1)S(=O)C	Ki	>	10000	nM	0.18
Cholinergic, muscarinic M1	CHRM1	L-cysteine	NC(CS)C(=O)O	Ki	>	10000	nM	0.003
Cholinergic, muscarinic M1	CHRM1	L-cysteic acid	OC(=O)C(N)CS(=O)(=O)O	Ki	>	10000	nM	0.003
Cholinergic, muscarinic M1	CHRM1	L-cysteine sulfinic acid	OS(=O)CC(N)C(=O)O	Ki	>	10000	nM	0
Cholinergic, muscarinic M1	CHRM1	D-cystine	NC(CSSCC(N)C(=O)O)C(=O)O	Ki	>	10000	nM	0.017
Cholinergic, muscarinic M1	CHRM1	DL-homocysteic acid	OC(=O)C(N)CCS(=O)(=O)O	Ki	>	10000	nM	0.007
Cholinergic, muscarinic M1	CHRM1	DL-homocysteine	NC(CCS)C(=O)O	Ki	>	10000	nM	0.01
Cholinergic, muscarinic M1	CHRM1	McN-A-343	[Cl-].O=C(OCC#CC[N+](C)(C)C)Nc1cccc(Cl)c1	Ki		8.2	nM	0.75
Cholinergic, muscarinic M1	CHRM1	CARBACHOL	[Cl-].NC(=O)OCC[N+](C)(C)C	Ki		20.5	nM	0.937
Cholinergic, muscarinic M1	CHRM1	4-DAMP	O=C(OC1CC[N+](C)(C)CC1)C(c1ccccc1)c1ccccc1	Ki		0.915	nM	0.96
Cholinergic, muscarinic M1	CHRM1	Hyperoside	OCC1OC(Oc2c(O)c3c(O)cc(=O)cc3oc2c2ccc(O)c(O)c2)C(O)C(O)C1O	Ki	>	10000	nM	0.007
Cholinergic, muscarinic M1	CHRM1	Quercetin	Oc1cc(O)c2c(c1)oc(c1ccc(O)c(O)c1)c(O)c2=O	Ki	>	10000	nM	0.047
Cholinergic, muscarinic M1	CHRM1	Amentoflavone	Oc1ccc(cc1)c1cc(=O)c2c(O)cc(O)c(c3cc(ccc3O)c3cc(=O)c4c(O)cc(O)cc4o3)c2o1	Ki	>	10000	nM	0.047
Cholinergic, muscarinic M1	CHRM1	NORFLUOXETINE	NCCC(Oc1ccc(cc1)C(F)(F)F)c1ccccc1	Ki		1200	nM	0.873
Cholinergic, muscarinic M1	CHRM1	ARIPIPRAZOLE	O=C1CCc2ccc(OCCCCN3CCN(CC3)c3cccc(Cl)c3Cl)cc2N1	Ki		6778	nM	0.92
Cholinergic, muscarinic M1	CHRM1	Desmethylsertraline	NC1CCC(c2ccc(Cl)c(Cl)c2)c2ccccc12	Ki		1650	nM	0.767
Cholinergic, muscarinic M1	CHRM1	hexahydrosiladifenidol	O[Si](CCCN1CCCCC1)(C1CCCCC1)c1ccccc1	Ki		14	nM	0.917
Cholinergic, muscarinic M1	CHRM1	(R)-Hexbutinol	OC(C#CCN1CCCCC1)(C1CCCCC1)c1ccccc1	Ki		2.089	nM	0.893
Cholinergic, muscarinic M1	CHRM1	Procyclidine	OC(CCN1CCCC1)(C1CCCCC1)c1ccccc1	Ki		4.6	nM	0.963
Cholinergic, muscarinic M1	CHRM1	(R)-Trihexyphenidyl	OC(CCN1CCCCC1)(C1CCCCC1)c1ccccc1	Ki		0.372	nM	0.99
Cholinergic, muscarinic M1	CHRM1	Oxotremorine	O=C1CCCN1CC#CCN1CCCC1	Ki		1.1	nM	0.743
Cholinergic, muscarinic M1	CHRM1	Biperidine	OC(CCN1CCCCC1)(c1ccccc1)C1CC2C=CC1C2	Ki		0.48	nM	0.973
Cholinergic, muscarinic M1	CHRM1	Darifenacin	NC(=O)C(C1CCN(CCc2ccc3OCCc3c2)C1)(c1ccccc1)c1ccccc1	Ki		5.5	nM	0.947
Cholinergic, muscarinic M1	CHRM1	BROMPERIDOL	Fc1ccc(cc1)C(=O)CCCN1CCC(O)(CC1)c1ccc(Br)cc1	Ki		7600	nM	0.51
Cholinergic, muscarinic M1	CHRM1	HALOPERIDOL	Fc1ccc(cc1)C(=O)CCCN1CCC(O)(CC1)c1ccc(Cl)cc1	Ki	>	10000	nM	0.92
Cholinergic, muscarinic M1	CHRM1	4-[4-(4-Chlorophenyl)-1,4-diazepan-1-yl]-1-(4-fluorophenyl)butan-1-one	Fc1ccc(cc1)C(=O)CCCN1CCCN(CC1)c1ccc(Cl)cc1	Ki		871.6	nM	0.687
Cholinergic, muscarinic M1	CHRM1	N-DESMETHYLCLOZAPINE	Clc1ccc2N=c3ccccc3=C(Nc2c1)N1CCNCC1	Ki		67.6	nM	0.977
Cholinergic, muscarinic M1	CHRM1	Ziprasidone	O=C1Nc2cc(Cl)c(CCN3CCN(CC3)c3nsc4ccccc34)cc2C1	Ki	>	5100	nM	0.893
Cholinergic, muscarinic M1	CHRM1	TRAZODONE	Clc1cccc(c1)N1CCN(CCCn2nc3ccccn3c2=O)CC1	Ki	>	10000	nM	0.443
Cholinergic, muscarinic M1	CHRM1	Quetiapine	OCCOCCN1CCN(CC1)C1=Nc2ccccc2Sc2ccccc12	Ki		127.5	nM	0.947
Cholinergic, muscarinic M1	CHRM1	Mequitazine	c1ccc2Sc3ccccc3N(CC3CN4CCC3CC4)c2c1	Ki		5.6	nM	0.977
Cholinergic, muscarinic M1	CHRM1	Quinuclidinyl benzilate	OC(=O)C(O)(c1ccccc1)c1ccccc1.C1CN2CCC1CC2	Ki		0.04	nM	0.95
Cholinergic, muscarinic M1	CHRM1	PAROXETINE	Fc1ccc(cc1)C1CCNCC1COc1ccc2OCOc2c1	Ki		186	nM	0.65
Cholinergic, muscarinic M1	CHRM1	L-homocysteine thiolactone	O=C1SCCC1N	Ki	>	10000	nM	0.033
Cholinergic, muscarinic M1	CHRM1	ILOPERIDONE	COc1cc(ccc1OCCCN1CCC(CC1)c1noc2cc(F)ccc12)C(=O)C	Ki		4898	nM	0.657
Cholinergic, muscarinic M1	CHRM1	Salvinorin A	COC(=O)C1CC(OC(=O)C)C(=O)C2C3(C)CC(OC(=O)C3CCC12C)c1cocc1	Ki	>	10000	nM	0.073
Cholinergic, muscarinic M1	CHRM1	Acetylcholine	CC(=O)OCC[N+](C)(C)C	Ki		3.4	nM	0.953
Cholinergic, muscarinic M1	CHRM1	BUPROPION	Clc1cccc(c1)C(=O)C(C)NC(C)(C)C	Ki	>	10000	nM	0.26
Cholinergic, muscarinic M1	CHRM1	Cathinone, (-)	O=C(C(C)N)c1ccccc1	Ki	>	10000	nM	0.113
Cholinergic, muscarinic M1	CHRM1	Methcathinone, (-)	CNC(C)C(=O)c1ccccc1	Ki	>	10000	nM	0.147
Cholinergic, muscarinic M1	CHRM1	Norephedrine, (+)	OC(C(C)N)c1ccccc1	Ki	>	10000	nM	0.267
Cholinergic, muscarinic M1	CHRM1	Ephedrine,(+)	CNC(C)C(O)c1ccccc1	Ki	>	10000	nM	0.433
Cholinergic, muscarinic M1	CHRM1	Ipratropium	OCC(C(=O)OC1CC2CCC(C1)[N+]2(C)C(C)C)c1ccccc1	Ki		0.49	nM	0.983
Cholinergic, muscarinic M1	CHRM1	Hyperforin	CC(=CCCC1(C)C(CC=C(C)C)CC2(CC=C(C)C)C(=C(CC=C(C)C)C(=O)C1(C(=O)C(C)C)C2=O)O)C	Ki	>	10000	nM	0.15
Cholinergic, muscarinic M1	CHRM1	3-((4-isopropylphenethylamino)methyl)-N,N-dimethyl-3,4-dihydro-2H-benzo[b][1,4]dioxepin-3-amine	CC(C)c1ccc(CCNCC2(COc3ccccc3OC2)N(C)C)cc1	Ki		200	nM	1
Cholinergic, muscarinic M1	CHRM1	Methacholine	[Cl-].CC(=O)OC(C)C[N+](C)(C)C	Ki		23	nM	0.933
Cholinergic, muscarinic M1	CHRM1	Bethanechol	[Cl-].NC(=O)OC(C)C[N+](C)(C)C	Ki		190	nM	0.95
Cholinergic, muscarinic M1	CHRM1	Norfenfluramine	CC(N)Cc1cccc(c1)C(F)(F)F	Ki		3228	nM	0.627
Cholinergic, muscarinic M1	CHRM1	MDMA	CNC(C)Cc1ccc2OCOc2c1	Ki	>	10000	nM	0.527
Cholinergic, muscarinic M1	CHRM1	Fluorocarazolol,(R)	FCC(C)NCC(O)COc1cccc2[nH]c3ccccc3c12	Ki		2730	nM	0.643
Cholinergic, muscarinic M1	CHRM1	Cyamemazine	N#Cc1ccc2Sc3ccccc3N(CC(C)CN(C)C)c2c1	Ki		13	nM	0.97
Cholinergic, muscarinic M1	CHRM1	ERGOTAMINE	O=C(NC1(C)OC2(O)C3CCCN3C(=O)C(Cc3ccccc3)N2C1=O)C1CN(C)C2Cc3c[nH]c4cccc(C2=C1)c34	Ki		862	nM	0.713
Cholinergic, muscarinic M1	CHRM1	9-OH-risperidone	Fc1ccc2c(onc2C2CCN(CC2)CCc2c(C)nc3C(O)CCCn3c2=O)c1	Ki	>	10000	nM	0.333
Cholinergic, muscarinic M1	CHRM1	RISPERIDONE	Fc1ccc2c(onc2C2CCN(CC2)CCc2c(C)nc3CCCCn3c2=O)c1	Ki	>	10000	nM	0.32
Cholinergic, muscarinic M1	CHRM1	Hypericin	OCc1cc(O)c2C(=O)c3c(O)cc(O)c4c3c3c2c1c1c(C)cc(O)c2C(=O)c5c(O)cc(O)c4c5c3c12	Ki	>	10000	nM	0.13
Cholinergic, muscarinic M1	CHRM1	dimethyl-{3-[(2-p-tolyl-ethylamino)-methyl]-3,4-dihydro-2H-benzo[b][1,4]dioxepin-3-yl}-amine	Cc1ccc(CCNCC2(COc3ccccc3OC2)N(C)C)cc1	Ki		220	nM	0.997
Cholinergic, muscarinic M1	CHRM1	SR 144528	Cc1ccc(cc1)Cn1nc(cc1c1ccc(Cl)c(C)c1)C(=O)NC1C2(C)CCC(C2)C1(C)C	Ki	>	10000	nM	0.16
Cholinergic, muscarinic M1	CHRM1	Orphenadrine	CN(C)CCOC(c1ccccc1)c1ccccc1C	Ki		48	nM	0.943
Cholinergic, muscarinic M1	CHRM1	Atomoxetine	CNCCC(Oc1ccccc1C)c1ccccc1	Ki		1000	nM	0.96
Cholinergic, muscarinic M1	CHRM1	OLANZAPINE	CN1CCN(CC1)C1=c2cc(C)sc2=Nc2ccccc2N1	Ki		4.7	nM	0.983
Cholinergic, muscarinic M1	CHRM1	ETORICOXIB	Cc1ccc(cn1)c1ncc(Cl)cc1c1ccc(cc1)S(=O)(=O)C	Ki	>	10000	nM	0.093
Cholinergic, muscarinic M1	CHRM1	Quercitrin	O=c1cc(O)c2c(c1)oc(c1ccc(O)c(O)c1)c(OC1OC(C)C(O)C(O)C1O)c2O	Ki	>	10000	nM	0.003
Cholinergic, muscarinic M1	CHRM1	Rutin	Oc1cc(O)c2c(c1)oc(c1ccc(O)c(O)c1)c(OC1OC(COC3OC(C)C(O)C(O)C3O)C(O)C(O)C1O)c2=O	Ki	>	10000	nM	0.057
Cholinergic, muscarinic M1	CHRM1	HIMBACINE	CC1OC(=O)C2CC3CCCCC3C(C=CC3CCCC(C)N3C)C12	Ki		107.152	nM	0.813
Cholinergic, muscarinic M1	CHRM1	MELPERONE	CC1CCN(CCCC(=O)c2ccc(F)cc2)CC1	Ki	>	10000	nM	0.887
Cholinergic, muscarinic M1	CHRM1	p-F-HHSiD	OCC(NC(=O)C(Cc1cnc[nH]1)NC(=O)C(Cc1cnc[nH]1)NC(=O)C(Cc1ccccc1)NC(=O)C1CCCN1)C(=O)NC(C(C)CC)C(=O)NC(CC(=O)O)C(=O)O	Ki		21.17	nM	0.85
Cholinergic, muscarinic M1	CHRM1	METHYSERGIDE	CCC(CO)NC(=O)C1CN(C)C2Cc3cn(C)c4cccc(C2=C1)c34	Ki		5459	nM	0.61
Cholinergic, muscarinic M1	CHRM1	Etoperidone	CCn1c(CC)nn(CCCN2CCN(CC2)c2cccc(Cl)c2)c1=O	Ki	>	10000	nM	0.397
Cholinergic, muscarinic M1	CHRM1	Pilocarpine	CCC1C(=O)OCC1Cc1cncn1C	Ki		12	nM	0.583
Cholinergic, muscarinic M1	CHRM1	FLUPHENAZINE	CCCCCCC(=O)OCCN1CCN(CCCN2c3ccccc3Sc3ccc(cc23)C(F)(F)F)CC1	Ki		1095	nM	0.96
Cholinergic, muscarinic M1	CHRM1	xanomeline	CCCCCCOc1nsnc1C1=CCCN(C)C1	Ki		79.433	nM	0.897
Cholinergic, muscarinic M1	CHRM1	AF-DX 384	CCCN(CCC)CC1CCCCN1CCNC(=O)n1c2ncccc2[nH]c(=O)c2ccccc12.CS(=O)(=O)O	Ki		30.903	nM	0.947
Cholinergic, muscarinic M1	CHRM1	PPP, S(-)-3	CCCN1CCCC(C1)c1cccc(O)c1	Ki	>	10000	nM	0.187
Cholinergic, muscarinic M1	CHRM1	PPP, R(+)-3	Cl.CCCN1CCCC(C1)c1cccc(O)c1	Ki	>	10000	nM	0.187
Cholinergic, muscarinic M1	CHRM1	Pramipexole	CCCNC1CCc2nc(N)sc2C1	Ki	>	10000	nM	0.413
Cholinergic, muscarinic M1	CHRM1	Oxybutinin	CCN(CC)CC#CCOC(=O)C(O)(C1CCCCC1)c1ccccc1	Ki		1	nM	0.51
Cholinergic, muscarinic M1	CHRM1	AQ-RA 741	CCN(CC)CCCCC1CCN(CC1)CC(=O)n1c2ccccc2c(=O)[nH]c2cccnc12	Ki		28.84	nM	0.94
Cholinergic, muscarinic M1	CHRM1	Amisulpride	CCN1CCCC1CNC(=O)c1cc(c(N)cc1OC)S(=O)(=O)CC	Ki	>	10000	nM	0.463
Cholinergic, muscarinic M1	CHRM1	Fenfluramine	CCNC(C)Cc1cccc(c1)C(F)(F)F	Ki		8128	nM	0.587
Cholinergic, muscarinic M1	CHRM1	7-fluoro-N,N-dimethyl-3-((2-(tetrahydro-2H-pyran-4-yl)ethylamino)methyl)-3,4-dihydro-2H-benzo[b][1,4]dioxepin-3-amine	Fc1ccc2OCC(CNCCC3CCOCC3)(COc2c1)N(C)C	Ki		36	nM	0.98
Cholinergic, muscarinic M1	CHRM1	7,8-dichloro-N,N-dimethyl-3-((2-(tetrahydro-2H-pyran-4-yl)ethylamino)methyl)-3,4-dihydro-2H-benzo[b][1,4]dioxepin-3-amine	Clc1cc2OCC(CNCCC3CCOCC3)(COc2cc1Cl)N(C)C	Ki		1.8	nM	0.983
Cholinergic, muscarinic M1	CHRM1	N,N-dimethyl-3-((2-(tetrahydropyran-4-ylidene)ethylamino)methyl)-3,4-dihydro-2H-benzo[b][1,4]dioxepin-3-amine	CN(C)C1(CNCC=C2CCOCC2)COc2ccccc2OC1	Ki		86	nM	0.953
Cholinergic, muscarinic M1	CHRM1	3-((cyclohexylmethylamino)methyl)-N,N-dimethyl-3,4-dihydro-2H-benzo[b][1,4]dioxepin-3-amine	CN(C)C1(CNCC2CCCCC2)COc2ccccc2OC1	Ki		31	nM	1
Cholinergic, muscarinic M1	CHRM1	3-((2,6-dichlorophenethylamino)methyl)-N,N-dimethyl-3,4-dihydro-2H-benzo[b][1,4]dioxepin-3-amine	Clc1cccc(Cl)c1CCNCC1(COc2ccccc2OC1)N(C)C	Ki		540	nM	0.993
Cholinergic, muscarinic M1	CHRM1	3-((4-chlorophenethylamino)methyl)-N,N-dimethyl-3,4-dihydro-2H-benzo[b][1,4]dioxepin-3-amine	Clc1ccc(CCNCC2(COc3ccccc3OC2)N(C)C)cc1	Ki		260	nM	0.99
Cholinergic, muscarinic M1	CHRM1	N,N-dimethyl-3-((phenethylamino)methyl)-3,4-dihydro-2H-benzo[b][1,4]dioxepin-3-amine	CN(C)C1(CNCCc2ccccc2)COc2ccccc2OC1	Ki		220	nM	1
Cholinergic, muscarinic M1	CHRM1	3-((2-fluorophenethylamino)methyl)-N,N-dimethyl-3,4-dihydro-2H-benzo[b][1,4]dioxepin-3-amine	Fc1ccccc1CCNCC1(COc2ccccc2OC1)N(C)C	Ki		380	nM	0.987
Cholinergic, muscarinic M1	CHRM1	3-((2-(3,6-dihydro-2H-thiopyran-4-yl)ethylamino)methyl)-N,N-dimethyl-3,4-dihydro-2H-benzo[b][1,4]dioxepin-3-amine	CN(C)C1(CNCCC2=CCSCC2)COc2ccccc2OC1	Ki		140	nM	0.877
Cholinergic, muscarinic M1	CHRM1	{3-[(2-adamantan-1-yl-ethylamino)-methyl]-3,4-dihydro-2H-benzo[b][1,4]dioxepin-3-yl}-dimethyl-amine	CN(C)C1(CNCCC23CC4CC(CC(C4)C3)C2)COc2ccccc2OC1	Ki		5.9	nM	1
Cholinergic, muscarinic M1	CHRM1	(4-(2-((3-(dimethylamino)-3,4-dihydro-2H-benzo[b][1,4]dioxepin-3-yl)methylamino)ethyl)cyclohexyl)methanol	OCC1CCC(CCNCC2(COc3ccccc3OC2)N(C)C)CC1	Ki		18	nM	1
Cholinergic, muscarinic M1	CHRM1	4-(2-((3-(dimethylamino)-3,4-dihydro-2H-benzo[b][1,4]dioxepin-3-yl)methylamino)ethyl)cyclohexanol	OC1CCC(CCNCC2(COc3ccccc3OC2)N(C)C)CC1	Ki		19	nM	1
Cholinergic, muscarinic M1	CHRM1	3-((2-cyclopentylethylamino)methyl)-N,N-dimethyl-3,4-dihydro-2H-benzo[b][1,4]dioxepin-3-amine	CN(C)C1(CNCCC2CCCC2)COc2ccccc2OC1	Ki		21	nM	0.997
Cholinergic, muscarinic M1	CHRM1	3-((2-cyclohexylethylamino)methyl)-N,N-dimethyl-3,4-dihydro-2H-benzo[b][1,4]dioxepin-3-amine	CN(C)C1(CNCCC2CCCCC2)COc2ccccc2OC1	Ki		18	nM	1
Cholinergic, muscarinic M1	CHRM1	3-((2-cycloheptylethylamino)methyl)-N,N-dimethyl-3,4-dihydro-2H-benzo[b][1,4]dioxepin-3-amine	CN(C)C1(CNCCC2CCCCCC2)COc2ccccc2OC1	Ki		12	nM	1
Cholinergic, muscarinic M1	CHRM1	N,N-dimethyl-3-((2-(tetrahydro-2H-pyran-4-yl)ethylamino)methyl)-3,4-dihydro-2H-benzo[b][1,4]dioxepin-3-amine	CN(C)C1(CNCCC2CCOCC2)COc2ccccc2OC1	Ki		58	nM	0.99
Cholinergic, muscarinic M1	CHRM1	N,N-dimethyl-3-((2-(tetrahydro-2H-thiopyran-4-yl)ethylamino)methyl)-3,4-dihydro-2H-benzo[b][1,4]dioxepin-3-amine	CN(C)C1(CNCCC2CCSCC2)COc2ccccc2OC1	Ki		52	nM	0.993
Cholinergic, muscarinic M1	CHRM1	Desvenlafaxine	O.OC(=O)CCC(=O)O.Oc1ccc(cc1)C(CN(C)C)C1(O)CCCCC1	Ki	>	10000	nM	0.677
Cholinergic, muscarinic M1	CHRM1	Venlafaxine	COc1ccc(cc1)C(CN(C)C)C1(O)CCCCC1	Ki	>	5500	nM	0.373
Cholinergic, muscarinic M1	CHRM1	Adinazolam	Clc1ccc2c(c1)C(=NCc1nnc(CN(C)C)n21)c1ccccc1	Ki	>	10000	nM	0.253
Cholinergic, muscarinic M1	CHRM1	AMITRIPTYLINE	CN(C)CCC=C1c2ccccc2CCc2ccccc12	Ki		12.85	nM	0.997
Cholinergic, muscarinic M1	CHRM1	DOXEPIN	CN(C)CCC=C1c2ccccc2OCc2ccccc12	Ki		38	nM	0.953
Cholinergic, muscarinic M1	CHRM1	Dothiepin	CN(C)CCC=C1c2ccccc2SCc2ccccc12	Ki		18	nM	0.94
Cholinergic, muscarinic M1	CHRM1	CHLORPROTHIXENE	CN(C)CCC=C1c2ccccc2Sc2ccc(Cl)cc12	Ki		11	nM	0.98
Cholinergic, muscarinic M1	CHRM1	CITALOPRAM	N#Cc1ccc2c(COC2(CCCN(C)C)c2ccc(F)cc2)c1	Ki		1430	nM	0.537
Cholinergic, muscarinic M1	CHRM1	IMIPRAMINE	CN(C)CCCN1c2ccccc2CCc2ccccc12	Ki		42	nM	0.977
Cholinergic, muscarinic M1	CHRM1	CHLORPROMAZINE	CN(C)CCCN1c2ccccc2Sc2ccc(Cl)cc12	Ki		25	nM	0.977
Cholinergic, muscarinic M1	CHRM1	Diphenhydramine	CN(C)CCOC(c1ccccc1)c1ccccc1	Ki		100	nM	0.917
Cholinergic, muscarinic M1	CHRM1	ZOTEPINE	CN(C)CCOC1=Cc2ccccc2Sc2ccc(Cl)cc12	Ki		5009	nM	0.96
Cholinergic, muscarinic M1	CHRM1	SR 46349B	CN(C)CCONC(=CC=C1C=CC(=O)C=C1)c1ccccc1F.CN(C)CCONC(=CC=C1C=CC(=O)C=C1)c1ccccc1F.OC(=O)C=CC(=O)O	Ki		732.7	nM	0.847
Cholinergic, muscarinic M1	CHRM1	TRIPITRAMINE	CN(CCCCCCCCN(C)CCCCCCN(CC(=O)n1c2ccccc2c(=O)[nH]c2cccnc12)CC(=O)n1c2ccccc2c(=O)[nH]c2cccnc12)CCCCCCNCC(=O)n1c2ccccc2c(=O)[nH]c2cccnc12	Ki		1.58	nM	0.987
Cholinergic, muscarinic M1	CHRM1	Lofepramine	Clc1ccc(cc1)C(=O)CN(C)CCCN1c2ccccc2CCc2ccccc12	Ki		67	nM	0.803
Cholinergic, muscarinic M1	CHRM1	SCOPOLAMINE	OCC(C(=O)OC1CC2C3OC3C(C1)N2C)c1ccccc1	Ki		1.1	nM	0.973
Cholinergic, muscarinic M1	CHRM1	COCAINE	COC(=O)C1C(OC(=O)c2ccccc2)CC2CCC1N2C	Ki	>	10000	nM	0.37
Cholinergic, muscarinic M1	CHRM1	ATR	OCC(C(=O)OC1CC2CCC(C1)N2C)c1ccccc1	Ki		0.51	nM	0.99
Cholinergic, muscarinic M1	CHRM1	BENZTROPINE	CN1C2CCC1CC(C2)OC(c1ccccc1)c1ccccc1	Ki		0.231	nM	0.887
Cholinergic, muscarinic M1	CHRM1	ORG-5222	Clc1ccc2Oc3ccccc3C3CN(C)CC3c2c1	Ki		24.3	nM	0.81
Cholinergic, muscarinic M1	CHRM1	CYPROHEPTADINE	CN1CCC(=C2c3ccccc3C=Cc3ccccc23)CC1	Ki		12	nM	0.94
Cholinergic, muscarinic M1	CHRM1	Femoxetine	COc1ccc(cc1)OCC1CN(C)CCC1c1ccccc1	Ki		92	nM	0.927
Cholinergic, muscarinic M1	CHRM1	Arecoline	COC(=O)C1=CCCN(C)C1	Ki		16.55	nM	0.91
Cholinergic, muscarinic M1	CHRM1	MESORIDAZINE	CN1CCCCC1CCN1c2ccccc2Sc2ccc(cc12)S(=O)C	Ki		10	nM	0.983
Cholinergic, muscarinic M1	CHRM1	THIORIDAZINE	CSc1ccc2Sc3ccccc3N(CCC3CCCCN3C)c2c1	Ki		2.7	nM	0.993
Cholinergic, muscarinic M1	CHRM1	CLOZAPINE	CN1CCN(CC1)C1=c2ccccc2=Nc2ccc(Cl)cc2N1	Ki		3.1	nM	0.977
Cholinergic, muscarinic M1	CHRM1	RILAPINE	N#CC=C1c2ccccc2C(=Cc2cc(Cl)ccc12)N1CCN(C)CC1	Ki		190	nM	0.943
Cholinergic, muscarinic M1	CHRM1	FLUPERLAPINE	CN1CCN(CC1)C1=Nc2cc(F)ccc2Cc2ccccc12	Ki		8.8	nM	0.967
Cholinergic, muscarinic M1	CHRM1	LOXAPINE	CN1CCN(CC1)C1=Nc2ccccc2Oc2ccc(Cl)cc12	Ki		119.45	nM	0.917
Cholinergic, muscarinic M1	CHRM1	TENILAPINE	N#CC=C1c2cscc2C(=Nc2cscc12)N1CCN(C)CC1	Ki		260	nM	0.883
Cholinergic, muscarinic M1	CHRM1	PIRENZEPINE	CN1CCN(CC1)CC(=O)n1c2ccccc2c(=O)[nH]c2cccnc12	Ki		12	nM	0.907
Cholinergic, muscarinic M1	CHRM1	cis-Thiothixene	CN1CCN(CCC=C2c3ccccc3Sc3ccc(cc23)S(=O)(=O)N(C)C)CC1	Ki		2600	nM	0.95
Cholinergic, muscarinic M1	CHRM1	SERTRALINE	CNC1CCC(c2ccc(Cl)c(Cl)c2)c2ccccc12	Ki		863.5	nM	0.823
Cholinergic, muscarinic M1	CHRM1	FLUOXETINE	CNCCC(Oc1ccc(cc1)C(F)(F)F)c1ccccc1	Ki		866	nM	0.953
Cholinergic, muscarinic M1	CHRM1	Duloxetine	CNCCC(Oc1cccc2ccccc12)c1cccs1	Ki		1000	nM	0.91
Cholinergic, muscarinic M1	CHRM1	NORTRYPTYLINE	CNCCC=C1c2ccccc2CCc2ccccc12	Ki		40	nM	0.983
Cholinergic, muscarinic M1	CHRM1	DESIPRAMINE	CNCCCN1c2ccccc2CCc2ccccc12	Ki		110	nM	0.967
Cholinergic, muscarinic M1	CHRM1	METHYLPHENIDATE	COC(=O)C(C1CCCCN1)c1ccccc1	Ki	>	10000	nM	0.44
Cholinergic, muscarinic M1	CHRM1	MDL 100907	COc1cccc(C(O)C2CCN(CCc3ccc(F)cc3)CC2)c1OC	Ki	>	10000	nM	0.39
Cholinergic, muscarinic M1	CHRM1	METHOCTRAMINE	COc1ccccc1CNCCCCCCNCCCCCCCCNCCCCCCNCc1ccccc1OC	Ki		50.119	nM	0.93
Cholinergic, muscarinic M1	CHRM1	Fluvoxamine	COCCCCC(=NOCCN)c1ccc(cc1)C(F)(F)F	Ki	>	10000	nM	0.81
Cholinergic, muscarinic M1	CHRM1	D-methionine	CSCCC(N)C(=O)O	Ki	>	10000	nM	0.017
Cholinergic, muscarinic M2	CHRM2	L-cysteine	NC(CS)C(=O)O	Ki	>	10000	nM	0
Cholinergic, muscarinic M2	CHRM2	L-cysteic acid	OC(=O)C(N)CS(=O)(=O)O	Ki	>	10000	nM	0.007
Cholinergic, muscarinic M2	CHRM2	L-cysteine sulfinic acid	OS(=O)CC(N)C(=O)O	Ki	>	10000	nM	0
Cholinergic, muscarinic M2	CHRM2	D-cystine	NC(CSSCC(N)C(=O)O)C(=O)O	Ki	>	10000	nM	0
Cholinergic, muscarinic M2	CHRM2	DL-homocysteic acid	OC(=O)C(N)CCS(=O)(=O)O	Ki	>	10000	nM	0.003
Cholinergic, muscarinic M2	CHRM2	DL-homocysteine	NC(CCS)C(=O)O	Ki	>	10000	nM	0.003
Cholinergic, muscarinic M2	CHRM2	Decamethonium	C[N+](C)(C)CCCCCCCCCC[N+](C)(C)C	Ki		25	nM	0.733
Cholinergic, muscarinic M2	CHRM2	CARBACHOL	[Cl-].NC(=O)OCC[N+](C)(C)C	Ki		1075.57	nM	0.88
Cholinergic, muscarinic M2	CHRM2	4-DAMP	O=C(OC1CC[N+](C)(C)CC1)C(c1ccccc1)c1ccccc1	Ki		3.981	nM	0.953
Cholinergic, muscarinic M2	CHRM2	Hemicholinium-3	[Br-].OC1(OCC[N+](C)(C)C1)c1ccc(cc1)c1ccc(cc1)C1(O)OCC[N+](C)(C)C1	Ki		11	nM	0.573
Cholinergic, muscarinic M2	CHRM2	Hyperoside	OCC1OC(Oc2c(O)c3c(O)cc(=O)cc3oc2c2ccc(O)c(O)c2)C(O)C(O)C1O	Ki	>	10000	nM	0.007
Cholinergic, muscarinic M2	CHRM2	Quercetin	Oc1cc(O)c2c(c1)oc(c1ccc(O)c(O)c1)c(O)c2=O	Ki	>	10000	nM	0.033
Cholinergic, muscarinic M2	CHRM2	Amentoflavone	Oc1ccc(cc1)c1cc(=O)c2c(O)cc(O)c(c3cc(ccc3O)c3cc(=O)c4c(O)cc(O)cc4o3)c2o1	Ki	>	10000	nM	0.037
Cholinergic, muscarinic M2	CHRM2	Diclofenac sodium salt	[Na+].[O-]C(=O)Cc1ccccc1Nc1c(Cl)cccc1Cl	Ki	>	10000	nM	0.11
Cholinergic, muscarinic M2	CHRM2	NORFLUOXETINE	NCCC(Oc1ccc(cc1)C(F)(F)F)c1ccccc1	Ki		4600	nM	0.857
Cholinergic, muscarinic M2	CHRM2	ARIPIPRAZOLE	O=C1CCc2ccc(OCCCCN3CCN(CC3)c3cccc(Cl)c3Cl)cc2N1	Ki		3508.5	nM	0.913
Cholinergic, muscarinic M2	CHRM2	Desmethylsertraline	NC1CCC(c2ccc(Cl)c(Cl)c2)c2ccccc12	Ki		3300	nM	0.77
Cholinergic, muscarinic M2	CHRM2	hexahydrosiladifenidol	O[Si](CCCN1CCCCC1)(C1CCCCC1)c1ccccc1	Ki		249	nM	0.907
Cholinergic, muscarinic M2	CHRM2	(R)-Hexbutinol	OC(C#CCN1CCCCC1)(C1CCCCC1)c1ccccc1	Ki		20.893	nM	0.917
Cholinergic, muscarinic M2	CHRM2	Procyclidine	OC(CCN1CCCC1)(C1CCCCC1)c1ccccc1	Ki		25	nM	0.967
Cholinergic, muscarinic M2	CHRM2	(R)-Trihexyphenidyl	OC(CCN1CCCCC1)(C1CCCCC1)c1ccccc1	Ki		7.079	nM	0.997
Cholinergic, muscarinic M2	CHRM2	Oxotremorine	O=C1CCCN1CC#CCN1CCCC1	Ki		235	nM	0.763
Cholinergic, muscarinic M2	CHRM2	Biperidine	OC(CCN1CCCCC1)(c1ccccc1)C1CC2C=CC1C2	Ki		6.3	nM	0.97
Cholinergic, muscarinic M2	CHRM2	Darifenacin	NC(=O)C(C1CCN(CCc2ccc3OCCc3c2)C1)(c1ccccc1)c1ccccc1	Ki		47	nM	0.94
Cholinergic, muscarinic M2	CHRM2	BROMPERIDOL	Fc1ccc(cc1)C(=O)CCCN1CCC(O)(CC1)c1ccc(Br)cc1	Ki		1800	nM	0.737
Cholinergic, muscarinic M2	CHRM2	HALOPERIDOL	Fc1ccc(cc1)C(=O)CCCN1CCC(O)(CC1)c1ccc(Cl)cc1	Ki	>	10000	nM	0.823
Cholinergic, muscarinic M2	CHRM2	Dexetimide	O=C1CCC(C2CCN(CC2)Cc2ccccc2)(C(=O)N1)c1ccccc1	Ki		1.2	nM	0.68
Cholinergic, muscarinic M2	CHRM2	N-DESMETHYLCLOZAPINE	Clc1ccc2N=c3ccccc3=C(Nc2c1)N1CCNCC1	Ki		414.5	nM	0.97
Cholinergic, muscarinic M2	CHRM2	Ziprasidone	O=C1Nc2cc(Cl)c(CCN3CCN(CC3)c3nsc4ccccc34)cc2C1	Ki	>	6500	nM	0.833
Cholinergic, muscarinic M2	CHRM2	TRAZODONE	Clc1cccc(c1)N1CCN(CCCn2nc3ccccn3c2=O)CC1	Ki	>	10000	nM	0.4
Cholinergic, muscarinic M2	CHRM2	Quetiapine	OCCOCCN1CCN(CC1)C1=Nc2ccccc2Sc2ccccc12	Ki		984.5	nM	0.907
Cholinergic, muscarinic M2	CHRM2	Mequitazine	c1ccc2Sc3ccccc3N(CC3CN4CCC3CC4)c2c1	Ki		14	nM	0.993
Cholinergic, muscarinic M2	CHRM2	Quinuclidinyl benzilate	OC(=O)C(O)(c1ccccc1)c1ccccc1.C1CN2CCC1CC2	Ki		0.029	nM	0.95
Cholinergic, muscarinic M2	CHRM2	PAROXETINE	Fc1ccc(cc1)C1CCNCC1COc1ccc2OCOc2c1	Ki		340	nM	0.77
Cholinergic, muscarinic M2	CHRM2	L-homocysteine thiolactone	O=C1SCCC1N	Ki	>	10000	nM	0.007
Cholinergic, muscarinic M2	CHRM2	ILOPERIDONE	COc1cc(ccc1OCCCN1CCC(CC1)c1noc2cc(F)ccc12)C(=O)C	Ki		3311	nM	0.55
Cholinergic, muscarinic M2	CHRM2	PBR28	COc1ccccc1CN(C(=O)C)c1ccccc1Oc1ccccc1	Ki	>	10000	nM	0.203
Cholinergic, muscarinic M2	CHRM2	Acetylsalicylic acid	CC(=O)Oc1ccccc1C(=O)O	Ki	>	10000	nM	0.057
Cholinergic, muscarinic M2	CHRM2	Salvinorin A	COC(=O)C1CC(OC(=O)C)C(=O)C2C3(C)CC(OC(=O)C3CCC12C)c1cocc1	Ki	>	10000	nM	0.07
Cholinergic, muscarinic M2	CHRM2	aceclidine,R(-)	CC(=O)OC1CN2CCC1CC2	Ki		2238.72	nM	0.91
Cholinergic, muscarinic M2	CHRM2	Acetylcholine	CC(=O)OCC[N+](C)(C)C	Ki		343.5	nM	0.853
Cholinergic, muscarinic M2	CHRM2	BUPROPION	Clc1cccc(c1)C(=O)C(C)NC(C)(C)C	Ki	>	10000	nM	0.2
Cholinergic, muscarinic M2	CHRM2	Cathinone, (-)	O=C(C(C)N)c1ccccc1	Ki	>	10000	nM	0.07
Cholinergic, muscarinic M2	CHRM2	Methcathinone, (-)	CNC(C)C(=O)c1ccccc1	Ki	>	10000	nM	0.103
Cholinergic, muscarinic M2	CHRM2	Norephedrine, (+)	OC(C(C)N)c1ccccc1	Ki	>	10000	nM	0.22
Cholinergic, muscarinic M2	CHRM2	Ephedrine,(+)	CNC(C)C(O)c1ccccc1	Ki	>	10000	nM	0.257
Cholinergic, muscarinic M2	CHRM2	Ipratropium	OCC(C(=O)OC1CC2CCC(C1)[N+]2(C)C(C)C)c1ccccc1	Ki		1.5	nM	0.987
Cholinergic, muscarinic M2	CHRM2	Hyperforin	CC(=CCCC1(C)C(CC=C(C)C)CC2(CC=C(C)C)C(=C(CC=C(C)C)C(=O)C1(C(=O)C(C)C)C2=O)O)C	Ki	>	10000	nM	0.13
Cholinergic, muscarinic M2	CHRM2	3-((4-isopropylphenethylamino)methyl)-N,N-dimethyl-3,4-dihydro-2H-benzo[b][1,4]dioxepin-3-amine	CC(C)c1ccc(CCNCC2(COc3ccccc3OC2)N(C)C)cc1	Ki		44	nM	0.997
Cholinergic, muscarinic M2	CHRM2	ibuprofen	CC(C)Cc1ccc(cc1)C(C)C(=O)O	Ki	>	10000	nM	0.023
Cholinergic, muscarinic M2	CHRM2	Naproxen	COc1ccc2cc(ccc2c1)C(C)C(=O)O	Ki	>	10000	nM	0.027
Cholinergic, muscarinic M2	CHRM2	Norfenfluramine	CC(N)Cc1cccc(c1)C(F)(F)F	Ki		3365	nM	0.343
Cholinergic, muscarinic M2	CHRM2	MDMA	CNC(C)Cc1ccc2OCOc2c1	Ki	>	10000	nM	0.4
Cholinergic, muscarinic M2	CHRM2	Fluorocarazolol,(R)	FCC(C)NCC(O)COc1cccc2[nH]c3ccccc3c12	Ki	>	10000	nM	0.71
Cholinergic, muscarinic M2	CHRM2	Cyamemazine	N#Cc1ccc2Sc3ccccc3N(CC(C)CN(C)C)c2c1	Ki		42	nM	0.963
Cholinergic, muscarinic M2	CHRM2	Gallamine	CC[N+](CC)(CC)CCOc1c(cccc1OCC[N+](CC)(CC)CC)OCC[N+](CC)(CC)CC	Ki		1730	nM	0.673
Cholinergic, muscarinic M2	CHRM2	ERGOTAMINE	O=C(NC1(C)OC2(O)C3CCCN3C(=O)C(Cc3ccccc3)N2C1=O)C1CN(C)C2Cc3c[nH]c4cccc(C2=C1)c34	Ki		911	nM	0.64
Cholinergic, muscarinic M2	CHRM2	VALDECOXIB	Cc1onc(c2ccccc2)c1c1ccc(cc1)S(=O)(=O)N	Ki	>	10000	nM	0.067
Cholinergic, muscarinic M2	CHRM2	9-OH-risperidone	Fc1ccc2c(onc2C2CCN(CC2)CCc2c(C)nc3C(O)CCCn3c2=O)c1	Ki	>	10000	nM	0.347
Cholinergic, muscarinic M2	CHRM2	RISPERIDONE	Fc1ccc2c(onc2C2CCN(CC2)CCc2c(C)nc3CCCCn3c2=O)c1	Ki		10000	nM	0.267
Cholinergic, muscarinic M2	CHRM2	N-(4-Acetamidophenyl)indomethacinamide	COc1ccc2c(c1)c(CC(=O)NCCc1ccc(cc1)NC(=O)C)c(C)n2C(=O)c1ccc(Cl)cc1	Ki	>	10000	nM	0.15
Cholinergic, muscarinic M2	CHRM2	Hypericin	OCc1cc(O)c2C(=O)c3c(O)cc(O)c4c3c3c2c1c1c(C)cc(O)c2C(=O)c5c(O)cc(O)c4c5c3c12	Ki	>	10000	nM	0.11
Cholinergic, muscarinic M2	CHRM2	CELECOXIB	Cc1ccc(cc1)c1cc(nn1c1ccc(cc1)S(=O)(=O)N)C(F)(F)F	Ki	>	10000	nM	0.153
Cholinergic, muscarinic M2	CHRM2	dimethyl-{3-[(2-p-tolyl-ethylamino)-methyl]-3,4-dihydro-2H-benzo[b][1,4]dioxepin-3-yl}-amine	Cc1ccc(CCNCC2(COc3ccccc3OC2)N(C)C)cc1	Ki		48	nM	0.997
Cholinergic, muscarinic M2	CHRM2	SR 144528	Cc1ccc(cc1)Cn1nc(cc1c1ccc(Cl)c(C)c1)C(=O)NC1C2(C)CCC(C2)C1(C)C	Ki	>	10000	nM	0.17
Cholinergic, muscarinic M2	CHRM2	Orphenadrine	CN(C)CCOC(c1ccccc1)c1ccccc1C	Ki		213	nM	0.95
Cholinergic, muscarinic M2	CHRM2	Atomoxetine	CNCCC(Oc1ccccc1C)c1ccccc1	Ki		1000	nM	0.963
Cholinergic, muscarinic M2	CHRM2	OLANZAPINE	CN1CCN(CC1)C1=c2cc(C)sc2=Nc2ccccc2N1	Ki		96	nM	0.913
Cholinergic, muscarinic M2	CHRM2	Quercitrin	O=c1cc(O)c2c(c1)oc(c1ccc(O)c(O)c1)c(OC1OC(C)C(O)C(O)C1O)c2O	Ki	>	10000	nM	0.01
Cholinergic, muscarinic M2	CHRM2	Rutin	Oc1cc(O)c2c(c1)oc(c1ccc(O)c(O)c1)c(OC1OC(COC3OC(C)C(O)C(O)C3O)C(O)C(O)C1O)c2=O	Ki	>	10000	nM	0.047
Cholinergic, muscarinic M2	CHRM2	HIMBACINE	CC1OC(=O)C2CC3CCCCC3C(C=CC3CCCC(C)N3C)C12	Ki		11	nM	0.84
Cholinergic, muscarinic M2	CHRM2	MELPERONE	CC1CCN(CCCC(=O)c2ccc(F)cc2)CC1	Ki		2400	nM	0.733
Cholinergic, muscarinic M2	CHRM2	PARECOXIB	CCC(=O)NS(=O)(=O)c1ccc(cc1)c1c(C)onc1c1ccccc1	Ki	>	10000	nM	0.083
Cholinergic, muscarinic M2	CHRM2	p-F-HHSiD	OCC(NC(=O)C(Cc1cnc[nH]1)NC(=O)C(Cc1cnc[nH]1)NC(=O)C(Cc1ccccc1)NC(=O)C1CCCN1)C(=O)NC(C(C)CC)C(=O)NC(CC(=O)O)C(=O)O	Ki		128.859	nM	0.883
Cholinergic, muscarinic M2	CHRM2	METHYSERGIDE	CCC(CO)NC(=O)C1CN(C)C2Cc3cn(C)c4cccc(C2=C1)c34	Ki		6126	nM	0.623
Cholinergic, muscarinic M2	CHRM2	Etoperidone	CCn1c(CC)nn(CCCN2CCN(CC2)c2cccc(Cl)c2)c1=O	Ki	>	10000	nM	0.31
Cholinergic, muscarinic M2	CHRM2	FLUPHENAZINE	CCCCCCC(=O)OCCN1CCN(CCCN2c3ccccc3Sc3ccc(cc23)C(F)(F)F)CC1	Ki		7163	nM	0.947
Cholinergic, muscarinic M2	CHRM2	xanomeline	CCCCCCOc1nsnc1C1=CCCN(C)C1	Ki		125.893	nM	0.877
Cholinergic, muscarinic M2	CHRM2	AF-DX 384	CCCN(CCC)CC1CCCCN1CCNC(=O)n1c2ncccc2[nH]c(=O)c2ccccc12.CS(=O)(=O)O	Ki		6.026	nM	0.91
Cholinergic, muscarinic M2	CHRM2	PPP, S(-)-3	CCCN1CCCC(C1)c1cccc(O)c1	Ki	>	10000	nM	0.13
Cholinergic, muscarinic M2	CHRM2	PPP, R(+)-3	Cl.CCCN1CCCC(C1)c1cccc(O)c1	Ki	>	10000	nM	0.183
Cholinergic, muscarinic M2	CHRM2	Pramipexole	CCCNC1CCc2nc(N)sc2C1	Ki	>	10000	nM	0.253
Cholinergic, muscarinic M2	CHRM2	Oxybutinin	CCN(CC)CC#CCOC(=O)C(O)(C1CCCCC1)c1ccccc1	Ki		8.1	nM	0.5
Cholinergic, muscarinic M2	CHRM2	AQ-RA 741	CCN(CC)CCCCC1CCN(CC1)CC(=O)n1c2ccccc2c(=O)[nH]c2cccnc12	Ki		4.266	nM	0.943
Cholinergic, muscarinic M2	CHRM2	Procainamide	CCN(CC)CCNC(=O)c1ccc(N)cc1	Ki		15.4	nM	0.84
Cholinergic, muscarinic M2	CHRM2	Dicyclomine	CCN(CC)CCOC(=O)C1(CCCCC1)C1CCCCC1	Ki		244	nM	0.747
Cholinergic, muscarinic M2	CHRM2	Amisulpride	CCN1CCCC1CNC(=O)c1cc(c(N)cc1OC)S(=O)(=O)CC	Ki	>	10000	nM	0.307
Cholinergic, muscarinic M2	CHRM2	Fenfluramine	CCNC(C)Cc1cccc(c1)C(F)(F)F	Ki	>	10000	nM	0.197
Cholinergic, muscarinic M2	CHRM2	7-fluoro-N,N-dimethyl-3-((2-(tetrahydro-2H-pyran-4-yl)ethylamino)methyl)-3,4-dihydro-2H-benzo[b][1,4]dioxepin-3-amine	Fc1ccc2OCC(CNCCC3CCOCC3)(COc2c1)N(C)C	Ki		5.1	nM	0.993
Cholinergic, muscarinic M2	CHRM2	7,8-dichloro-N,N-dimethyl-3-((2-(tetrahydro-2H-pyran-4-yl)ethylamino)methyl)-3,4-dihydro-2H-benzo[b][1,4]dioxepin-3-amine	Clc1cc2OCC(CNCCC3CCOCC3)(COc2cc1Cl)N(C)C	Ki		0.12	nM	0.97
Cholinergic, muscarinic M2	CHRM2	N,N-dimethyl-3-((2-(tetrahydropyran-4-ylidene)ethylamino)methyl)-3,4-dihydro-2H-benzo[b][1,4]dioxepin-3-amine	CN(C)C1(CNCC=C2CCOCC2)COc2ccccc2OC1	Ki		8.8	nM	0.93
Cholinergic, muscarinic M2	CHRM2	3-((cyclohexylmethylamino)methyl)-N,N-dimethyl-3,4-dihydro-2H-benzo[b][1,4]dioxepin-3-amine	CN(C)C1(CNCC2CCCCC2)COc2ccccc2OC1	Ki		12	nM	1
Cholinergic, muscarinic M2	CHRM2	3-((2,6-dichlorophenethylamino)methyl)-N,N-dimethyl-3,4-dihydro-2H-benzo[b][1,4]dioxepin-3-amine	Clc1cccc(Cl)c1CCNCC1(COc2ccccc2OC1)N(C)C	Ki		49	nM	0.987
Cholinergic, muscarinic M2	CHRM2	3-((4-chlorophenethylamino)methyl)-N,N-dimethyl-3,4-dihydro-2H-benzo[b][1,4]dioxepin-3-amine	Clc1ccc(CCNCC2(COc3ccccc3OC2)N(C)C)cc1	Ki		49	nM	0.993
Cholinergic, muscarinic M2	CHRM2	N,N-dimethyl-3-((phenethylamino)methyl)-3,4-dihydro-2H-benzo[b][1,4]dioxepin-3-amine	CN(C)C1(CNCCc2ccccc2)COc2ccccc2OC1	Ki		90	nM	0.997
Cholinergic, muscarinic M2	CHRM2	3-((2-fluorophenethylamino)methyl)-N,N-dimethyl-3,4-dihydro-2H-benzo[b][1,4]dioxepin-3-amine	Fc1ccccc1CCNCC1(COc2ccccc2OC1)N(C)C	Ki		41	nM	0.993
Cholinergic, muscarinic M2	CHRM2	3-((2-(3,6-dihydro-2H-thiopyran-4-yl)ethylamino)methyl)-N,N-dimethyl-3,4-dihydro-2H-benzo[b][1,4]dioxepin-3-amine	CN(C)C1(CNCCC2=CCSCC2)COc2ccccc2OC1	Ki		12	nM	0.89
Cholinergic, muscarinic M2	CHRM2	{3-[(2-adamantan-1-yl-ethylamino)-methyl]-3,4-dihydro-2H-benzo[b][1,4]dioxepin-3-yl}-dimethyl-amine	CN(C)C1(CNCCC23CC4CC(CC(C4)C3)C2)COc2ccccc2OC1	Ki		0.66	nM	1
Cholinergic, muscarinic M2	CHRM2	(4-(2-((3-(dimethylamino)-3,4-dihydro-2H-benzo[b][1,4]dioxepin-3-yl)methylamino)ethyl)cyclohexyl)methanol	OCC1CCC(CCNCC2(COc3ccccc3OC2)N(C)C)CC1	Ki		1.8	nM	1
Cholinergic, muscarinic M2	CHRM2	4-(2-((3-(dimethylamino)-3,4-dihydro-2H-benzo[b][1,4]dioxepin-3-yl)methylamino)ethyl)cyclohexanol	OC1CCC(CCNCC2(COc3ccccc3OC2)N(C)C)CC1	Ki		1.9	nM	0.993
Cholinergic, muscarinic M2	CHRM2	3-((2-cyclopentylethylamino)methyl)-N,N-dimethyl-3,4-dihydro-2H-benzo[b][1,4]dioxepin-3-amine	CN(C)C1(CNCCC2CCCC2)COc2ccccc2OC1	Ki		2.4	nM	1
Cholinergic, muscarinic M2	CHRM2	3-((2-cyclohexylethylamino)methyl)-N,N-dimethyl-3,4-dihydro-2H-benzo[b][1,4]dioxepin-3-amine	CN(C)C1(CNCCC2CCCCC2)COc2ccccc2OC1	Ki		6.2	nM	1
Cholinergic, muscarinic M2	CHRM2	3-((2-cycloheptylethylamino)methyl)-N,N-dimethyl-3,4-dihydro-2H-benzo[b][1,4]dioxepin-3-amine	CN(C)C1(CNCCC2CCCCCC2)COc2ccccc2OC1	Ki		2	nM	0.99
Cholinergic, muscarinic M2	CHRM2	N,N-dimethyl-3-((2-(tetrahydro-2H-pyran-4-yl)ethylamino)methyl)-3,4-dihydro-2H-benzo[b][1,4]dioxepin-3-amine	CN(C)C1(CNCCC2CCOCC2)COc2ccccc2OC1	Ki		6	nM	0.997
Cholinergic, muscarinic M2	CHRM2	N,N-dimethyl-3-((2-(tetrahydro-2H-thiopyran-4-yl)ethylamino)methyl)-3,4-dihydro-2H-benzo[b][1,4]dioxepin-3-amine	CN(C)C1(CNCCC2CCSCC2)COc2ccccc2OC1	Ki		7.2	nM	0.963
Cholinergic, muscarinic M2	CHRM2	Desvenlafaxine	O.OC(=O)CCC(=O)O.Oc1ccc(cc1)C(CN(C)C)C1(O)CCCCC1	Ki	>	10000	nM	0.293
Cholinergic, muscarinic M2	CHRM2	Venlafaxine	COc1ccc(cc1)C(CN(C)C)C1(O)CCCCC1	Ki	>	5500	nM	0.267
Cholinergic, muscarinic M2	CHRM2	Adinazolam	Clc1ccc2c(c1)C(=NCc1nnc(CN(C)C)n21)c1ccccc1	Ki	>	10000	nM	0.2
Cholinergic, muscarinic M2	CHRM2	AMITRIPTYLINE	CN(C)CCC=C1c2ccccc2CCc2ccccc12	Ki		11.8	nM	0.973
Cholinergic, muscarinic M2	CHRM2	DOXEPIN	CN(C)CCC=C1c2ccccc2OCc2ccccc12	Ki		160	nM	0.903
Cholinergic, muscarinic M2	CHRM2	Dothiepin	CN(C)CCC=C1c2ccccc2SCc2ccccc12	Ki		109	nM	0.89
Cholinergic, muscarinic M2	CHRM2	CHLORPROTHIXENE	CN(C)CCC=C1c2ccccc2Sc2ccc(Cl)cc12	Ki		28	nM	0.947
Cholinergic, muscarinic M2	CHRM2	PSILOCIN	CN(C)CCc1c[nH]c2cccc(O)c12	Ki	>	10000	nM	0.347
Cholinergic, muscarinic M2	CHRM2	PSILOCYBIN	CN(C)CCc1c[nH]c2cccc(OP(=O)(O)O)c12	Ki	>	10000	nM	0.14
Cholinergic, muscarinic M2	CHRM2	IMIPRAMINE	CN(C)CCCN1c2ccccc2CCc2ccccc12	Ki		44.065	nM	0.933
Cholinergic, muscarinic M2	CHRM2	CHLORPROMAZINE	CN(C)CCCN1c2ccccc2Sc2ccc(Cl)cc12	Ki		182.5	nM	0.983
Cholinergic, muscarinic M2	CHRM2	Diphenhydramine	CN(C)CCOC(c1ccccc1)c1ccccc1	Ki		120	nM	0.897
Cholinergic, muscarinic M2	CHRM2	ZOTEPINE	CN(C)CCOC1=Cc2ccccc2Sc2ccc(Cl)cc12	Ki		5070	nM	0.92
Cholinergic, muscarinic M2	CHRM2	SR 46349B	CN(C)CCONC(=CC=C1C=CC(=O)C=C1)c1ccccc1F.CN(C)CCONC(=CC=C1C=CC(=O)C=C1)c1ccccc1F.OC(=O)C=CC(=O)O	Ki	>	10000	nM	0.883
Cholinergic, muscarinic M2	CHRM2	TRIPITRAMINE	CN(CCCCCCCCN(C)CCCCCCN(CC(=O)n1c2ccccc2c(=O)[nH]c2cccnc12)CC(=O)n1c2ccccc2c(=O)[nH]c2cccnc12)CCCCCCNCC(=O)n1c2ccccc2c(=O)[nH]c2cccnc12	Ki		0.27	nM	0.977
Cholinergic, muscarinic M2	CHRM2	Lofepramine	Clc1ccc(cc1)C(=O)CN(C)CCCN1c2ccccc2CCc2ccccc12	Ki		330	nM	0.837
Cholinergic, muscarinic M2	CHRM2	Piroxicam	OC(=C1C(=O)c2ccccc2S(=O)(=O)N1C)Nc1ccccn1	Ki	>	10000	nM	0.063
Cholinergic, muscarinic M2	CHRM2	SCOPOLAMINE	OCC(C(=O)OC1CC2C3OC3C(C1)N2C)c1ccccc1	Ki		1.22	nM	0.973
Cholinergic, muscarinic M2	CHRM2	COCAINE	COC(=O)C1C(OC(=O)c2ccccc2)CC2CCC1N2C	Ki	>	10000	nM	0.423
Cholinergic, muscarinic M2	CHRM2	ATR	OCC(C(=O)OC1CC2CCC(C1)N2C)c1ccccc1	Ki		1	nM	0.997
Cholinergic, muscarinic M2	CHRM2	BENZTROPINE	CN1C2CCC1CC(C2)OC(c1ccccc1)c1ccccc1	Ki		1.4	nM	0.827
Cholinergic, muscarinic M2	CHRM2	ORG-5222	Clc1ccc2Oc3ccccc3C3CN(C)CC3c2c1	Ki		79.1	nM	0.693
Cholinergic, muscarinic M2	CHRM2	CYPROHEPTADINE	CN1CCC(=C2c3ccccc3C=Cc3ccccc23)CC1	Ki		7	nM	0.977
Cholinergic, muscarinic M2	CHRM2	Femoxetine	COc1ccc(cc1)OCC1CN(C)CCC1c1ccccc1	Ki		150	nM	0.947
Cholinergic, muscarinic M2	CHRM2	Arecoline	COC(=O)C1=CCCN(C)C1	Ki		2.4	nM	0.847
Cholinergic, muscarinic M2	CHRM2	d-Tubocurarine	COc1cc2CCN(C)C3Cc4ccc(cc4)Oc4c(O)c(OC)cc5CC[N+](C)(C)C(Cc6ccc(O)c(c6)Oc1cc23)c45	Ki		97	nM	0.387
Cholinergic, muscarinic M2	CHRM2	MESORIDAZINE	CN1CCCCC1CCN1c2ccccc2Sc2ccc(cc12)S(=O)C	Ki		15	nM	0.973
Cholinergic, muscarinic M2	CHRM2	THIORIDAZINE	CSc1ccc2Sc3ccccc3N(CCC3CCCCN3C)c2c1	Ki		14	nM	0.993
Cholinergic, muscarinic M2	CHRM2	CLOZAPINE	CN1CCN(CC1)C1=c2ccccc2=Nc2ccc(Cl)cc2N1	Ki		48	nM	0.993
Cholinergic, muscarinic M2	CHRM2	RILAPINE	N#CC=C1c2ccccc2C(=Cc2cc(Cl)ccc12)N1CCN(C)CC1	Ki		470	nM	0.94
Cholinergic, muscarinic M2	CHRM2	FLUPERLAPINE	CN1CCN(CC1)C1=Nc2cc(F)ccc2Cc2ccccc12	Ki		71	nM	0.943
Cholinergic, muscarinic M2	CHRM2	LOXAPINE	CN1CCN(CC1)C1=Nc2ccccc2Oc2ccc(Cl)cc12	Ki		445	nM	0.903
Cholinergic, muscarinic M2	CHRM2	TENILAPINE	N#CC=C1c2cscc2C(=Nc2cscc12)N1CCN(C)CC1	Ki		62	nM	0.893
Cholinergic, muscarinic M2	CHRM2	PIRENZEPINE	CN1CCN(CC1)CC(=O)n1c2ccccc2c(=O)[nH]c2cccnc12	Ki		374	nM	0.893
Cholinergic, muscarinic M2	CHRM2	cis-Thiothixene	CN1CCN(CCC=C2c3ccccc3Sc3ccc(cc23)S(=O)(=O)N(C)C)CC1	Ki		2100	nM	0.9
Cholinergic, muscarinic M2	CHRM2	SERTRALINE	CNC1CCC(c2ccc(Cl)c(Cl)c2)c2ccccc12	Ki		2100	nM	0.84
Cholinergic, muscarinic M2	CHRM2	FLUOXETINE	CNCCC(Oc1ccc(cc1)C(F)(F)F)c1ccccc1	Ki		2700	nM	0.947
Cholinergic, muscarinic M2	CHRM2	Duloxetine	CNCCC(Oc1cccc2ccccc12)c1cccs1	Ki		1000	nM	0.837
Cholinergic, muscarinic M2	CHRM2	NORTRYPTYLINE	CNCCC=C1c2ccccc2CCc2ccccc12	Ki		110	nM	0.973
Cholinergic, muscarinic M2	CHRM2	DESIPRAMINE	CNCCCN1c2ccccc2CCc2ccccc12	Ki		540	nM	0.933
Cholinergic, muscarinic M2	CHRM2	METHYLPHENIDATE	COC(=O)C(C1CCCCN1)c1ccccc1	Ki	>	10000	nM	0.45
Cholinergic, muscarinic M2	CHRM2	stepholidine	COc1cc2CCN3Cc4c(ccc(O)c4OC)CC3c2cc1O	Ki	>	10000	nM	0.377
Cholinergic, muscarinic M2	CHRM2	MDL 100907	COc1cccc(C(O)C2CCN(CCc3ccc(F)cc3)CC2)c1OC	Ki	>	10000	nM	0.417
Cholinergic, muscarinic M2	CHRM2	METHOCTRAMINE	COc1ccccc1CNCCCCCCNCCCCCCCCNCCCCCCNCc1ccccc1OC	Ki		13.766	nM	0.887
Cholinergic, muscarinic M2	CHRM2	WAY 100,635	Cl.Cl.Cl.COc1ccccc1N1CCN(CCN(c2ccccn2)C(=O)C2CCCCC2)CC1	Ki	>	10000	nM	0.593
Cholinergic, muscarinic M2	CHRM2	Quinidine	COc1ccc2nccc(C(O)C3CC4CCN3CC4C=C)c2c1.OS(=O)(=O)O	Ki		7.5	nM	0.753
Cholinergic, muscarinic M2	CHRM2	ROFECOXIB	O=C1OCC(=C1c1ccccc1)c1ccc(cc1)S(=O)(=O)C	Ki	>	10000	nM	0.063
Cholinergic, muscarinic M2	CHRM2	nimesulide	[O-][N+](=O)c1ccc(NS(=O)(=O)C)c(Oc2ccccc2)c1	Ki	>	10000	nM	0.067
Cholinergic, muscarinic M2	CHRM2	D-methionine	CSCCC(N)C(=O)O	Ki	>	10000	nM	0
Cholinergic, muscarinic M3	CHRM3	L-cysteine	NC(CS)C(=O)O	Ki	>	10000	nM	0.013
Cholinergic, muscarinic M3	CHRM3	L-cysteic acid	OC(=O)C(N)CS(=O)(=O)O	Ki	>	10000	nM	0
Cholinergic, muscarinic M3	CHRM3	L-cysteine sulfinic acid	OS(=O)CC(N)C(=O)O	Ki	>	10000	nM	0.003
Cholinergic, muscarinic M3	CHRM3	D-cystine	NC(CSSCC(N)C(=O)O)C(=O)O	Ki	>	10000	nM	0
Cholinergic, muscarinic M3	CHRM3	DL-homocysteic acid	OC(=O)C(N)CCS(=O)(=O)O	Ki	>	10000	nM	0
Cholinergic, muscarinic M3	CHRM3	DL-homocysteine	NC(CCS)C(=O)O	Ki	>	10000	nM	0.003
Cholinergic, muscarinic M3	CHRM3	CARBACHOL	[Cl-].NC(=O)OCC[N+](C)(C)C	Ki	>	5010	nM	0.82
Cholinergic, muscarinic M3	CHRM3	4-DAMP	O=C(OC1CC[N+](C)(C)CC1)C(c1ccccc1)c1ccccc1	Ki		0.525	nM	0.917
Cholinergic, muscarinic M3	CHRM3	Hyperoside	OCC1OC(Oc2c(O)c3c(O)cc(=O)cc3oc2c2ccc(O)c(O)c2)C(O)C(O)C1O	Ki	>	10000	nM	0.007
Cholinergic, muscarinic M3	CHRM3	Quercetin	Oc1cc(O)c2c(c1)oc(c1ccc(O)c(O)c1)c(O)c2=O	Ki	>	10000	nM	0.057
Cholinergic, muscarinic M3	CHRM3	Amentoflavone	Oc1ccc(cc1)c1cc(=O)c2c(O)cc(O)c(c3cc(ccc3O)c3cc(=O)c4c(O)cc(O)cc4o3)c2o1	Ki	>	10000	nM	0.053
Cholinergic, muscarinic M3	CHRM3	Iodophenpropit	NC(SCCCc1cnc[nH]1)NCCc1ccc(I)cc1	Ki		3700	nM	0.537
Cholinergic, muscarinic M3	CHRM3	NORFLUOXETINE	NCCC(Oc1ccc(cc1)C(F)(F)F)c1ccccc1	Ki		760	nM	0.827
Cholinergic, muscarinic M3	CHRM3	ARIPIPRAZOLE	O=C1CCc2ccc(OCCCCN3CCN(CC3)c3cccc(Cl)c3Cl)cc2N1	Ki		4677	nM	0.8
Cholinergic, muscarinic M3	CHRM3	Desmethylsertraline	NC1CCC(c2ccc(Cl)c(Cl)c2)c2ccccc12	Ki		3500	nM	0.797
Cholinergic, muscarinic M3	CHRM3	hexahydrosiladifenidol	O[Si](CCCN1CCCCC1)(C1CCCCC1)c1ccccc1	Ki		10	nM	0.827
Cholinergic, muscarinic M3	CHRM3	(R)-Hexbutinol	OC(C#CCN1CCCCC1)(C1CCCCC1)c1ccccc1	Ki		2.138	nM	0.85
Cholinergic, muscarinic M3	CHRM3	Procyclidine	OC(CCN1CCCC1)(C1CCCCC1)c1ccccc1	Ki		12.4	nM	0.93
Cholinergic, muscarinic M3	CHRM3	(R)-Trihexyphenidyl	OC(CCN1CCCCC1)(C1CCCCC1)c1ccccc1	Ki		2.455	nM	0.96
[truncated: 11,084 more rows]

## Sheet: B
Drug ID	Drug name	Drug SMILES
d1	CI-1033	C=CC(=O)Nc1ccc2ncnc(Nc3ccc(F)c(Cl)c3)c2c1
d2	SB202190	O=C1C=CC(=c2[nH]c(c3ccncc3)c([nH]2)c2ccc(F)cc2)C=C1
d3	VX-745	Clc1cccc(Cl)c1c1c(=O)ncn2nc(ccc12)Sc1ccccc1
d4	Vatalanib	Clc1ccc(cc1)Nc1nnc(Cc2ccncc2)c2ccccc12
d5	SP600125	O=c1c2ccccc2c2n[nH]c3cccc1c23
d6	MLN-518	COc1cc2c(ncnc2N2CCN(CC2)C(=O)Nc2ccc(cc2)OC(C)C)cc1OCCCN1CCCCC1
d7	Gleevec	CN1CCN(CC1)Cc1ccc(cc1)C(=O)Nc1ccc(C)c(c1)Nc1nccc(n1)c1cccnc1.CS(=O)(=O)O
d8	BIRB-796	Cc1ccc(cc1)n1nc(cc1NC(=O)Nc1ccc(OCCN2CCOCC2)c2ccccc12)C(C)(C)C
d9	Staurosporine	CNC1CC2OC(C)(C1OC)n1c3ccccc3c3c4CNC(=O)c4c4c5ccccc5n2c4c13
d10	Roscovitine	CCC(CO)Nc1nc(NCc2ccccc2)c2ncn(C(C)C)c2n1
d11	SU11248	CCN(CC)CCNC(=O)c1c(C)[nH]c(C=C2C(=O)Nc3ccc(F)cc23)c1C
d12	EKB-569	CCOc1cc2ncc(C#N)c(Nc3ccc(F)c(Cl)c3)c2cc1NC(=O)C=CCN(C)C
d13	LY-333531	CN(C)CC1OCCn2cc(C3=C(C(=O)NC3=O)c3cn(CC1)c1ccccc31)c1ccccc21
d14	Flavopiridol	CN1CCC(C(O)C1)c1c(O)cc(O)c2C(=O)CC(Oc12)c1ccccc1Cl
d15	ZD-6474	COc1cc2c(ncnc2cc1OCC1CCN(C)CC1)Nc1ccc(Br)cc1F
d16	BAY-43-9006	CNC(=O)c1nccc(Oc2ccc(cc2)NC(=O)Nc2ccc(Cl)c(c2)C(F)(F)F)c1
d17	Iressa	COc1cc2ncnc(Nc3ccc(F)c(Cl)c3)c2cc1OCCCN1CCOCC1
d18	Tarceva	Cl.COCCOc1cc2c(ncnc2cc1OCCOC)Nc1cccc(C#C)c1
d19	SB203580	Fc1ccc(cc1)c1nc([nH]c1c1ccncc1)c1ccc(cc1)S(=O)C
d20	N-(5-(3-chlorobenzylthio)-1,3,4-thiadiazol-2-yl)-4-chlorobenzamide	Clc1ccc(cc1)C(=O)Nc1nnc(SCc2cccc(Cl)c2)s1
d21	N-(5-(3-chlorobenzylthio)-1,3,4-thiadiazol-2-yl)-4-fluorobenzamide	Fc1ccc(cc1)C(=O)Nc1nnc(SCc2cccc(Cl)c2)s1
d22	N-(5-(3-fluorobenzylthio)-1,3,4-thiadiazol-2-yl)-4-chlorobenzamide	Clc1ccc(cc1)C(=O)Nc1nnc(SCc2cccc(F)c2)s1
d23	N-(5-(3-fluorobenzylthio)-1,3,4-thiadiazol-2-yl)-4-fluorobenzamide	Fc1ccc(cc1)C(=O)Nc1nnc(SCc2cccc(F)c2)s1
d24	N-(5-(4-nitrobenzylthio)-1,3,4-thiadiazol-2-yl)-4-chlorobenzamide	Clc1ccc(cc1)C(=O)Nc1nnc(SCc2ccc(cc2)[N+](=O)[O-])s1
d25	N-(5-(4-bromobenzylthio)-1,3,4-thiadiazol-2-yl)-4-chlorobenzamide	Clc1ccc(cc1)C(=O)Nc1nnc(SCc2ccc(Br)cc2)s1
d26	N-(5-(4-fluorobenzylthio)-1,3,4-thiadiazol-2-yl)-4-chlorobenzamide	Fc1ccc(cc1)CSc1nnc(s1)NC(=O)c1ccc(Cl)cc1
d27	N-(5-(4-nitrobenzylthio)-1,3,4-thiadiazol-2-yl)-4-fluorobenzamide	Fc1ccc(cc1)C(=O)Nc1nnc(SCc2ccc(cc2)[N+](=O)[O-])s1
d28	N-(5-(4-bromobenzylthio)-1,3,4-thiadiazol-2-yl)-4-fluorobenzamide	Fc1ccc(cc1)C(=O)Nc1nnc(SCc2ccc(Br)cc2)s1
d29	N-(5-(4-fluorobenzylthio)-1,3,4-thiadiazol-2-yl)-4-fluorobenzamide	Fc1ccc(cc1)CSc1nnc(s1)NC(=O)c1ccc(F)cc1
d30	N-(5-(3-chlorobenzylthio)-1,3,4-thiadiazol-2-yl)-2-chlorobenzamide	Clc1cccc(CSc2nnc(s2)NC(=O)c2ccccc2Cl)c1
d31	N-(5-(3-fluorobenzylthio)-1,3,4-thiadiazol-2-yl)-2-chlorobenzamide	Fc1cccc(CSc2nnc(s2)NC(=O)c2ccccc2Cl)c1
d32	N-(5-(4-nitrobenzylthio)-1,3,4-thiadiazol-2-yl)-2-chlorobenzamide	O=C(Nc1nnc(SCc2ccc(cc2)[N+](=O)[O-])s1)c1ccccc1Cl
d33	N-(5-(4-bromobenzylthio)-1,3,4-thiadiazol-2-yl)-2-chlorobenzamide	Brc1ccc(CSc2nnc(s2)NC(=O)c2ccccc2Cl)cc1
d34	N-(5-(4-fluorobenzylthio)-1,3,4-thiadiazol-2-yl)-2-chlorobenzamide	Fc1ccc(CSc2nnc(s2)NC(=O)c2ccccc2Cl)cc1
d35	4-iodo-N-(5-phenethyl-1,3,4-thiadiazol-2-yl)benzamide	Ic1ccc(cc1)C(=O)Nc1nnc(CCc2ccccc2)s1
d36	2-iodo-N-(5-phenethyl-1,3,4-thiadiazol-2-yl)benzamide	O=C(Nc1nnc(CCc2ccccc2)s1)c1ccccc1I
d37	N-(5-(benzylthio)-1,3,4-thiadiazol-2-yl)-4-chlorobenzamide	Clc1ccc(cc1)C(=O)Nc1nnc(SCc2ccccc2)s1
d38	N-(5-(benzylthio)-1,3,4-thiadiazol-2-yl)-4-fluorobenzamide	Fc1ccc(cc1)C(=O)Nc1nnc(SCc2ccccc2)s1
d39	N-(5-(benzylthio)-1,3,4-thiadiazol-2-yl)-2-chlorobenzamide	O=C(Nc1nnc(SCc2ccccc2)s1)c1ccccc1Cl
d40	7-tert-butyl-5-(4-chlorophenyl)-6,7-dihydro-5H-pyrazolo[3,4-d]pyrimidin-4-amine	Clc1ccc(cc1)N1CN(C2=NN=CC2=C1N)C(C)(C)C
d41	N-butyl-1-(2-chloro-2-(4-chlorophenyl)ethyl)-6-(methylthio)-1H-pyrazolo[3,4-d]pyrimidin-4-amine	CCCCNc1nc(SC)nc2n(ncc12)CC(Cl)c1ccc(Cl)cc1
d42	N-butyl-1-(2-chloro-2-(4-fluorophenyl)ethyl)-6-(methylthio)-1H-pyrazolo[3,4-d]pyrimidin-4-amine	CCCCNc1nc(SC)nc2n(ncc12)CC(Cl)c1ccc(F)cc1
d43	1-(2-bromo-2-phenylethyl)-N-butyl-6-(methylthio)-1H-pyrazolo[3,4-d]pyrimidin-4-amine	CCCCNc1nc(SC)nc2n(ncc12)CC(Br)c1ccccc1
d44	N-butyl-1-(2-chloro-2-phenylethyl)-6-(methylthio)-1H-pyrazolo[3,4-d]pyrimidin-4-amine	CCCCNc1nc(SC)nc2n(ncc12)CC(Cl)c1ccccc1
d45	N-butyl-1-(2-chloro-2-phenylethyl)-6-(propylthio)-1H-pyrazolo[3,4-d]pyrimidin-4-amine	CCCCNc1nc(SCCC)nc2n(ncc12)CC(Cl)c1ccccc1
d46	1-(2-chloro-2-(4-chlorophenyl)ethyl)-6-(methylthio)-N-propyl-1H-pyrazolo[3,4-d]pyrimidin-4-amine	CCCNc1nc(SC)nc2n(ncc12)CC(Cl)c1ccc(Cl)cc1
d47	1-(2-chloro-2-(4-fluorophenyl)ethyl)-6-(methylthio)-N-propyl-1H-pyrazolo[3,4-d]pyrimidin-4-amine	CCCNc1nc(SC)nc2n(ncc12)CC(Cl)c1ccc(F)cc1
d48	1-(2-bromo-2-phenylethyl)-6-(methylthio)-N-propyl-1H-pyrazolo[3,4-d]pyrimidin-4-amine	CCCNc1nc(SC)nc2n(ncc12)CC(Br)c1ccccc1
d49	1-(2-chloro-2-phenylethyl)-N6,N6-dimethyl-N4-propyl-1H-pyrazolo[3,4-d]pyrimidine-4,6-diamine	CCCNc1nc(nc2n(ncc12)CC(Cl)c1ccccc1)N(C)C
d50	1-(2-chloro-2-phenylethyl)-6-(methylthio)-N-propyl-1H-pyrazolo[3,4-d]pyrimidin-4-amine	CCCNc1nc(SC)nc2n(ncc12)CC(Cl)c1ccccc1
d51	1-(2-chloro-2-phenylethyl)-N-propyl-6-(propylthio)-1H-pyrazolo[3,4-d]pyrimidin-4-amine	CCCSc1nc(NCCC)c2cnn(CC(Cl)c3ccccc3)c2n1
d52	1-(2-chloro-2-phenylethyl)-N,N-diethyl-6-(propylthio)-1H-pyrazolo[3,4-d]pyrimidin-4-amine	CCCSc1nc(N(CC)CC)c2cnn(CC(Cl)c3ccccc3)c2n1
d53	N-benzyl-1-(2-chloro-2-phenylethyl)-6-(propylthio)-1H-pyrazolo[3,4-d]pyrimidin-4-amine	CCCSc1nc(NCc2ccccc2)c2cnn(CC(Cl)c3ccccc3)c2n1
d54	1-(2-chloro-2-(4-chlorophenyl)ethyl)-N,N-diethyl-6-(methylthio)-1H-pyrazolo[3,4-d]pyrimidin-4-amine	CSc1nc(N(CC)CC)c2cnn(CC(Cl)c3ccc(Cl)cc3)c2n1
d55	1-(2-chloro-2-phenylethyl)-N,N-diethyl-6-(methylthio)-1H-pyrazolo[3,4-d]pyrimidin-4-amine	CSc1nc(N(CC)CC)c2cnn(CC(Cl)c3ccccc3)c2n1
d56	1-(2-chloro-2-phenylethyl)-N,N-diethyl-6-(ethylthio)-1H-pyrazolo[3,4-d]pyrimidin-4-amine	CCSc1nc(N(CC)CC)c2cnn(CC(Cl)c3ccccc3)c2n1
d57	1-(2-bromo-2-phenylethyl)-N-(2-ethoxyethyl)-6-(methylthio)-1H-pyrazolo[3,4-d]pyrimidin-4-amine	CCOCCNc1nc(SC)nc2n(ncc12)CC(Br)c1ccccc1
d58	[1-(2-Chloro-2-phenyl-ethyl)-6-methylsulfanyl-1H-pyrazolo[3,4-d]pyrimidin-4-yl]-(2-ethoxy-ethyl)-amine	CCOCCNc1nc(SC)nc2n(ncc12)CC(Cl)c1ccccc1
d59	1-(2-chloro-2-phenylethyl)-N,N-dimethyl-4-morpholino-1H-pyrazolo[3,4-d]pyrimidin-6-amine	CN(C)c1nc(N2CCOCC2)c2cnn(CC(Cl)c3ccccc3)c2n1
d60	N4-benzyl-1-(2-chloro-2-phenylethyl)-N6,N6-dimethyl-1H-pyrazolo[3,4-d]pyrimidine-4,6-diamine	ClC(Cn1ncc2c(NCc3ccccc3)nc(nc12)N(C)C)c1ccccc1
d61	N-(5-(4-methoxybenzylthio)-1,3,4-thiadiazol-2-yl)-4-chlorobenzamide	COc1ccc(CSc2nnc(s2)NC(=O)c2ccc(Cl)cc2)cc1
d62	N-(5-(4-methoxybenzylthio)-1,3,4-thiadiazol-2-yl)-4-fluorobenzamide	COc1ccc(CSc2nnc(s2)NC(=O)c2ccc(F)cc2)cc1
d63	N-(5-(4-methoxybenzylthio)-1,3,4-thiadiazol-2-yl)-2-chlorobenzamide	COc1ccc(CSc2nnc(s2)NC(=O)c2ccccc2Cl)cc1
d64	4-(1-(2-chloro-2-(4-chlorophenyl)ethyl)-6-(methylthio)-1H-pyrazolo[3,4-d]pyrimidin-4-yl)morpholine	CSc1nc(N2CCOCC2)c2cnn(CC(Cl)c3ccc(Cl)cc3)c2n1
d65	4-(1-(2-chloro-2-(4-fluorophenyl)ethyl)-6-(methylthio)-1H-pyrazolo[3,4-d]pyrimidin-4-yl)morpholine	CSc1nc(N2CCOCC2)c2cnn(CC(Cl)c3ccc(F)cc3)c2n1
d66	1-(2-chloro-2-(4-fluorophenyl)ethyl)-N-(3-fluorophenyl)-6-(methylthio)-1H-pyrazolo[3,4-d]pyrimidin-4-amine	CSc1nc(Nc2cccc(F)c2)c2cnn(CC(Cl)c3ccc(F)cc3)c2n1
d67	1-(2-chloro-2-(4-fluorophenyl)ethyl)-N-(4-fluorobenzyl)-6-(methylthio)-1H-pyrazolo[3,4-d]pyrimidin-4-amine	CSc1nc(NCc2ccc(F)cc2)c2cnn(CC(Cl)c3ccc(F)cc3)c2n1
d68	1-(2-chloro-2-(4-fluorophenyl)ethyl)-N-(2-fluorobenzyl)-6-(methylthio)-1H-pyrazolo[3,4-d]pyrimidin-4-amine	CSc1nc(NCc2ccccc2F)c2cnn(CC(Cl)c3ccc(F)cc3)c2n1
d69	1-(2-chloro-2-(4-fluorophenyl)ethyl)-6-(methylthio)-N-phenethyl-1H-pyrazolo[3,4-d]pyrimidin-4-amine	CSc1nc(NCCc2ccccc2)c2cnn(CC(Cl)c3ccc(F)cc3)c2n1
d70	1-(2-bromo-2-phenylethyl)-6-(methylthio)-4-(pyrrolidin-1-yl)-1H-pyrazolo[3,4-d]pyrimidine	CSc1nc(N2CCCC2)c2cnn(CC(Br)c3ccccc3)c2n1
d71	1-(2-bromo-2-phenylethyl)-6-(methylthio)-4-(piperidin-1-yl)-1H-pyrazolo[3,4-d]pyrimidine	CSc1nc(N2CCCCC2)c2cnn(CC(Br)c3ccccc3)c2n1
d72	4-(1-(2-bromo-2-phenylethyl)-6-(methylthio)-1H-pyrazolo[3,4-d]pyrimidin-4-yl)morpholine	CSc1nc(N2CCOCC2)c2cnn(CC(Br)c3ccccc3)c2n1
d73	N-benzyl-1-(2-bromo-2-phenylethyl)-6-(methylthio)-1H-pyrazolo[3,4-d]pyrimidin-4-amine	CSc1nc(NCc2ccccc2)c2cnn(CC(Br)c3ccccc3)c2n1
d74	1-(2-bromo-2-phenylethyl)-6-(methylthio)-N-phenethyl-1H-pyrazolo[3,4-d]pyrimidin-4-amine	CSc1nc(NCCc2ccccc2)c2cnn(CC(Br)c3ccccc3)c2n1
d75	1-(2-chloro-2-phenylethyl)-N-(3-fluorophenyl)-6-(methylthio)-1H-pyrazolo[3,4-d]pyrimidin-4-amine	CSc1nc(Nc2cccc(F)c2)c2cnn(CC(Cl)c3ccccc3)c2n1
d76	1-(2-chloro-2-phenylethyl)-6-(methylthio)-N-phenyl-1H-pyrazolo[3,4-d]pyrimidin-4-amine	CSc1nc(Nc2ccccc2)c2cnn(CC(Cl)c3ccccc3)c2n1
d77	N-benzyl-1-(2-chloro-2-phenylethyl)-6-(methylthio)-1H-pyrazolo[3,4-d]pyrimidin-4-amine	CSc1nc(NCc2ccccc2)c2cnn(CC(Cl)c3ccccc3)c2n1
d78	1-(2-chloro-2-phenylethyl)-6-(methylthio)-N-phenethyl-1H-pyrazolo[3,4-d]pyrimidin-4-amine	CSc1nc(NCCc2ccccc2)c2cnn(CC(Cl)c3ccccc3)c2n1
d79	1-(2-chloro-2-phenylethyl)-N-(2-fluorophenethyl)-6-(methylthio)-1H-pyrazolo[3,4-d]pyrimidin-4-amine	CSc1nc(NCCc2ccccc2F)c2cnn(CC(Cl)c3ccccc3)c2n1
d80	BW284C51	[Br-].[Br-].C=CC[N+](C)(C)c1ccc(CCC(=O)CCc2ccc(cc2)[N+](C)(C)CC=C)cc1
d81	N-Allyl-N-(1,2,3,4-tetrahydroacridin-9-yl)-N-{3-[(1,2,3,4-tetrahydroacridin-9-yl)amino]propyl}-1,4-butanediamine	C=CCN(CCCCNc1c2CCCCc2nc2ccccc12)CCCNc1c2CCCCc2nc2ccccc12
d82	Tacrine	Nc1c2CCCCc2nc2ccccc12
d83	(S)-2-amino-3-(1H-indol-3-yl)-N-(3-oxo-3-(1,2,3,4-tetrahydroacridin-9-ylamino)propyl)propanamide	O=C(CCNC(=O)C(N)Cc1c[nH]c2ccccc12)Nc1c2CCCCc2nc2ccccc12
d84	(S)-2-amino-N-(2-oxo-2-(1,2,3,4-tetrahydroacridin-9-ylamino)ethyl)-3-phenylpropanamide	O=C(CNC(=O)C(N)Cc1ccccc1)Nc1c2CCCCc2nc2ccccc12
d85	(S)-2-amino-3-(naphthalen-2-yl)-N-(2-oxo-2-(1,2,3,4-tetrahydroacridin-9-ylamino)ethyl)propanamide	O=C(CNC(=O)C(N)Cc1ccc2ccccc2c1)Nc1c2CCCCc2nc2ccccc12
d86	(S)-2-amino-3-(1H-indol-3-yl)-N-(2-oxo-2-(1,2,3,4-tetrahydroacridin-9-ylamino)ethyl)propanamide	O=C(CNC(=O)C(N)Cc1c[nH]c2ccccc12)Nc1c2CCCCc2nc2ccccc12
d87	(S)-N-(2-oxo-2-(1,2,3,4-tetrahydroacridin-9-ylamino)ethyl)-1,2,3,4-tetrahydroisoquinoline-3-carboxamide	O=C(CNC(=O)C1NCc2ccccc2C1)Nc1c2CCCCc2nc2ccccc12
d88	1,3-bis{[(1,2,3,4-Tetrahydroacridin-9-yl)amino]ethyl}benzene	c1cc(CCNc2c3CCCCc3nc3ccccc23)cc(c1)CCNc1c2CCCCc2nc2ccccc12
d89	1,4-bis{[(1,2,3,4-Tetrahydroacridin-9-yl)amino]ethyl}benzene	C1CCc2c(C1)nc1ccccc1c2NCCc1ccc(CCNc2c3CCCCc3nc3ccccc23)cc1
d90	3,4-bis{[(1,2,3,4-Tetrahydroacridin-9-yl)amino]ethyl}furan	o1cc(CCNc2c3CCCCc3nc3ccccc23)c(c1)CCNc1c2CCCCc2nc2ccccc12
d91	2,6-bis{[(1,2,3,4-Tetrahydroacridin-9-yl)amino]ethyl}pyridine	c1cc(CCNc2c3CCCCc3nc3ccccc23)nc(c1)CCNc1c2CCCCc2nc2ccccc12
d92	(1,2,3,4-Tetrahydro-acridin-9-yl)-[8-(1,2,3,4-tetrahydro-acridin-9-ylsulfanyl)-octyl]-amine	C(CCCCSc1c2CCCCc2nc2ccccc12)CCCNc1c2CCCCc2nc2ccccc12
d93	(S)-1-(2-(1,2,3,4-tetrahydroacridin-9-ylamino)ethyl)-N-(5-(1,2,3,4-tetrahydroacridin-9-ylamino)pentyl)pyrrolidine-2-carboxamide	O=C(NCCCCCNc1c2CCCCc2nc2ccccc12)C1CCCN1CCNc1c2CCCCc2nc2ccccc12
d94	N-(2-Hydroxyethyl)-N-(1,2,3,4-tetrahydroacridin-9-yl)-N-{3-[(1,2,3,4-tetrahydroacridin-9-yl)amino]propyl}-1,4-butanediamine	OCCN(CCCCNc1c2CCCCc2nc2ccccc12)CCCNc1c2CCCCc2nc2ccccc12
d95	N-(1,2,3,4-Tetrahydroacridin-9-yl)-N-(3-(1,2,3,4-tetrahydroacridin-9-ylsulfanyl)propyl)-1,4-butanediamine	C(NCCCSc1c2CCCCc2nc2ccccc12)CCCNc1c2CCCCc2nc2ccccc12
d96	1,4-bis[3-(1,2,3,4-Tetrahydroacridin-9-yl)aminopropyl]piperazine	C(CNc1c2CCCCc2nc2ccccc12)CN1CCN(CCCNc2c3CCCCc3nc3ccccc23)CC1
d97	(S)-2-amino-3-(1H-indol-3-yl)-N-(2-(1,2,3,4-tetrahydroacridin-9-ylamino)ethyl)propanamide	NC(Cc1c[nH]c2ccccc12)C(=O)NCCNc1c2CCCCc2nc2ccccc12
d98	(S)-2-amino-N1,N5-bis(2-(1,2,3,4-tetrahydroacridin-9-ylamino)ethyl)pentanediamide	O=C(NCCNc1c2CCCCc2nc2ccccc12)CCC(N)C(=O)NCCNc1c2CCCCc2nc2ccccc12
d99	N-{4-[(1,2,3,4-Tetrahydroacridin-9-yl)amino]butyl}-N{3-[(1,2,3,4-tetrahydroacridin-9-yl)amino]propyl}acetamide	CC(=O)N(CCCCNc1c2CCCCc2nc2ccccc12)CCCNc1c2CCCCc2nc2ccccc12
d100	N-{4-[(1,2,3, 4-Tetrahydroacridin-9-yl)amino]butyl}-N-{3-[(1,2,3,4-tetrahydroacridin-9-yl)sulfanyl]propyl}acetamide	CC(=O)N(CCCCNc1c2CCCCc2nc2ccccc12)CCCSc1c2CCCCc2nc2ccccc12
d101	6-(1,2,3,4-Tetrahydro-acridin-9-ylamino)-hexanoic acid [3-(acridin-9-ylsulfanyl)-propyl]-amide	CC(=O)N(CCCCSc1c2CCCCc2nc2ccccc12)CCCNc1c2CCCCc2nc2ccccc12
d102	5-(1,2,3,4-Tetrahydro-acridin-9-ylamino)-pentanoic acid [3-(acridin-9-ylsulfanyl)-propyl]-amide	CC(=O)N(CCCNc1c2CCCCc2nc2ccccc12)CCCSc1c2CCCCc2nc2ccccc12
d103	(S)-tert-butyl 3-(1H-indol-3-yl)-1-oxo-1-(3-oxo-3-(1,2,3,4-tetrahydroacridin-9-ylamino)propylamino)propan-2-ylcarbamate	O=C(CCNC(=O)C(NC(=O)OC(C)(C)C)Cc1c[nH]c2ccccc12)Nc1c2CCCCc2nc2ccccc12
d104	(S)-tert-butyl 3-(1H-indol-3-yl)-1-oxo-1-(2-(1,2,3,4-tetrahydroacridin-9-ylamino)ethylamino)propan-2-ylcarbamate	O=C(NC(Cc1c[nH]c2ccccc12)C(=O)NCCNc1c2CCCCc2nc2ccccc12)OC(C)(C)C
d105	(S)-tert-butyl 1,5-dioxo-1,5-bis(2-(1,2,3,4-tetrahydroacridin-9-ylamino)ethylamino)pentan-2-ylcarbamate	O=C(NCCNc1c2CCCCc2nc2ccccc12)CCC(NC(=O)OC(C)(C)C)C(=O)NCCNc1c2CCCCc2nc2ccccc12
d106	1,3-bis{[(1,2,3,4-Tetrahydroacridin-9-yl)amino]ethyl}-5-methylbenzene	Cc1cc(CCNc2c3CCCCc3nc3ccccc23)cc(CCNc2c3CCCCc3nc3ccccc23)c1
d107	Irinotecan	CCc1c2cc(ccc2nc2c1Cn1c2cc2c(COC(=O)C2(O)CC)c1=O)OC(=O)N1CCC(CC1)N1CCCCC1
d108	huprine X	CCC1=CC2CC(C1)c1c(C2)nc2cc(Cl)ccc2c1N
d109	2-(2,6-bis(2-(diethylamino)ethoxy)phenoxy)-N,N-diethylethanamine	CCN(CC)CCOc1c(OCCN(CC)CC)cccc1OCCN(CC)CC
d110	N-Ethyl-N-(1,2,3,4-tetrahydroacridin-9-yl)-N-{3-[(1,2,3,4-tetrahydroacridin-9-yl)amino]propyl}-1,4-butanediamine	CCN(CCCCNc1c2CCCCc2nc2ccccc12)CCCNc1c2CCCCc2nc2ccccc12
d111	N-Methyl-N-(1,2,3,4-tetrahydroacridin-9-yl)-N-{3-[(1,2,3,4-tetrahydroacridin-9-yl)amino]propyl}-1,4-butanediamine	CN(CCCCNc1c2CCCCc2nc2ccccc12)CCCNc1c2CCCCc2nc2ccccc12
d112	N-[3-(Acridin-9-ylsulfanyl)-propyl]-N''-(1,2,3,4-tetrahydro-acridin-9-yl)-pentane-1,5-diamine	CN(CCCCSc1c2CCCCc2nc2ccccc12)CCCNc1c2CCCCc2nc2ccccc12
d113	N-Methyl-N'-(1,2,3,4-tetrahydro-acridin-9-yl)-N-[3-(1,2,3,4-tetrahydro-acridin-9-ylamino)-propyl]-propane-1,3-diamine	CN(CCCNc1c2CCCCc2nc2ccccc12)CCCNc1c2CCCCc2nc2ccccc12
d114	(S)-2-(methylamino)-N-(2-oxo-2-(1,2,3,4-tetrahydroacridin-9-ylamino)ethyl)-3-phenylpropanamide	CNC(Cc1ccccc1)C(=O)NCC(=O)Nc1c2CCCCc2nc2ccccc12
d115	(S)-3-(1H-indol-3-yl)-2-(methylamino)-N-(2-oxo-2-(1,2,3,4-tetrahydroacridin-9-ylamino)ethyl)propanamide	CNC(Cc1c[nH]c2ccccc12)C(=O)NCC(=O)Nc1c2CCCCc2nc2ccccc12
d116	(4-(furan-2-yl)-2-(2-(thiophen-2-yl)ethylamino)thiazol-5-yl)(phenyl)methanone	O=C(c1ccccc1)c1sc(NCCc2cccs2)nc1c1ccco1
d117	N-(5-Benzoyl-4-phenylthiazol-2-yl)furan-2-carboxamide	O=C(c1ccccc1)c1sc(nc1c1ccccc1)NC(=O)c1ccco1
d118	4-[6-Oxo-3-(2-phenyl-pyrazolo[1,5-a]pyridin-3-yl)-6H-pyridazin-1-yl]-butyric acid	OC(=O)CCCn1nc(ccc1=O)c1c(nn2ccccc12)c1ccccc1
d119	SCH58261	Nc1nc2n(CCc3ccccc3)ncc2c2nc(nn12)c1ccco1
d120	7-bromo-eudistomin D	Brc1cc2[nH]c3cnccc3c2c(Br)c1O
d121	CGS 15943	Clc1ccc2nc(N)n3nc(nc3c2c1)c1ccco1
d122	ZM 241385	Oc1ccc(CCNc2nc(N)n3nc(nc3n2)c2ccco2)cc1
d123	4-(2-phenyl-7H-pyrrolo[2,3-d]pyrimidin-4-ylamino)cyclohexanol	OC1CCC(CC1)Nc1nc(nc2[nH]ccc12)c1ccccc1
d124	(E)-1-[(R)-2-(2-Hydroxy-ethyl)-piperidin-1-yl]-3-(2-phenyl-pyrazolo[1,5-a]pyridin-3-yl)-propenone	OCCC1CCCCN1C(=O)C=Cc1c(nn2ccccc12)c1ccccc1
d125	ILOPERIDONE	COc1cc(ccc1OCCCN1CCC(CC1)c1noc2cc(F)ccc12)C(=O)C
d126	N-[5-pyridin-4-yl-4-(3,4,5-trimethoxyphenyl)thiazol-2-yl]acetamide	COc1cc(cc(OC)c1OC)c1nc(NC(=O)C)sc1c1ccncc1
d127	N-(2-(2-phenyl-6-(4-(3-phenylpropyl)piperazine-1-carbonyl)-7H-pyrrolo[2,3-d]pyrimidin-4-ylamino)ethyl)acetamide	CC(=O)NCCNc1nc(nc2[nH]c(cc12)C(=O)N1CCN(CCCc2ccccc2)CC1)c1ccccc1
d128	8-(4-(1-(4-(5-chlorobenzo[d]thiazol-2-yl)piperazin-1-yl)-2-methyl-1-oxopropan-2-yloxy)phenyl)-1,3-dimethyl-1H-purine-2,6(3H,7H)-dione	Clc1ccc2sc(nc2c1)N1CCN(CC1)C(=O)C(C)(C)Oc1ccc(cc1)c1nc2c([nH]1)c(=O)n(C)c(=O)n2C
d129	N-(5-(4-Methylbenzoyl)-4-phenylthiazol-2-yl)benzamide	Cc1ccc(cc1)C(=O)c1sc(nc1c1ccccc1)NC(=O)c1ccccc1
d130	SR 144528	Cc1ccc(cc1)Cn1nc(cc1c1ccc(Cl)c(C)c1)C(=O)NC1C2(C)CCC(C2)C1(C)C
d131	6-Hydroxy-2,5,7-trimethyl-9H-beta-carbolin-2-ium	[I-].C[n+]1ccc2c(c1)[nH]c1cc(C)c(O)c(C)c21
d132	8-Hydroxy-7,9-dimethyl-delta-carboline	Cc1cc2[nH]c3cccnc3c2c(C)c1O
d133	6-Hydroxy-5,7-dimethyl-beta-carboline	Cc1cc2[nH]c3cnccc3c2c(C)c1O
d134	6-Hydroxy-2,5,7,9-tetramethyl-9H-beta-carbolin-2-ium	[I-].C[n+]1ccc2c3c(C)c(O)c(C)cc3n(C)c2c1
d135	8-Hydroxy-5,7,9-trimethyl-delta-carboline	Cc1cc2c(c(C)c1O)c1ncccc1n2C
d136	6-Hydroxy-5,7,9-trimethyl-beta-carboline	Cc1cc2c(c(C)c1O)c1ccncc1n2C
d137	1, HENECA	CCCCC#Cc1nc(N)c2ncn(C3OC(C(=O)NCC)C(O)C3O)c2n1
d138	N-Benzo[1,3]dioxol-5-yl-2-[5-(2,6-dioxo-1,3-dipropyl-2,3,6,7-tetrahydro-1H-purin-8-yl)-1-methyl-1H-pyrazol-3-yloxy]-acetamide	CN(CCCC)N=O
d139	N-(2-hydroxyethyl)-2-(4-(1-methyl-2,4-dioxo-3-propyl-2,3,4,5-tetrahydro-1H-pyrrolo[3,2-d]pyrimidin-6-yl)phenoxy)acetamide	OCCNC(=O)COc1ccc(cc1)c1[nH]c2c(c1)n(C)c(=O)n(CCC)c2=O
d140	I-ABOPX	CCCn1c(=O)c2[nH]c(nc2n(Cc2ccc(N)c(I)c2)c1=O)c1ccc(OCC(=O)O)cc1
d141	8-(1-(3-(trifluoromethyl)benzyl)-1H-pyrazol-4-yl)-3-ethyl-1-propyl-1H-purine-2,6(3H,7H)-dione	CCCn1c(=O)c2[nH]c(nc2n(CC)c1=O)c1cnn(Cc2cccc(c2)C(F)(F)F)c1
d142	8-(Hexahydro-2,5-methano-pentalen-3a-yl)-3-methyl-1-propyl-3,7-dihydro-purine-2,6-dione	CCCn1c(=O)c2[nH]c(nc2n(C)c1=O)C12CC3CC(CC2C3)C1
d143	3-(4-aminophenethyl)-7-(2-(ethyl(2-hydroxyethyl)amino)ethyl)-1-propyl-1H-purine-2,6(3H,7H)-dione	OCCN(CC)CCn1cnc2n(CCc3ccc(N)cc3)c(=O)n(CCC)c(=O)c12
d144	sodium 4-(2,6-dioxo-1-propyl-2,3,6,7-tetrahydro-1H-purin-8-yl)benzenesulfonate	[Na+].CCCn1c(=O)[nH]c2nc([nH]c2c1=O)c1ccc(cc1)S(=O)(=O)[O-]
d145	8-(4-(4-(4-Chlorophenyl)piperazine-1-sulfonyl)phenyl)-1-propyl-3,7-dihydropurine-2,6-dione	CCCn1c(=O)[nH]c2nc([nH]c2c1=O)c1ccc(cc1)S(=O)(=O)N1CCN(CC1)c1ccc(Cl)cc1
d146	8-(4-(4-(4-Methoxyphenyl)piperazine-1-sulfonyl)phenyl)-1-propyl-3,7-dihydropurine-2,6-dione	CCCn1c(=O)[nH]c2nc([nH]c2c1=O)c1ccc(cc1)S(=O)(=O)N1CCN(CC1)c1ccc(OC)cc1
d147	1-Propyl-8-(4-(4-(3-trifluoromethylbenzyl)piperazine-1-sulfonyl)phenyl)-3,7-dihydropurine-2,6-dione	CCCn1c(=O)[nH]c2nc([nH]c2c1=O)c1ccc(cc1)S(=O)(=O)N1CCN(CC1)Cc1cccc(c1)C(F)(F)F
d148	8-(4-(4-(3-Chlorobenzyl)piperazine-1-sulfonyl)phenyl)-1-propyl-3,7-dihydropurine-2,6-dione	CCCn1c(=O)[nH]c2nc([nH]c2c1=O)c1ccc(cc1)S(=O)(=O)N1CCN(CC1)Cc1cccc(Cl)c1
d149	8-(4-(4-(3-Fluorobenzyl)piperazine-1-sulfonyl)phenyl)-1-propyl-3,7-dihydropurine-2,6-dione	CCCn1c(=O)[nH]c2nc([nH]c2c1=O)c1ccc(cc1)S(=O)(=O)N1CCN(CC1)Cc1cccc(F)c1
d150	1-Propyl-8-(4-(4-(4-trifluoromethylbenzyl)piperazine-1-sulfonyl)phenyl)-3,7-dihydropurine-2,6-dione	CCCn1c(=O)[nH]c2nc([nH]c2c1=O)c1ccc(cc1)S(=O)(=O)N1CCN(CC1)Cc1ccc(cc1)C(F)(F)F
d151	8-(4-(4-(4-chlorobenzyl)piperazin-1-ylsulfonyl)phenyl)-1-propyl-1H-purine-2,6(3H,7H)-dione	CCCn1c(=O)[nH]c2nc([nH]c2c1=O)c1ccc(cc1)S(=O)(=O)N1CCN(CC1)Cc1ccc(Cl)cc1
d152	8-(4-(4-(4-Methoxybenzyl)piperazine-1-sulfonyl)phenyl)-1-propyl-3,7-dihydropurine-2,6-dione	CCCn1c(=O)[nH]c2nc([nH]c2c1=O)c1ccc(cc1)S(=O)(=O)N1CCN(CC1)Cc1ccc(OC)cc1
d153	8-[4-(4-benzylpiperazide-1-sulfonyl)phenyl]-1-propylxanthine	CCCn1c(=O)[nH]c2nc([nH]c2c1=O)c1ccc(cc1)S(=O)(=O)N1CCN(CC1)Cc1ccccc1
d154	8-(4-(4-Benzo[1,3]dioxol-5-ylmethylpiperazine-1-sulfonyl)phenyl)-1-propyl-3,7-dihydropurine-2,6-dione	CCCn1c(=O)[nH]c2nc([nH]c2c1=O)c1ccc(cc1)S(=O)(=O)N1CCN(CC1)Cc1ccc2OCOc2c1
d155	8-(4-(4-Phenethylpiperazine-1-sulfonyl)phenyl)-1-propyl-3,7-dihydropurine-2,6-dione	CCCn1c(=O)[nH]c2nc([nH]c2c1=O)c1ccc(cc1)S(=O)(=O)N1CCN(CCc2ccccc2)CC1
d156	N-(1-Benzylpiperidin-4-yl)-4-(2,6-dioxo-1-propyl-2,3,6,7-tetrahydro-1H-purin-8-yl)benzenesulfonamide	CCCn1c(=O)[nH]c2nc([nH]c2c1=O)c1ccc(cc1)S(=O)(=O)NC1CCN(CC1)Cc1ccccc1
d157	N-(4-cyanophenyl)-2-(4-(2,4-dioxo-1,3-dipropyl-2,3,4,5-tetrahydro-1H-pyrrolo[3,2-d]pyrimidin-6-yl)phenoxy)acetamide	CCCn1c2cc([nH]c2c(=O)n(CCC)c1=O)c1ccc(OCC(=O)Nc2ccc(C#N)cc2)cc1
d158	BWA1433	CCCn1c2nc([nH]c2c(=O)n(CCC)c1=O)c1ccc(C=CC(=O)O)cc1
d159	Tonapofylline	CCCn1c2nc([nH]c2c(=O)n(CCC)c1=O)C12CCC(CCC(=O)O)(CC1)CC2
d160	DPCPX	CCCn1c2nc([nH]c2c(=O)n(CCC)c1=O)C1CCCC1
d161	CPX	CCCn1c(=O)n(CCC)c2nc[nH]c2c1=O
d162	2,4-Bis-n-propyl-4,9-dihydro-2,4,5,9-tetraaza-fluorene-1,3-dione	CCCn1c2c([nH]c3cnccc23)c(=O)n(CCC)c1=O
d163	2,4-bis-n-propyl-4,9-dihydro-2,4,7,-9-tetraaza-fluorene-1,3-dione	CCCn1c2c([nH]c3cccnc23)c(=O)n(CCC)c1=O
d164	2,4-Bis-n-propyl-4,9-dihydro-7-n-propyloxy-2,4,5,-9-tetraaza-fluorene-1,3-dione	CCCOc1cnc2c(c1)[nH]c1c2n(CCC)c(=O)n(CCC)c1=O
d165	2,4-Bis-n-propyl-4,9-dihydro-5-n-propyloxy-2,4,7,9-tetraaza-fluorene-1,3-dione	CCCOc1cncc2[nH]c3c(c12)n(CCC)c(=O)n(CCC)c3=O
d166	3-Propylxanthine (enprofylline)	CCCn1c(=O)[nH]c(=O)c2[nH]cnc12
d167	8-(4-(4-(4-Chlorophenyl)piperazine-1-sulfonyl)phenyl)-1-ethyl-3,7-dihydropurine-2,6-dione	CCn1c(=O)[nH]c2nc([nH]c2c1=O)c1ccc(cc1)S(=O)(=O)N1CCN(CC1)c1ccc(Cl)cc1
d168	1-Ethyl-8-(4-(4-(3-trifluoromethylbenzyl)piperazine-1-sulfonyl)phenyl)-3,7-dihydropurine-2,6-dione	CCn1c(=O)[nH]c2nc([nH]c2c1=O)c1ccc(cc1)S(=O)(=O)N1CCN(CC1)Cc1cccc(c1)C(F)(F)F
d169	1-Ethyl-8-(4-(4-(3-fluorobenzyl)piperazine-1-sulfonyl)phenyl)-3,7-dihydropurine-2,6-dione	CCn1c(=O)[nH]c2nc([nH]c2c1=O)c1ccc(cc1)S(=O)(=O)N1CCN(CC1)Cc1cccc(F)c1
d170	1-Ethyl-8-(4-(4-(4-trifluoromethylbenzyl)piperazine-1-sulfonyl)phenyl)-3,7-dihydropurine-2,6-dione	CCn1c(=O)[nH]c2nc([nH]c2c1=O)c1ccc(cc1)S(=O)(=O)N1CCN(CC1)Cc1ccc(cc1)C(F)(F)F
d171	8-(4-(4-(4-chlorobenzyl)piperazin-1-ylsulfonyl)phenyl)-1-ethyl-1H-purine-2,6(3H,7H)-dione	CCn1c(=O)[nH]c2nc([nH]c2c1=O)c1ccc(cc1)S(=O)(=O)N1CCN(CC1)Cc1ccc(Cl)cc1
d172	1-Ethyl-8-(4-(4-(4-fluorobenzyl)piperazine-1-sulfonyl)phenyl)-3,7-dihydropurine-2,6-dione	CCn1c(=O)[nH]c2nc([nH]c2c1=O)c1ccc(cc1)S(=O)(=O)N1CCN(CC1)Cc1ccc(F)cc1
d173	1-Ethyl-8-(4-(4-(4-methoxybenzyl)piperazine-1-sulfonyl)phenyl)-3,7-dihydropurine-2,6-dione	COc1ccc(cc1)CN1CCN(CC1)S(=O)(=O)c1ccc(cc1)c1[nH]c2c(n1)[nH]c(=O)n(CC)c2=O
d174	8-(4-(4-benzylpiperazin-1-ylsulfonyl)phenyl)-1-ethyl-1H-purine-2,6(3H,7H)-dione	CCn1c(=O)[nH]c2nc([nH]c2c1=O)c1ccc(cc1)S(=O)(=O)N1CCN(CC1)Cc1ccccc1
d175	8-(4-(4-Benzo[1,3]dioxol-5-ylmethylpiperazine-1-sulfonyl)phenyl)-1-ethyl-3,7-dihydropurine-2,6-dione	CCn1c(=O)[nH]c2nc([nH]c2c1=O)c1ccc(cc1)S(=O)(=O)N1CCN(CC1)Cc1ccc2OCOc2c1
d176	NECA	CCNC(=O)C1OC(C(O)C1O)n1cnc2c(N)ncnc12
d177	Desvenlafaxine	O.OC(=O)CCC(=O)O.Oc1ccc(cc1)C(CN(C)C)C1(O)CCCCC1
d178	Caffeine (1,3,7-trimethylxanthine)	Cn1cnc2c1c(=O)n(C)c(=O)n2C
d179	N 0840	Cn1cnc2c(ncnc12)NC1CCCC1
d180	9-(2-methoxybenzyl)-1,3-dimethyl-6,7,8,9-tetrahydropyrimido[1,2-a]purine-2,4(1H,3H)-dione	COc1ccccc1CN1CCCn2c1nc1c2c(=O)n(C)c(=O)n1C
d181	9-(4-hydroxyphenethyl)-1,3-dimethyl-6,7,8,9-tetrahydropyrimido[1,2-a]purine-2,4(1H,3H)-dione	Oc1ccc(cc1)CCN1CCCn2c1nc1c2c(=O)n(C)c(=O)n1C
d182	1,3-dimethyl-9-phenethyl-6,7,8,9-tetrahydropyrimido[1,2-a]purine-2,4(1H,3H)-dione	Cn1c(=O)n(C)c(=O)c2c1nc1N(CCCn21)CCc1ccccc1
d183	9-(2-(1H-indol-3-yl)ethyl)-1,3-dimethyl-6,7,8,9-tetrahydropyrimido[1,2-a]purine-2,4(1H,3H)-dione	Cn1c(=O)n(C)c(=O)c2c1nc1N(CCCn21)CCc1c[nH]c2ccccc12
d184	theophylline	Cn1c(=O)n(C)c2nc[nH]c2c1=O
d185	2,4-Dimethyl-4,9-dihydro-2,4,7,9-tetraaza-fluorene-1,3-dione	Cn1c2c3ccncc3[nH]c2c(=O)n(C)c1=O
d186	2,4-Dimethyl-4,9-dihydro-2,4,5,9-tetraaza-fluorene-1,3-dione	Cn1c2c3ncccc3[nH]c2c(=O)n(C)c1=O
d187	2,4-dimethyl-4,9-dihydro-2,4,5,9-tetraaza-fluorene-1,3-dione	O=C1N(C)C(=O)N(C)C2C1Nc1cnccc21
d188	2,4-dimethyl-4,9-dihydro-2,4,7,9-tetraaza-fluorene-1,3-dione	O=C1N(C)C(=O)N(C)C2C1Nc1cccnc21
d189	2,5,9-trimethyl-4,9-dihydro-2,4,5,9-tetraaza-fluorene-1,3-dione	CN1C(=O)N(C)C2C(C1=O)N(C)c1cccnc21
d190	CCPA	OCC1OC(C(O)C1O)n1cnc2c(NC3CCCC3)nc(Cl)nc12
d191	R-PIA	OCC1OC(C(O)C1O)n1cnc2c(ncnc12)NC(C)Cc1ccccc1
d192	CGS 21680	CCNC(=O)C1OC(C(O)C1O)n1cnc2c(N)nc(NCCc3ccc(CCC(=O)O)cc3)nc12
d193	2,4,9-trimethyl-4,9-dihydro-2,4,7,9-tetraaza-fluorene-1,3-dione	CN1C(=O)N(C)C2c3ccncc3N(C)C2C1=O
d194	IB-MECA	CNC(=O)C1OC(C(O)C1O)n1cnc2c(ncnc12)NCc1cccc(I)c1
d195	AB-MECA	CNC(=O)C1OC(C(O)C1O)n1cnc2c(ncnc12)NCc1ccc(N)cc1
d196	8-(4-(4-(4-Chlorophenyl)piperazine-1-sulfonyl)phenyl)-1-prop-2-ynyl-3,7-dihydropurine-2,6-dione	C#CCn1c(=O)[nH]c2nc([nH]c2c1=O)c1ccc(cc1)S(=O)(=O)N1CCN(CC1)c1ccc(Cl)cc1
d197	I-APE	OCC1OC(C(O)C1O)n1cnc2c(N)nc(NCCc3ccc(N)c(I)c3)nc12
d198	N-(5-Benzoyl-4-phenylthiazol-2-yl)benzamide	O=C(Nc1sc(C(=O)c2ccccc2)c(n1)c1ccccc1)c1ccccc1
d199	N-(5-(4-Chlorobenzoyl)-4-phenylthiazol-2-yl)furan-2-carboxamide	Clc1ccc(cc1)C(=O)c1sc(nc1c1ccccc1)NC(=O)c1ccco1
d200	Phenyl(4-phenyl-2-(phenylamino)thiazol-5-yl)methanone	O=C(c1ccccc1)c1sc(Nc2ccccc2)nc1c1ccccc1
d201	2-Chloroadenosine	OCC1OC(C(O)C1O)n1cnc2c(N)nc(Cl)nc12
d202	(4-Phenyl-2-(phenylamino)thiazol-5-yl)(p-toluyl)methanone	Cc1ccc(cc1)C(=O)c1sc(Nc2ccccc2)nc1c1ccccc1
d203	N-(5-(4-Chlorobenzoyl)-4-phenylthiazol-2-yl)-4-methylbenzamide	Cc1ccc(cc1)C(=O)Nc1sc(C(=O)c2ccc(Cl)cc2)c(n1)c1ccccc1
d204	N-(5-Benzoyl-4-phenylthiazol-2-yl)-4-methylbenzamide	Cc1ccc(cc1)C(=O)Nc1nc(c2ccccc2)c(s1)C(=O)c1ccccc1
d205	8-(4-(Piperidine-1-sulfonyl)phenyl)-1-propyl-3,7-dihydropurine-2,6-dione	CCCn1c(=O)[nH]c2nc([nH]c2c1=O)c1ccc(cc1)S(=O)(=O)N1CCCCC1
d206	8-(4-(4-(4-Methylbenzyl)piperazine-1-sulfonyl)phenyl)-1-propyl-3,7-dihydropurine-2,6-dione	CCCn1c(=O)[nH]c2nc([nH]c2c1=O)c1ccc(cc1)S(=O)(=O)N1CCN(CC1)Cc1ccc(C)cc1
d207	8-(4-(4-(4-Fluorobenzyl)piperazine-1-sulfonyl)phenyl)-1-propyl-3,7-dihydropurine-2,6-dione	CCCn1c(=O)[nH]c2nc([nH]c2c1=O)c1ccc(cc1)S(=O)(=O)N1CCN(CC1)Cc1ccc(F)cc1
d208	9-phenethyl-1,3-dipropyl-6,7,8,9-tetrahydropyrimido[1,2-a]purine-2,4(1H,3H)-dione	CCCn1c(=O)n(CCC)c(=O)c2c1nc1N(CCCn21)CCc1ccccc1
d209	1-Ethyl-8-(4-(piperidine-1-sulfonyl)phenyl)-3,7-dihydropurine-2,6-dione	CCn1c(=O)[nH]c2nc([nH]c2c1=O)c1ccc(cc1)S(=O)(=O)N1CCCCC1
d210	1-Ethyl-8-(4-(4-(4-methoxyphenyl)piperazine-1-sulfonyl)phenyl)-3,7-dihydropurine-2,6-dione	COc1ccc(cc1)N1CCN(CC1)S(=O)(=O)c1ccc(cc1)c1[nH]c2c(n1)[nH]c(=O)n(CC)c2=O
d211	8-(4-(4-(3-Chlorobenzyl)piperazine-1-sulfonyl)phenyl)-1-ethyl-3,7-dihydropurine-2,6-dione	CCn1c(=O)[nH]c2nc([nH]c2c1=O)c1ccc(cc1)S(=O)(=O)N1CCN(CC1)Cc1cccc(Cl)c1
d212	1-Ethyl-8-(4-(4-(4-methylbenzyl)piperazine-1-sulfonyl)phenyl)-3,7-dihydropurine-2,6-dione	CCn1c(=O)[nH]c2nc([nH]c2c1=O)c1ccc(cc1)S(=O)(=O)N1CCN(CC1)Cc1ccc(C)cc1
d213	1-Ethyl-8-(4-(4-phenethylpiperazine-1-sulfonyl)phenyl)-3,7-dihydropurine-2,6-dione	CCn1c(=O)[nH]c2nc([nH]c2c1=O)c1ccc(cc1)S(=O)(=O)N1CCN(CCc2ccccc2)CC1
d214	DPX	CCn1c2nc([nH]c2c(=O)n(CC)c1=O)c1ccccc1
d215	Ethyl 5-(4-chlorobenzoyl)-4-phenylthiazol-2-ylcarbamate	CCOC(=O)Nc1sc(C(=O)c2ccc(Cl)cc2)c(n1)c1ccccc1
d216	Ethyl 5-(4-methoxybenzoyl)-4-phenylthiazol-2-ylcarbamate	CCOC(=O)Nc1nc(c2ccccc2)c(s1)C(=O)c1ccc(OC)cc1
d217	Ethyl 5-benzoyl-4-phenylthiazol-2-ylcarbamate	CCOC(=O)Nc1sc(C(=O)c2ccccc2)c(n1)c1ccccc1
d218	1,3-dimethyl-9-(2-(pyridin-2-yl)ethyl)-6,7,8,9-tetrahydropyrimido[1,2-a]purine-2,4(1H,3H)-dione	Cn1c(=O)n(C)c(=O)c2c1nc1N(CCCn21)CCc1ccccn1
d219	9-(2-(benzylamino)ethyl)-1,3-dimethyl-6,7,8,9-tetrahydropyrimido[1,2-a]purine-2,4(1H,3H)-dione	Cn1c(=O)n(C)c(=O)c2c1nc1N(CCNCc3ccccc3)CCCn21
d220	9-(2-(4-chlorophenoxy)ethyl)-1,3-dimethyl-6,7,8,9-tetrahydropyrimido[1,2-a]purine-2,4(1H,3H)-dione	Clc1ccc(OCCN2CCCn3c2nc2c3c(=O)n(C)c(=O)n2C)cc1
d221	(4-Chlorophenyl)(2-(methylamino)-4-phenylthiazol-5-yl)methanone	CNc1sc(C(=O)c2ccc(Cl)cc2)c(n1)c1ccccc1
d222	(4-Methoxyphenyl)(2-(methylamino)-4-phenylthiazol-5-yl)methanone	COc1ccc(cc1)C(=O)c1sc(NC)nc1c1ccccc1
d223	(2-(Methylamino)-4-phenylthiazol-5-yl)(phenyl)methanone	CNc1nc(c2ccccc2)c(s1)C(=O)c1ccccc1
d224	N-(5-(4-Methoxybenzoyl)-4-phenylthiazol-2-yl)benzamide	COc1ccc(cc1)C(=O)c1sc(nc1c1ccccc1)NC(=O)c1ccccc1
d225	(4-Methoxyphenyl)(4-phenyl-2-(phenylamino)thiazol-5-yl)methanone	COc1ccc(cc1)C(=O)c1sc(Nc2ccccc2)nc1c1ccccc1
d226	N-(5-(4-(Methylsulfonyl)benzoyl)-4-phenylthiazol-2-yl)benzamide	O=C(c1ccc(cc1)S(=O)(=O)C)c1sc(nc1c1ccccc1)NC(=O)c1ccccc1
d227	(4-(Methylsulfonyl)phenyl)(4-phenyl-2-(phenylamino)-thiazol-5-yl)methanone	O=C(c1ccc(cc1)S(=O)(=O)C)c1sc(Nc2ccccc2)nc1c1ccccc1
d228	N-(4-(2-(1,3-dimethyl-2,4-dioxo-1,2,3,4,7,8-hexahydropyrimido[1,2-a]purin-9(6H)-yl)ethoxy)phenyl)acetamide	CC(=O)Nc1ccc(OCCN2CCCn3c2nc2c3c(=O)n(C)c(=O)n2C)cc1
d229	1,3-dimethyl-9-(2-(p-tolyloxy)ethyl)-6,7,8,9-tetrahydropyrimido[1,2-a]purine-2,4(1H,3H)-dione	Cc1ccc(OCCN2CCCn3c2nc2c3c(=O)n(C)c(=O)n2C)cc1
d230	9-(3-chlorobenzyl)-1,3-dipropyl-6,7,8,9-tetrahydropyrimido[1,2-a]purine-2,4(1H,3H)-dione	CCCn1c(=O)n(CCC)c(=O)c2c1nc1N(CCCn21)Cc1cccc(Cl)c1
d231	9-(4-chlorobenzyl)-1,3-dipropyl-6,7,8,9-tetrahydropyrimido[1,2-a]purine-2,4(1H,3H)-dione	CCCn1c(=O)n(CCC)c(=O)c2c1nc1N(CCCn21)Cc1ccc(Cl)cc1
d232	9-(3,4-dimethoxyphenethyl)-1,3-dipropyl-6,7,8,9-tetrahydropyrimido[1,2-a]purine-2,4(1H,3H)-dione	CCCn1c(=O)n(CCC)c(=O)c2c1nc1N(CCCn21)CCc1ccc(OC)c(OC)c1
d233	9-(2-(1H-indol-3-yl)ethyl)-1,3-dipropyl-6,7,8,9-tetrahydropyrimido[1,2-a]purine-2,4(1H,3H)-dione	CCCn1c(=O)n(CCC)c(=O)c2c1nc1N(CCCn21)CCc1c[nH]c2ccccc12
d234	1,3-dimethyl-9-(pyridin-2-ylmethyl)-6,7,8,9-tetrahydropyrimido[1,2-a]purine-2,4(1H,3H)-dione	Cn1c(=O)n(C)c(=O)c2c1nc1N(CCCn21)Cc1ccccn1
d235	9-(2-(2,4-dichlorophenoxy)ethyl)-1,3-dimethyl-6,7,8,9-tetrahydropyrimido[1,2-a]purine-2,4(1H,3H)-dione	Clc1ccc(OCCN2CCCn3c2nc2c3c(=O)n(C)c(=O)n2C)c(Cl)c1
d236	(E)-9-(2-(cinnamyloxy)ethyl)-1,3-dimethyl-6,7,8,9-tetrahydropyrimido[1,2-a]purine-2,4(1H,3H)-dione	Cn1c(=O)n(C)c(=O)c2c1nc1N(CCOCC=Cc3ccccc3)CCCn21
d237	9-(2-(4-fluorobenzyloxy)ethyl)-1,3-dimethyl-6,7,8,9-tetrahydropyrimido[1,2-a]purine-2,4(1H,3H)-dione	Fc1ccc(COCCN2CCCn3c2nc2c3c(=O)n(C)c(=O)n2C)cc1
d238	9-(2-(benzyloxy)ethyl)-1,3-dimethyl-6,7,8,9-tetrahydropyrimido[1,2-a]purine-2,4(1H,3H)-dione	Cn1c(=O)n(C)c(=O)c2c1nc1N(CCOCc3ccccc3)CCCn21
d239	4-Methoxy-N-(4-phenyl-thiazol-2-yl)-benzamide	COc1ccc(cc1)C(=O)Nc1scc(n1)c1ccccc1
d240	4-Methoxy-N-(3-phenyl-[1,2,4]thiadiazol-5-yl)-benzamide	COc1ccc(cc1)C(=O)Nc1snc(n1)c1ccccc1
d241	L-cysteine	NC(CS)C(=O)O
d242	L-cysteic acid	OC(=O)C(N)CS(=O)(=O)O
d243	L-cysteine sulfinic acid	OS(=O)CC(N)C(=O)O
d244	D-cystine	NC(CSSCC(N)C(=O)O)C(=O)O
d245	DL-homocysteic acid	OC(=O)C(N)CCS(=O)(=O)O
d246	DL-homocysteine	NC(CCS)C(=O)O
d247	Talipexole	Cl.Cl.C=CCN1CCc2sc(N)nc2CC1
d248	NOREPINEPHRINE	NCC(O)c1ccc(O)c(O)c1
d249	Hyperoside	OCC1OC(Oc2c(O)c3c(O)cc(=O)cc3oc2c2ccc(O)c(O)c2)C(O)C(O)C1O
d250	Quercetin	Oc1cc(O)c2c(c1)oc(c1ccc(O)c(O)c1)c(O)c2=O
d251	Amentoflavone	Oc1ccc(cc1)c1cc(=O)c2c(O)cc(O)c(c3cc(ccc3O)c3cc(=O)c4c(O)cc(O)cc4o3)c2o1
d252	Diclofenac sodium salt	[Na+].[O-]C(=O)Cc1ccccc1Nc1c(Cl)cccc1Cl
d253	Fluparoxan	Fc1cccc2OC3CNCC3Oc12
d254	ARIPIPRAZOLE	O=C1CCc2ccc(OCCCCN3CCN(CC3)c3cccc(Cl)c3Cl)cc2N1
d255	Roxindole	Oc1ccc2[nH]cc(CCCCN3CCC(=CC3)c3ccccc3)c2c1
d256	HALOPERIDOL	Fc1ccc(cc1)C(=O)CCCN1CCC(O)(CC1)c1ccc(Cl)cc1
d257	SPIPERONE	Fc1ccc(cc1)C(=O)CCCN1CCC2(CC1)C(=O)NCN2c1ccccc1
d258	MDL 11,939	OC(C1CCN(CCc2ccccc2)CC1)c1ccccc1
d259	SERTINDOLE	Fc1ccc(cc1)n1cc(C2CCN(CCN3CCNC3=O)CC2)c2cc(Cl)ccc12
d260	PIMOZIDE	Fc1ccc(cc1)C(CCCN1CCC(CC1)n1c(=O)[nH]c2ccccc12)c1ccc(F)cc1
d261	N-DESMETHYLCLOZAPINE	Clc1ccc2N=c3ccccc3=C(Nc2c1)N1CCNCC1
d262	mCPP	Clc1cccc(c1)N1CCNCC1
d263	Piribedil	c1cnc(nc1)N1CCN(CC1)Cc1ccc2OCOc2c1
d264	Ziprasidone	O=C1Nc2cc(Cl)c(CCN3CCN(CC3)c3nsc4ccccc34)cc2C1
d265	TRAZODONE	Clc1cccc(c1)N1CCN(CCCn2nc3ccccn3c2=O)CC1
d266	PERPHENAZINE	OCCN1CCN(CCCN2c3ccccc3Sc3ccc(Cl)cc23)CC1
d267	Quetiapine	OCCOCCN1CCN(CC1)C1=Nc2ccccc2Sc2ccccc12
d268	CLONIDINE	Clc1cccc(Cl)c1NC1=NCCN1
d269	L-homocysteine thiolactone	O=C1SCCC1N
d270	PBR28	COc1ccccc1CN(C(=O)C)c1ccccc1Oc1ccccc1
d271	Acetylsalicylic acid	CC(=O)Oc1ccccc1C(=O)O
d272	Salvinorin A	COC(=O)C1CC(OC(=O)C)C(=O)C2C3(C)CC(OC(=O)C3CCC12C)c1cocc1
d273	Cathinone, (-)	O=C(C(C)N)c1ccccc1
d274	Methcathinone, (-)	CNC(C)C(=O)c1ccccc1
d275	Norephedrine, (+)	OC(C(C)N)c1ccccc1
d276	Ephedrine,(+)	CNC(C)C(O)c1ccccc1
d277	Hyperforin	CC(=CCCC1(C)C(CC=C(C)C)CC2(CC=C(C)C)C(=C(CC=C(C)C)C(=O)C1(C(=O)C(C)C)C2=O)O)C
d278	ibuprofen	CC(C)Cc1ccc(cc1)C(C)C(=O)O
d279	BROMOCRIPTINE	CC(C)CC1C(=O)N2CCCC2C2(O)OC(NC(=O)C3CN(C)C4Cc5c(Br)[nH]c6cccc(C4=C3)c56)(C(C)C)C(=O)N12
d280	1-(2,4-difluorophenyl)-3-(4-(4-(2-isopropoxyphenyl)piperazin-1-yl)cyclohexyl)urea	O=C(NC1CCC(CC1)N1CCN(CC1)c1ccccc1OC(C)C)Nc1ccc(F)cc1F
d281	1-(2,4-dimethoxyphenyl)-3-(4-(4-(2-isopropoxyphenyl)piperazin-1-yl)cyclohexyl)urea	COc1ccc(NC(=O)NC2CCC(CC2)N2CCN(CC2)c2ccccc2OC(C)C)c(OC)c1
d282	1-(4-(4-(2-isopropoxyphenyl)piperazin-1-yl)cyclohexyl)-3-(2,4,6-trichlorophenyl)urea	O=C(NC1CCC(CC1)N1CCN(CC1)c1ccccc1OC(C)C)Nc1c(Cl)cc(Cl)cc1Cl
d283	1-(5-chloro-2-methoxyphenyl)-3-(4-(4-(2-isopropoxyphenyl)piperazin-1-yl)cyclohexyl)urea	COc1ccc(Cl)cc1NC(=O)NC1CCC(CC1)N1CCN(CC1)c1ccccc1OC(C)C
d284	1-(2,5-difluorophenyl)-3-(4-(4-(2-isopropoxyphenyl)piperazin-1-yl)cyclohexyl)urea	CC(C)Oc1ccccc1N1CCN(CC1)C1CCC(CC1)NC(=O)Nc1cc(F)ccc1F
d285	1-(2,6-dichlorophenyl)-3-(4-(4-(2-isopropoxyphenyl)piperazin-1-yl)cyclohexyl)urea	O=C(NC1CCC(CC1)N1CCN(CC1)c1ccccc1OC(C)C)Nc1c(Cl)cccc1Cl
d286	1-(2,6-difluorophenyl)-3-(4-(4-(2-isopropoxyphenyl)piperazin-1-yl)cyclohexyl)urea	O=C(NC1CCC(CC1)N1CCN(CC1)c1ccccc1OC(C)C)Nc1c(F)cccc1F
d287	1-(3,4-difluorophenyl)-3-(4-(4-(2-isopropoxyphenyl)piperazin-1-yl)cyclohexyl)urea	O=C(NC1CCC(CC1)N1CCN(CC1)c1ccccc1OC(C)C)Nc1ccc(F)c(F)c1
d288	1-(3-chlorophenyl)-3-(4-(4-(2-isopropoxyphenyl)piperazin-1-yl)cyclohexyl)urea	O=C(NC1CCC(CC1)N1CCN(CC1)c1ccccc1OC(C)C)Nc1cccc(Cl)c1
d289	1-(2-chlorophenyl)-3-(4-(4-(2-isopropoxyphenyl)piperazin-1-yl)cyclohexyl)urea	O=C(NC1CCC(CC1)N1CCN(CC1)c1ccccc1OC(C)C)Nc1ccccc1Cl
d290	1-(4-(4-(2-isopropoxyphenyl)piperazin-1-yl)cyclohexyl)-3-(2-methoxyphenyl)urea	COc1ccccc1NC(=O)NC1CCC(CC1)N1CCN(CC1)c1ccccc1OC(C)C
d291	1-(3-fluorobenzyl)-3-(4-(4-(2-isopropoxyphenyl)piperazin-1-yl)cyclohexyl)urea	O=C(NCc1cccc(F)c1)NC1CCC(CC1)N1CCN(CC1)c1ccccc1OC(C)C
d292	Naproxen	COc1ccc2cc(ccc2c1)C(C)C(=O)O
d293	Norfenfluramine	CC(N)Cc1cccc(c1)C(F)(F)F
d294	MDMA	CNC(C)Cc1ccc2OCOc2c1
d295	Fluorocarazolol,(R)	FCC(C)NCC(O)COc1cccc2[nH]c3ccccc3c12
d296	ERGOTAMINE	O=C(NC1(C)OC2(O)C3CCCN3C(=O)C(Cc3ccccc3)N2C1=O)C1CN(C)C2Cc3c[nH]c4cccc(C2=C1)c34
d297	Dexmedetomidine	Cc1cccc(c1C)C(C)c1cnc[nH]1
d298	VALDECOXIB	Cc1onc(c2ccccc2)c1c1ccc(cc1)S(=O)(=O)N
d299	9-OH-risperidone	Fc1ccc2c(onc2C2CCN(CC2)CCc2c(C)nc3C(O)CCCn3c2=O)c1
d300	RISPERIDONE	Fc1ccc2c(onc2C2CCN(CC2)CCc2c(C)nc3CCCCn3c2=O)c1
d301	Niguldipine(+)	COC(=O)C1=C(C)NC(=C(C(=O)OCCCN2CCC(CC2)(c2ccccc2)c2ccccc2)C1c1cccc(c1)[N+](=O)[O-])C
d302	N-(4-Acetamidophenyl)indomethacinamide	COc1ccc2c(c1)c(CC(=O)NCCc1ccc(cc1)NC(=O)C)c(C)n2C(=O)c1ccc(Cl)cc1
d303	Hypericin	OCc1cc(O)c2C(=O)c3c(O)cc(O)c4c3c3c2c1c1c(C)cc(O)c2C(=O)c5c(O)cc(O)c4c5c3c12
d304	CELECOXIB	Cc1ccc(cc1)c1cc(nn1c1ccc(cc1)S(=O)(=O)N)C(F)(F)F
d305	N-((1s,4s)-4-(4-(2-isopropoxyphenyl)piperazin-1-yl)cyclohexyl)(phenyl)methanesulfonamide	Cc1ccccc1N1c2ccccc2C(C)(O)CC(C)(O)c2ccccc12
d306	OLANZAPINE	CN1CCN(CC1)C1=c2cc(C)sc2=Nc2ccccc2N1
d307	ETORICOXIB	Cc1ccc(cn1)c1ncc(Cl)cc1c1ccc(cc1)S(=O)(=O)C
d308	Quercitrin	O=c1cc(O)c2c(c1)oc(c1ccc(O)c(O)c1)c(OC1OC(C)C(O)C(O)C1O)c2O
d309	Rutin	Oc1cc(O)c2c(c1)oc(c1ccc(O)c(O)c1)c(OC1OC(COC3OC(C)C(O)C(O)C3O)C(O)C(O)C1O)c2=O
d310	PARECOXIB	CCC(=O)NS(=O)(=O)c1ccc(cc1)c1c(C)onc1c1ccccc1
d311	METHYSERGIDE	CCC(CO)NC(=O)C1CN(C)C2Cc3cn(C)c4cccc(C2=C1)c34
d312	MOLINDONE	CCc1c(C)[nH]c2CCC(CN3CCOCC3)C(=O)c12
d313	FLUPHENAZINE	CCCCCCC(=O)OCCN1CCN(CCCN2c3ccccc3Sc3ccc(cc23)C(F)(F)F)CC1
d314	2,4-dichloro-N-((1r,4r)-4-(4-(2-isopropoxyphenyl)piperazin-1-yl)cyclohexyl)benzenesulfonamide	CCCCN(N=O)CCCC
d315	Ropinirole	CCCN(CCC)CCc1cccc2NC(=O)Cc12
d316	PERGOLIDE	CSCC1CN(CCC)C2Cc3c[nH]c4cccc(C2C1)c34.CS(=O)(=O)O
d317	PPP, S(-)-3	CCCN1CCCC(C1)c1cccc(O)c1
d318	PPP, R(+)-3	Cl.CCCN1CCCC(C1)c1cccc(O)c1
d319	QUINPIROLE	CCCN1CCCC2Cc3[nH]ncc3CC12
d320	Quinelorane	CCCN1CCCC2Cc3nc(N)ncc3CC12
d321	Pramipexole	CCCNC1CCc2nc(N)sc2C1
d322	TERGURIDE	CCN(CC)C(=O)NC1CN(C)C2Cc3c[nH]c4cccc(C2C1)c34
d323	LISURIDE	CCN(CC)C(=O)NC1CN(C)C2Cc3c[nH]c4cccc(C2=C1)c34
d324	Amisulpride	CCN1CCCC1CNC(=O)c1cc(c(N)cc1OC)S(=O)(=O)CC
d325	Cabergoline	C=CCN1CC(CC2C1Cc1c[nH]c3cccc2c13)C(=O)N(CCCN(C)C)C(=O)NCC
d326	Fenfluramine	CCNC(C)Cc1cccc(c1)C(F)(F)F
d327	Reboxetine	CCOc1ccccc1OC(C1OCCNC1)c1ccccc1
d328	Tamsulosin	CCOc1ccccc1OCCNC(C)Cc1ccc(OC)c(c1)S(=O)(=O)N
d329	Venlafaxine	COc1ccc(cc1)C(CN(C)C)C1(O)CCCCC1
d330	PSILOCIN	CN(C)CCc1c[nH]c2cccc(O)c12
d331	PSILOCYBIN	CN(C)CCc1c[nH]c2cccc(OP(=O)(O)O)c12
d332	CITALOPRAM	N#Cc1ccc2c(COC2(CCCN(C)C)c2ccc(F)cc2)c1
d333	CLOMIPRAMINE	CN(C)CCCN1c2ccccc2CCc2ccc(Cl)cc12
d334	CHLORPROMAZINE	CN(C)CCCN1c2ccccc2Sc2ccc(Cl)cc12
d335	ZOTEPINE	CN(C)CCOC1=Cc2ccccc2Sc2ccc(Cl)cc12
d336	Piroxicam	OC(=C1C(=O)c2ccccc2S(=O)(=O)N1C)Nc1ccccn1
d337	COCAINE	COC(=O)C1C(OC(=O)c2ccccc2)CC2CCC1N2C
d338	ORG-5222	Clc1ccc2Oc3ccccc3C3CN(C)CC3c2c1
d339	APOMORPHINE	CN1CCc2cccc3c2C1Cc1ccc(O)c(O)c31
d340	THIORIDAZINE	CSc1ccc2Sc3ccccc3N(CCC3CCCCN3C)c2c1
d341	CLOZAPINE	CN1CCN(CC1)C1=c2ccccc2=Nc2ccc(Cl)cc2N1
d342	LOXAPINE	CN1CCN(CC1)C1=Nc2ccccc2Oc2ccc(Cl)cc12
d343	THIOTHIXENE	CN1CCN(CCC=C2c3ccccc3Sc3ccc(cc23)S(=O)(=O)N(C)C)CC1
d344	TRIFLUOPERAZINE	CN1CCN(CCCN2c3ccccc3Sc3ccc(cc23)C(F)(F)F)CC1
d345	METHYLPHENIDATE	COC(=O)C(C1CCCCN1)c1ccccc1
d346	YOHIMBINE	COC(=O)C1C(O)CCC2CN3CCc4c([nH]c5ccccc45)C3CC12
d347	PRAZOSIN	COc1cc2nc(nc(N)c2cc1OC)N1CCN(CC1)C(=O)c1ccco1
d348	Terazosin	COc1cc2nc(nc(N)c2cc1OC)N1CCN(CC1)C(=O)C1CCCO1
d349	stepholidine	COc1cc2CCN3Cc4c(ccc(O)c4OC)CC3c2cc1O
d350	MDL 100907	COc1cccc(C(O)C2CCN(CCc3ccc(F)cc3)CC2)c1OC
d351	WAY 100,635	Cl.Cl.Cl.COc1ccccc1N1CCN(CCN(c2ccccn2)C(=O)C2CCCCC2)CC1
d352	Fiduxosin	COc1cccc2OCC3CN(CCCCn4c(=O)[nH]c5c(sc6ncc(nc56)c5ccccc5)c4=O)CC3c12
d353	ROFECOXIB	O=C1OCC(=C1c1ccccc1)c1ccc(cc1)S(=O)(=O)C
d354	nimesulide	[O-][N+](=O)c1ccc(NS(=O)(=O)C)c(Oc2ccccc2)c1
d355	D-methionine	CSCCC(N)C(=O)O
d356	2-fluoronorepinehprine	NCC(O)c1cc(O)c(O)cc1F
d357	6-fluoronorepinehprine	NCC(O)c1ccc(O)c(O)c1F
d358	xanomeline	CCCCCCOc1nsnc1C1=CCCN(C)C1
d359	B-HT 920	C=CCN1CCc2sc(N)nc2CC1
d360	Guanabenz	NC(=NN=Cc1c(Cl)cccc1Cl)N
d361	Guanfacine	NC(=NC(=O)Cc1c(Cl)cccc1Cl)N
d362	Clobenpropit	Clc1ccc(CN=C(N)SCCCc2cnc[nH]2)cc1
d363	Thioperamide	S=C(NC1CCCCC1)N1CCC(CC1)c1cnc[nH]1
d364	Tramazoline	C1CN=C(N1)Nc1cccc2CCCCc12
d365	PIPAMPERONE	Fc1ccc(cc1)C(=O)CCCN1CCC(CC1)(C(=O)N)N1CCCCC1
d366	SPIROXATRINE	O=C1NCN(c2ccccc2)C21CCN(CC2)CC1COc2ccccc2O1
d367	FLUSPIRILENE	Fc1ccc(cc1)C(CCCN1CCC2(CC1)C(=O)NCN2c1ccccc1)c1ccc(F)cc1
d368	IDAZOXAN	C1CN=C(N1)C1COc2ccccc2O1
d369	TOLAZOLINE	Cl.c1ccc(cc1)CC1=NCCN1
d370	Naphazoline	C1CN=C(N1)Cc1cccc2ccccc12
d371	p-AMINOCLONIDINE	Cl.Nc1cc(Cl)c(NC2=NCCN2)c(Cl)c1
d372	UK-14,304	Brc1c(ccc2nccnc12)NC1=NCCN1
d373	SKF 104078	CN1CCc2c(Cl)ccc(OCC=C(C)C)c2CC1
d374	N-(2-amino-2-methylpropyl)-4-((6,7-dimethoxy-3,4-dihydroisoquinolin-2(1H)-yl)methyl)-7-methoxybenzofuran-2-carboxamide	COc1cc2CN(CCc2cc1OC)Cc1ccc(OC)c2oc(cc12)C(=O)NCC(C)(C)N
d375	METHAMPHETAMINE (+)	CNC(C)Cc1ccccc1
d376	ARC-239	COc1ccccc1N1CCN(CC1)CCC1C(=O)c2ccccc2C(C)(C)C1=O
d377	Xylazine	Cc1cccc(C)c1NC1=NCCCS1
d378	OXYMETAZOLINE	Cc1cc(c(O)c(C)c1CC1=NCCN1)C(C)(C)C
d379	Xylometazoline	Cc1cc(cc(C)c1CC1=NCCN1)C(C)(C)C
d380	PHENTOLAMINE	Cc1ccc(cc1)N(CC1=NCCN1)c1cccc(O)c1.CS(=O)(=O)O
d381	Atomoxetine	CNCCC(Oc1ccccc1C)c1ccccc1
d382	BRL44408	CC1N(CC2=NCCN2)Cc2ccccc12
d383	RAUBASINE	COC(=O)C1=COC(C)C2CN3CCc4c([nH]c5ccccc45)C3CC12
d384	YM348	CCc1oc2ccc3cnn(CC(C)N)c3c2c1
d385	IMILOXAN	CCn1ccnc1CC1COc2ccccc2O1
d386	3-(4-((6,7-dimethoxy-3,4-dihydroisoquinolin-2(1H)-yl)methyl)-7-methoxybenzofuran-2-yl)-N-(2-(dimethylamino)ethyl)benzamide	COc1cc2CCN(Cc2cc1OC)Cc1ccc(OC)c2oc(cc12)c1cccc(c1)C(=O)NCCN(C)C
d387	4-((6,7-dimethoxy-3,4-dihydroisoquinolin-2(1H)-yl)methyl)-N-(2-(dimethylamino)ethyl)-7-methoxybenzofuran-2-carboxamide	COc1cc2CN(CCc2cc1OC)Cc1ccc(OC)c2oc(cc12)C(=O)NCCN(C)C
d388	SR 46349B	CN(C)CCONC(=CC=C1C=CC(=O)C=C1)c1ccccc1F.CN(C)CCONC(=CC=C1C=CC(=O)C=C1)c1ccccc1F.OC(=O)C=CC(=O)O
d389	mirtazepine	CN1CCN2C(C1)c1ccccc1Cc1cccnc21
d390	MIANSERIN	CN1CCN2C(C1)c1ccccc1Cc1ccccc21
d391	EPINEPHRINE	CNCC(O)c1ccc(O)c(O)c1
d392	Duloxetine	CNCCC(Oc1cccc2ccccc12)c1cccs1
d393	Yohimbine Hydrochloride	Cl.COC(=O)C1C(O)CCC2CN3CCc4c([nH]c5ccccc45)C3CC12
d394	RX821002	COC1(COc2ccccc2O1)C1=NCCN1
d395	WB 4101	COc1cccc(OC)c1OCCNCC1Oc2ccccc2OC1c1ccccc1
d396	8-((6,7-dimethoxy-3,4-dihydroisoquinolin-2(1H)-yl)methyl)-2-(furan-2-yl)-[1,2,4]triazolo[1,5-f]pyrimidin-5-amine	COc1cc2CN(CCc2cc1OC)Cc1cnc(N)n2nc(nc12)c1ccco1
d397	(4-((6,7-dimethoxy-3,4-dihydroisoquinolin-2(1H)-yl)methyl)-7-methoxybenzofuran-2-yl)(4-(pyrrolidin-1-yl)piperidin-1-yl)methanone	COc1cc2CN(CCc2cc1OC)Cc1ccc(OC)c2oc(cc12)C(=O)N1CCC(CC1)N1CCCC1
d398	4-((6,7-dimethoxy-3,4-dihydroisoquinolin-2(1H)-yl)methyl)-7-methoxy-N-(quinuclidin-3-yl)benzofuran-2-carboxamide	COc1cc2CN(CCc2cc1OC)Cc1ccc(OC)c2oc(cc12)C(=O)NC1CN2CCC1CC2
d399	6,7-dimethoxy-2-((7-methoxy-2-(3-methoxyphenyl)benzofuran-4-yl)methyl)-1,2,3,4-tetrahydroisoquinoline	COc1cccc(c1)c1oc2c(OC)ccc(CN3CCc4cc(OC)c(OC)cc4C3)c2c1
d400	6,7-dimethoxy-2-((7-methoxy-2-phenylbenzofuran-4-yl)methyl)-1,2,3,4-tetrahydroisoquinoline	COc1cc2CN(CCc2cc1OC)Cc1ccc(OC)c2oc(cc12)c1ccccc1
d401	6,7-dimethoxy-2-((7-methoxy-2-(2-(trifluoromethyl)phenyl)benzofuran-4-yl)methyl)-1,2,3,4-tetrahydroisoquinoline	COc1cc2CN(CCc2cc1OC)Cc1ccc(OC)c2oc(cc12)c1ccccc1C(F)(F)F
d402	2-((2-(2-fluorophenyl)-7-methoxybenzofuran-4-yl)methyl)-6,7-dimethoxy-1,2,3,4-tetrahydroisoquinoline	COc1ccc(CN2CCc3cc(OC)c(OC)cc3C2)c2cc(oc12)c1ccccc1F
d403	6,7-dimethoxy-2-((7-methoxy-2-(pyridin-2-yl)benzofuran-4-yl)methyl)-1,2,3,4-tetrahydroisoquinoline	COc1ccc(CN2CCc3cc(OC)c(OC)cc3C2)c2cc(oc12)c1ccccn1
d404	2-((2-(furan-2-yl)-7-methoxybenzofuran-4-yl)methyl)-6,7-dimethoxy-1,2,3,4-tetrahydroisoquinoline	COc1cc2CN(CCc2cc1OC)Cc1ccc(OC)c2oc(cc12)c1ccco1
d405	Prucalopride	COCCCN1CCC(CC1)NC(=O)c1cc(Cl)c(N)c2CCOc12
d406	KETANSERIN	Fc1ccc(cc1)C(=O)C1CCN(CC1)CCn1c(=O)[nH]c2ccccc2c1=O
d407	PHENOXYBENZAMINE	ClCCN(Cc1ccccc1)C(C)COc1ccccc1
d408	Salmeterol	OCc1cc(ccc1O)C(O)CNCCCCCCOCCCCc1ccccc1
d409	(S)-1-(adamantan-1-ylamino)-3-(1H-indol-4-yloxy)-propan-2-ol	OC(COc1cccc2[nH]ccc12)CNC12CC3CC(CC(C3)C2)C1
d410	(S)-1-(1H-indol-4-yloxy)-3-(cyclohexylamino)propan-2-ol	OC(CNC1CCCCC1)COc1cccc2[nH]ccc12
d411	Salbutamol,(+/-)	OCc1cc(ccc1O)C(O)CNC(C)(C)C
d412	Terbutaline	Oc1cc(O)cc(c1)C(O)CNC(C)(C)C
d413	Broxaterol	Brc1noc(c1)C(O)CNC(C)(C)C
d414	CGP 12177	OC(COc1cccc2[nH]c(=O)[nH]c12)CNC(C)(C)C
d415	ATENOLOL	OC(CNC(C)C)COc1ccc(cc1)CC(=O)N
d416	metoprolol	COCCc1ccc(OCC(O)CNC(C)C)cc1.COCCc1ccc(OCC(O)CNC(C)C)cc1.OC(=O)C(O)C(O)C(=O)O
d417	Bisoprolol	OC(CNC(C)C)COc1ccc(COCCOC(C)C)cc1
d418	ALPRENOLOL	C=CCc1ccccc1OCC(O)CNC(C)C
d419	PINDOLOL,(+/-)	OC(CNC(C)C)COc1cccc2[nH]ccc12
d420	PROPRANOLOL	OC(CNC(C)C)COc1cccc2ccccc12
d421	Fenoterol	CC(NCC(O)c1cc(O)cc(O)c1)Cc1ccc(O)cc1
d422	Formoterol	O=CNc1cc(ccc1O)C(O)CNC(C)Cc1ccc(OC)cc1
d423	BRL 37344	OC(=O)COc1ccc(cc1)CC(C)NCC(O)c1cccc(Cl)c1
d424	ICI 118,551	CC(C)NC(C)C(O)COc1ccc(C)c2CCCc12
d425	SB204070	CCCCN1CCC(CC1)COC(=O)c1cc(Cl)c(N)c2OCCOc12
d426	CGP 20712-A	OC(CNCCOc1ccc(O)c(c1)C(=O)N)COc1ccc(cc1)c1nc(cn1C)C(F)(F)F
d427	TMQ, (+/-)-8-Fluoro	COc1cc(cc(OC)c1OC)CC1NCCc2cc(O)c(O)c(F)c12
d428	TMQ, R-(+)	[Cl-].COc1cc(cc(OC)c1OC)CC1[NH2+]CCc2cc(O)c(O)cc12
d429	TMQ, S-(-)	COc1cc(CC2NCCc3cc(O)c(O)cc23)cc(OC)c1OC
d430	Carvedilol	COc1ccccc1OCCNCC(O)COc1cccc2[nH]c3ccccc3c12
d431	ICI 89,406	N#Cc1ccccc1OCC(O)CNCCNC(=O)Nc1ccccc1
d432	8-Hydroxy-5-[(R)-1-hydroxy-2-(indan-2-ylamino)-ethyl]-1H-quinolin-2-one	O=c1ccc2c(ccc(O)c2[nH]1)C(O)CNC1Cc2ccccc2C1
d433	4-[3-(4-Benzhydryl-piperazin-1-yl)-2-hydroxy-propoxy]-1H-indole-2-carbonitrile	N#Cc1[nH]c2cccc(OCC(O)CN3CCN(CC3)C(c3ccccc3)c3ccccc3)c2c1
d434	Clenbuterol	OC(CNC(C)(C)C)c1cc(Cl)c(N)c(Cl)c1
d435	2-(4-(3-(tert-butylamino)-2-hydroxypropoxy)-1H-indol-3-yl)acetamide	OC(COc1cccc2[nH]cc(CC(=O)N)c12)CNC(C)(C)C
d436	GNF-Pf-1694	OC(COc1cccc2oc3ccccc3c12)CNC(C)(C)C
d437	(6R,7R)-4,5,6,7-Tetrahydro-7-hydroxy-6-[(1-methylethyl)amino]imidazo[4,5,1-jk][1]benzazepin-2(1H)-one	CC(C)NC1CCn2c(=O)[nH]c3cccc(C1O)c23
d438	ISOPRENALINE	CC(C)NCC(O)c1ccc(O)c(O)c1
d439	CARAZOLOL	OC(CNC(C)C)COc1cccc2[nH]c3ccccc3c12
d440	carmoterol	COc1ccc(cc1)CC(C)NCC(O)c1ccc(O)c2[nH]c(=O)ccc12
d441	4-(1-hydroxy-2-(4-(4-hydroxyphenyl)butan-2-ylamino)ethyl)phenol	CC(CCc1ccc(O)cc1)NCC(O)c1ccc(O)cc1
d442	8-Hydroxy-5-[(R)-1-hydroxy-2-(5,6-dimethylindan-2-ylamino)-ethyl]-1H-quinolin-2-one	O=c1ccc2c(ccc(O)c2[nH]1)C(O)CNC1Cc2cc(C)c(C)cc2C1
d443	1-(4-benzhydrylpiperazin-1-yl)-3-(3-methyl-1H-indol-4-yloxy)propan-2-ol	OC(COc1cccc2[nH]cc(C)c12)CN1CCN(CC1)C(c1ccccc1)c1ccccc1
d444	8-Hydroxy-5-[(R)-1-hydroxy-2-(5,6-diethylindan-2-ylamino)-ethyl]-1H-quinolin-2-one	CCc1cc2CC(NCC(O)c3ccc(O)c4[nH]c(=O)ccc34)Cc2cc1CC
d445	(2S,3S,4S,5R,6S)-6-(5-((R)-2-(5,6-diethyl-2,3-dihydro-1H-inden-2-ylamino)-1-hydroxyethyl)-2-oxo-1,2-dihydroquinolin-8-yloxy)-3,4,5-trihydroxytetrahydro-2H-pyran-2-carboxylic acid	CCc1cc2CC(NCC(O)c3ccc(OC4OC(C(=O)O)C(O)C(O)C4O)c4[nH]c(=O)ccc34)Cc2cc1CC
d446	8-Hydroxy-5-[(R)-1-hydroxy-2-(4,7-diethylindan-2-ylamino)-ethyl]-1H-quinolin-2-one	CCc1ccc(CC)c2CC(NCC(O)c3ccc(O)c4[nH]c(=O)ccc34)Cc12
d447	8-Hydroxy-5-[(R)-1-hydroxy-2-(5,6-di-n-propylindan-2-ylamino)-ethyl]-1H-quinolin-2-one	CCCc1cc2CC(NCC(O)c3ccc(O)c4[nH]c(=O)ccc34)Cc2cc1CCC
d448	8-Hydroxy-5-[(R)-1-hydroxy-2-(5,6-di-n-butylindan-2-ylamino)-ethyl]-1H-quinolin-2-one	CCCCc1cc2CC(NCC(O)c3ccc(O)c4[nH]c(=O)ccc34)Cc2cc1CCCC
d449	8-Hydroxy-5-[(R)-1-hydroxy-2-(5,6-dimethoxyindan-2-ylamino)-ethyl]-1H-quinolin-2-one	COc1cc2CC(NCC(O)c3ccc(O)c4[nH]c(=O)ccc34)Cc2cc1OC
d450	(Z)-5-(2'-(3'-((E)-1''-hydroxyiminoethyl)thienylmethylidene))1,2-dihydro-9-hydroxy-10-methoxy-2,2,4-trimethyl-5H-chromeno-[3,4-f]quinoline	ON=C(C)c1ccsc1C=C1Oc2ccc(O)c(OC)c2c2ccc3NC(C)(C)C=C(C)c3c12
d451	(Z)-5-(2'-(3'-((E)-1''-methoxyiminoethyl)thienylmethylidene))1,2-dihydro-9-hydroxy-10-methoxy-2,2,4-trimethyl-5H-chromeno-[3,4-f]quinoline	CON=C(C)c1ccsc1C=C1Oc2ccc(O)c(OC)c2c2ccc3NC(C)(C)C=C(C)c3c12
d452	(Z)-5-(2'-(3'-(1''-hydroxy-2'',2'',2''-trifluoroethyl)thienylmethylidene))1,2-dihydro-9-hydroxy-10-methoxy-2,2,4-trimethyl-5H-chromeno[3,4-f]quinoline	COc1c(O)ccc2OC(=Cc3sccc3C(O)C(F)(F)F)c3c4C(=CC(C)(C)Nc4ccc3c12)C
d453	(+/-)-(Z)-5-(2'-(3'-(1''-hydroxyethyl)thienylmethylidene))1,2-dihydro-9-hydroxy-10-methoxy-2,2,4-trimethyl-5H-chromeno[3,4-f]quinoline	COc1c(O)ccc2OC(=Cc3sccc3C(C)O)c3c4C(=CC(C)(C)Nc4ccc3c12)C
d454	(Z)-5-(2'-(3'-hydroxymethylthienylmethylidene))1,2-dihydro-9-hydroxy-10-methoxy-2,2,4-trimethyl-5H-chromeno[3,4-f]quinoline	OCc1ccsc1C=C1Oc2ccc(O)c(OC)c2c2ccc3NC(C)(C)C=C(C)c3c12
d455	(Z)-5-(2'-(3'-methoxymethylthienylmethylidene))1,2-dihydro-9-hydroxy-10-methoxy-2,2,4-trimethyl-5H-chromeno[3,4-f]quinoline	COCc1ccsc1C=C1Oc2ccc(O)c(OC)c2c2ccc3NC(C)(C)C=C(C)c3c12
d456	(Z)-5-(2'-(3'-(E-methylbutenyl)thienylmethylidene))-1,2-dihydro-9-hydroxy-10-methoxy-2,2,4-trimethyl-5H-chromeno[3,4-f]-quinoline	CCC=C(C)c1ccsc1C=C1Oc2ccc(O)c(OC)c2c2ccc3NC(C)(C)C=C(C)c3c12
d457	AVP	NC(=O)CCC1NC(=O)C(Cc2ccccc2)NC(=O)C(Cc2ccc(O)cc2)NC(=O)C(N)CSSCC(NC(=O)C(CC(=O)N)NC1=O)C(=O)N1CCCC1C(=O)NC(CCCN=C(N)N)C(=O)NCC(=O)N
d458	OPC-41061	Clc1ccc2N(CCCC(O)c2c1)C(=O)c1ccc(cc1C)NC(=O)c1ccccc1C
d459	OPC-31260	O=C(c1ccc(cc1)NC(=O)c1ccccc1C)N1CCCC(N(C)C)c2ccccc12
d460	Oxytocin	CCC(C)C1NC(=O)C(Cc2ccc(O)cc2)NC(=O)C(N)CSSCC(NC(=O)C(CC(=O)N)NC(=O)C(CCC(=O)N)NC1=O)C(=O)N1CCCC1C(=O)NC(CC(C)C)C(=O)NCC(=O)N
d461	Atosiban	NCCCC(NC(=O)C1CCCN1C(=O)C1CSSCCC(=O)NC(Cc2ccc(OCC)cc2)C(=O)NC(C(C)CC)C(=O)NC(C(C)O)C(=O)NC(CC(=O)N)C(=O)N1)C(=O)NCC(=O)N
d462	Litorin	CSCCC(NC(=O)C(Cc1ccccc1)NC(=O)C(NC(=O)CNC(=O)C(NC(=O)C(C)NC(=O)C(NC(=O)C(CCC(=O)N)NC(=O)C1CCC(=O)N1)Cc1c[nH]c2ccccc12)C(C)C)Cc1[nH]cnc1)C(=O)N
d463	Ranatensin	CSCCC(NC(=O)C(Cc1ccccc1)NC(=O)C(NC(=O)CNC(=O)C(NC(=O)C(C)NC(=O)C(NC(=O)C(CCC(=O)N)NC(=O)C1CCCN1C(=O)C(NC(=O)C1CCC(=O)N1)C(C)C)Cc1c[nH]c2ccccc12)C(C)C)Cc1[nH]cnc1)C(=O)N
d464	Phyllolitorin	CSCCC(NC(=O)C(Cc1ccccc1)NC(=O)C(CO)NC(=O)CNC(=O)C(NC(=O)C(C)NC(=O)C(NC(=O)C(CC(C)C)NC(=O)C1CCC(=O)N1)Cc1c[nH]c2ccccc12)C(C)C)C(=O)N
d465	Neuromedin C	CSCCC(NC(=O)C(CC(C)C)NC(=O)C(NC(=O)CNC(=O)C(NC(=O)C(C)NC(=O)C(NC(=O)C(Cc1[nH]cnc1)NC(=O)C(CC(=O)N)NC(=O)CN)Cc1c[nH]c2ccccc12)C(C)C)Cc1[nH]cnc1)C(=O)N
d466	Bombesin	CSCCC(NC(=O)C(CC(C)C)NC(=O)C(NC(=O)CNC(=O)C(NC(=O)C(C)NC(=O)C(NC(=O)C(CCC(=O)N)NC(=O)C(N)CC(=O)N)Cc1c[nH]c2ccccc12)C(C)C)Cc1[nH]cnc1)C(=O)N
d467	Rhodei-Litorin	CSCCC(NC(=O)C(Cc1ccccc1)NC(=O)C(NC(=O)CNC(=O)C(NC(=O)C(C)NC(=O)C(NC(=O)C(NC(=O)C1CCC(=O)N1)C(C)CC)Cc1c[nH]c2ccccc12)C(C)O)Cc1cnc[nH]1)C(=O)N
d468	CCK-8	CSCCC(NC(=O)C(Cc1ccc(cc1)OS(=O)(=O)O)NC(=O)C(N)CC(=O)O)C(=O)NCC(=O)NC(Cc1c[nH]c2ccccc12)C(=O)NC(CCSC)C(=O)NC(CC(=O)O)C(=O)NC(Cc1ccccc1)C(=O)N
d469	McN-A-343	[Cl-].O=C(OCC#CC[N+](C)(C)C)Nc1cccc(Cl)c1
d470	CARBACHOL	[Cl-].NC(=O)OCC[N+](C)(C)C
d471	4-DAMP	O=C(OC1CC[N+](C)(C)CC1)C(c1ccccc1)c1ccccc1
d472	NORFLUOXETINE	NCCC(Oc1ccc(cc1)C(F)(F)F)c1ccccc1
d473	Desmethylsertraline	NC1CCC(c2ccc(Cl)c(Cl)c2)c2ccccc12
d474	hexahydrosiladifenidol	O[Si](CCCN1CCCCC1)(C1CCCCC1)c1ccccc1
d475	(R)-Hexbutinol	OC(C#CCN1CCCCC1)(C1CCCCC1)c1ccccc1
d476	Procyclidine	OC(CCN1CCCC1)(C1CCCCC1)c1ccccc1
d477	(R)-Trihexyphenidyl	OC(CCN1CCCCC1)(C1CCCCC1)c1ccccc1
d478	Oxotremorine	O=C1CCCN1CC#CCN1CCCC1
d479	Biperidine	OC(CCN1CCCCC1)(c1ccccc1)C1CC2C=CC1C2
d480	Darifenacin	NC(=O)C(C1CCN(CCc2ccc3OCCc3c2)C1)(c1ccccc1)c1ccccc1
d481	BROMPERIDOL	Fc1ccc(cc1)C(=O)CCCN1CCC(O)(CC1)c1ccc(Br)cc1
d482	4-[4-(4-Chlorophenyl)-1,4-diazepan-1-yl]-1-(4-fluorophenyl)butan-1-one	Fc1ccc(cc1)C(=O)CCCN1CCCN(CC1)c1ccc(Cl)cc1
d483	Mequitazine	c1ccc2Sc3ccccc3N(CC3CN4CCC3CC4)c2c1
d484	Quinuclidinyl benzilate	OC(=O)C(O)(c1ccccc1)c1ccccc1.C1CN2CCC1CC2
d485	PAROXETINE	Fc1ccc(cc1)C1CCNCC1COc1ccc2OCOc2c1
d486	Acetylcholine	CC(=O)OCC[N+](C)(C)C
d487	BUPROPION	Clc1cccc(c1)C(=O)C(C)NC(C)(C)C
d488	Ipratropium	OCC(C(=O)OC1CC2CCC(C1)[N+]2(C)C(C)C)c1ccccc1
d489	3-((4-isopropylphenethylamino)methyl)-N,N-dimethyl-3,4-dihydro-2H-benzo[b][1,4]dioxepin-3-amine	CC(C)c1ccc(CCNCC2(COc3ccccc3OC2)N(C)C)cc1
d490	Methacholine	[Cl-].CC(=O)OC(C)C[N+](C)(C)C
d491	Bethanechol	[Cl-].NC(=O)OC(C)C[N+](C)(C)C
d492	Cyamemazine	N#Cc1ccc2Sc3ccccc3N(CC(C)CN(C)C)c2c1
d493	dimethyl-{3-[(2-p-tolyl-ethylamino)-methyl]-3,4-dihydro-2H-benzo[b][1,4]dioxepin-3-yl}-amine	Cc1ccc(CCNCC2(COc3ccccc3OC2)N(C)C)cc1
d494	Orphenadrine	CN(C)CCOC(c1ccccc1)c1ccccc1C
d495	HIMBACINE	CC1OC(=O)C2CC3CCCCC3C(C=CC3CCCC(C)N3C)C12
d496	MELPERONE	CC1CCN(CCCC(=O)c2ccc(F)cc2)CC1
d497	p-F-HHSiD	OCC(NC(=O)C(Cc1cnc[nH]1)NC(=O)C(Cc1cnc[nH]1)NC(=O)C(Cc1ccccc1)NC(=O)C1CCCN1)C(=O)NC(C(C)CC)C(=O)NC(CC(=O)O)C(=O)O
d498	Etoperidone	CCn1c(CC)nn(CCCN2CCN(CC2)c2cccc(Cl)c2)c1=O
d499	Pilocarpine	CCC1C(=O)OCC1Cc1cncn1C
d500	AF-DX 384	CCCN(CCC)CC1CCCCN1CCNC(=O)n1c2ncccc2[nH]c(=O)c2ccccc12.CS(=O)(=O)O
d501	Oxybutinin	CCN(CC)CC#CCOC(=O)C(O)(C1CCCCC1)c1ccccc1
d502	AQ-RA 741	CCN(CC)CCCCC1CCN(CC1)CC(=O)n1c2ccccc2c(=O)[nH]c2cccnc12
d503	7-fluoro-N,N-dimethyl-3-((2-(tetrahydro-2H-pyran-4-yl)ethylamino)methyl)-3,4-dihydro-2H-benzo[b][1,4]dioxepin-3-amine	Fc1ccc2OCC(CNCCC3CCOCC3)(COc2c1)N(C)C
d504	7,8-dichloro-N,N-dimethyl-3-((2-(tetrahydro-2H-pyran-4-yl)ethylamino)methyl)-3,4-dihydro-2H-benzo[b][1,4]dioxepin-3-amine	Clc1cc2OCC(CNCCC3CCOCC3)(COc2cc1Cl)N(C)C
d505	N,N-dimethyl-3-((2-(tetrahydropyran-4-ylidene)ethylamino)methyl)-3,4-dihydro-2H-benzo[b][1,4]dioxepin-3-amine	CN(C)C1(CNCC=C2CCOCC2)COc2ccccc2OC1
d506	3-((cyclohexylmethylamino)methyl)-N,N-dimethyl-3,4-dihydro-2H-benzo[b][1,4]dioxepin-3-amine	CN(C)C1(CNCC2CCCCC2)COc2ccccc2OC1
d507	3-((2,6-dichlorophenethylamino)methyl)-N,N-dimethyl-3,4-dihydro-2H-benzo[b][1,4]dioxepin-3-amine	Clc1cccc(Cl)c1CCNCC1(COc2ccccc2OC1)N(C)C
d508	3-((4-chlorophenethylamino)methyl)-N,N-dimethyl-3,4-dihydro-2H-benzo[b][1,4]dioxepin-3-amine	Clc1ccc(CCNCC2(COc3ccccc3OC2)N(C)C)cc1
d509	N,N-dimethyl-3-((phenethylamino)methyl)-3,4-dihydro-2H-benzo[b][1,4]dioxepin-3-amine	CN(C)C1(CNCCc2ccccc2)COc2ccccc2OC1
d510	3-((2-fluorophenethylamino)methyl)-N,N-dimethyl-3,4-dihydro-2H-benzo[b][1,4]dioxepin-3-amine	Fc1ccccc1CCNCC1(COc2ccccc2OC1)N(C)C
d511	3-((2-(3,6-dihydro-2H-thiopyran-4-yl)ethylamino)methyl)-N,N-dimethyl-3,4-dihydro-2H-benzo[b][1,4]dioxepin-3-amine	CN(C)C1(CNCCC2=CCSCC2)COc2ccccc2OC1
d512	{3-[(2-adamantan-1-yl-ethylamino)-methyl]-3,4-dihydro-2H-benzo[b][1,4]dioxepin-3-yl}-dimethyl-amine	CN(C)C1(CNCCC23CC4CC(CC(C4)C3)C2)COc2ccccc2OC1
d513	(4-(2-((3-(dimethylamino)-3,4-dihydro-2H-benzo[b][1,4]dioxepin-3-yl)methylamino)ethyl)cyclohexyl)methanol	OCC1CCC(CCNCC2(COc3ccccc3OC2)N(C)C)CC1
d514	4-(2-((3-(dimethylamino)-3,4-dihydro-2H-benzo[b][1,4]dioxepin-3-yl)methylamino)ethyl)cyclohexanol	OC1CCC(CCNCC2(COc3ccccc3OC2)N(C)C)CC1
d515	3-((2-cyclopentylethylamino)methyl)-N,N-dimethyl-3,4-dihydro-2H-benzo[b][1,4]dioxepin-3-amine	CN(C)C1(CNCCC2CCCC2)COc2ccccc2OC1
d516	3-((2-cyclohexylethylamino)methyl)-N,N-dimethyl-3,4-dihydro-2H-benzo[b][1,4]dioxepin-3-amine	CN(C)C1(CNCCC2CCCCC2)COc2ccccc2OC1
d517	3-((2-cycloheptylethylamino)methyl)-N,N-dimethyl-3,4-dihydro-2H-benzo[b][1,4]dioxepin-3-amine	CN(C)C1(CNCCC2CCCCCC2)COc2ccccc2OC1
d518	N,N-dimethyl-3-((2-(tetrahydro-2H-pyran-4-yl)ethylamino)methyl)-3,4-dihydro-2H-benzo[b][1,4]dioxepin-3-amine	CN(C)C1(CNCCC2CCOCC2)COc2ccccc2OC1
d519	N,N-dimethyl-3-((2-(tetrahydro-2H-thiopyran-4-yl)ethylamino)methyl)-3,4-dihydro-2H-benzo[b][1,4]dioxepin-3-amine	CN(C)C1(CNCCC2CCSCC2)COc2ccccc2OC1
d520	Adinazolam	Clc1ccc2c(c1)C(=NCc1nnc(CN(C)C)n21)c1ccccc1
d521	AMITRIPTYLINE	CN(C)CCC=C1c2ccccc2CCc2ccccc12
d522	DOXEPIN	CN(C)CCC=C1c2ccccc2OCc2ccccc12
d523	Dothiepin	CN(C)CCC=C1c2ccccc2SCc2ccccc12
d524	CHLORPROTHIXENE	CN(C)CCC=C1c2ccccc2Sc2ccc(Cl)cc12
d525	IMIPRAMINE	CN(C)CCCN1c2ccccc2CCc2ccccc12
d526	Diphenhydramine	CN(C)CCOC(c1ccccc1)c1ccccc1
d527	TRIPITRAMINE	CN(CCCCCCCCN(C)CCCCCCN(CC(=O)n1c2ccccc2c(=O)[nH]c2cccnc12)CC(=O)n1c2ccccc2c(=O)[nH]c2cccnc12)CCCCCCNCC(=O)n1c2ccccc2c(=O)[nH]c2cccnc12
d528	Lofepramine	Clc1ccc(cc1)C(=O)CN(C)CCCN1c2ccccc2CCc2ccccc12
d529	SCOPOLAMINE	OCC(C(=O)OC1CC2C3OC3C(C1)N2C)c1ccccc1
d530	ATR	OCC(C(=O)OC1CC2CCC(C1)N2C)c1ccccc1
d531	BENZTROPINE	CN1C2CCC1CC(C2)OC(c1ccccc1)c1ccccc1
d532	CYPROHEPTADINE	CN1CCC(=C2c3ccccc3C=Cc3ccccc23)CC1
d533	Femoxetine	COc1ccc(cc1)OCC1CN(C)CCC1c1ccccc1
d534	Arecoline	COC(=O)C1=CCCN(C)C1
d535	MESORIDAZINE	CN1CCCCC1CCN1c2ccccc2Sc2ccc(cc12)S(=O)C
d536	RILAPINE	N#CC=C1c2ccccc2C(=Cc2cc(Cl)ccc12)N1CCN(C)CC1
d537	FLUPERLAPINE	CN1CCN(CC1)C1=Nc2cc(F)ccc2Cc2ccccc12
d538	TENILAPINE	N#CC=C1c2cscc2C(=Nc2cscc12)N1CCN(C)CC1
d539	PIRENZEPINE	CN1CCN(CC1)CC(=O)n1c2ccccc2c(=O)[nH]c2cccnc12
d540	SERTRALINE	CNC1CCC(c2ccc(Cl)c(Cl)c2)c2ccccc12
d541	FLUOXETINE	CNCCC(Oc1ccc(cc1)C(F)(F)F)c1ccccc1
d542	NORTRYPTYLINE	CNCCC=C1c2ccccc2CCc2ccccc12
d543	DESIPRAMINE	CNCCCN1c2ccccc2CCc2ccccc12
d544	METHOCTRAMINE	COc1ccccc1CNCCCCCCNCCCCCCCCNCCCCCCNCc1ccccc1OC
d545	Fluvoxamine	COCCCCC(=NOCCN)c1ccc(cc1)C(F)(F)F
d546	Decamethonium	C[N+](C)(C)CCCCCCCCCC[N+](C)(C)C
d547	Hemicholinium-3	[Br-].OC1(OCC[N+](C)(C)C1)c1ccc(cc1)c1ccc(cc1)C1(O)OCC[N+](C)(C)C1
d548	Dexetimide	O=C1CCC(C2CCN(CC2)Cc2ccccc2)(C(=O)N1)c1ccccc1
d549	aceclidine,R(-)	CC(=O)OC1CN2CCC1CC2
d550	Gallamine	CC[N+](CC)(CC)CCOc1c(cccc1OCC[N+](CC)(CC)CC)OCC[N+](CC)(CC)CC
d551	Procainamide	CCN(CC)CCNC(=O)c1ccc(N)cc1
d552	Dicyclomine	CCN(CC)CCOC(=O)C1(CCCCC1)C1CCCCC1
d553	d-Tubocurarine	COc1cc2CCN(C)C3Cc4ccc(cc4)Oc4c(O)c(OC)cc5CC[N+](C)(C)C(Cc6ccc(O)c(c6)Oc1cc23)c45
d554	Quinidine	COc1ccc2nccc(C(O)C3CC4CCN3CC4C=C)c2c1.OS(=O)(=O)O
d555	Iodophenpropit	NC(SCCCc1cnc[nH]1)NCCc1ccc(I)cc1
d556	Lithocholylglycine	OC1CCC2(C)C(CCC3C4CCC(C(C)CCC(=O)NCC(=O)O)C4(C)CCC23)C1
d557	Lithocholyltaurine	O=C(NCCS(=O)(=O)O)CCC(C)C1CCC2C3CCC4CC(O)CCC4(C)C3CCC12C
d558	TROPICAMIDE	CCN(Cc1ccncc1)C(=O)C(CO)c1ccccc1
d559	2-(6-fluoro-5-phenylpyridin-3-yl)-1,2,3,4-tetrahydro-1,4-epiminonaphthalene	Fc1ncc(cc1c1ccccc1)C1CC2NC1c1ccccc21
d560	2-(6-chloropyridin-3-yl)-1,2,3,4-tetrahydro-1,4-epiminonaphthalene	Clc1ccc(cn1)C1CC2NC1c1ccccc21
d561	Epibatidine	Clc1ccc(cn1)C1CC2CCC1N2
d562	2-chloro-5,5a,6,7,8,10-hexahydro-5,8-methanopyrrolo[2,1-g][1,7]naphthyridine	Clc1ccc2c(n1)CN1C3CCC1C2C3
d563	5,5a,6,7,8,10-hexahydro-5,8-methanopyrrolo[2,1-g][1,7]naphthyridin-2-amine	Nc1ccc2c(n1)CN1C3CCC1C2C3
d564	3-chloro-5,7,8,9,9a,10-hexahydro-7,10-methanopyrrolo[1,2-b][2,6]naphthyridine	Clc1ncc2c(c1)CN1C3CCC1C2C3
d565	5,7,8,9,9a,10-hexahydro-7,10-methanopyrrolo[1,2-b][2,6]naphthyridin-3-amine	Nc1ncc2c(c1)CN1C3CCC1C2C3
d566	6'-methylepibatidine	Cc1nc(Cl)ccc1C1CC2CCC1N2
d567	2-(6-chloro-4-methylpyridin-3-yl)-7-azabicyclo[2.2.1]heptane	Cc1cc(Cl)ncc1C1CC2CCC1N2
d568	N-methylepibatidine	CN1C2CCC1C(C2)c1ccc(Cl)nc1
d569	Nicotine	CN1CCCC1c1cccnc1
d570	trimethyl({20-[(trimethylazaniumyl)methyl]-3,13-diazapentacyclo[11.7.0.0^{3,11}.0^{4,9}.0^{14,19}]icosa-1(20),4,6,8,10,14(19),15,17-octaen-10-yl}methyl)azanium diiodide	[I-].[I-].C[N+](C)(C)Cc1c2Cn3c4ccccc4c(C[N+](C)(C)C)c3Cn2c2ccccc12
d571	[(20-{[dimethyl(prop-2-en-1-yl)azaniumyl]methyl}-3,13-diazapentacyclo[11.7.0.0^{3,11}.0^{4,9}.0^{14,19}]icosa-1(20),4,6,8,10,14(19),15,17-octaen-10-yl)methyl]dimethylprop-2-en-1-ylazanium dibromide	[Br-].[Br-].C=CC[N+](C)(C)Cc1c2Cn3c4ccccc4c(C[N+](C)(C)CC=C)c3Cn2c2ccccc12
d572	{[20-({dimethyl[(4-nitrophenyl)methyl]azaniumyl}methyl)-3,13-diazapentacyclo[11.7.0.0^{3,11}.0^{4,9}.0^{14,19}]icosa-1(20),4,6,8,10,14(19),15,17-octaen-10-yl]methyl}dimethyl[(4-nitrophenyl)methyl]azanium dibromide	[Br-].[Br-].[O-][N+](=O)c1ccc(cc1)C[N+](C)(C)Cc1c2Cn3c4ccccc4c(C[N+](C)(C)Cc4ccc(cc4)[N+](=O)[O-])c3Cn2c2ccccc12
d573	toxiferine	[Cl-].[Cl-].OCC=C1C[N+]2(C)CCC34c5ccccc5N5C=C6C7CC8[N+](C)(CCC98c8ccccc8N(C=C(C1CC24)C35)C69)CC7=CCO
d574	(1S,11S,13S,17R,18R,20R,27S,29R,30R,31S,35E)-35-(2-hydroxyethylidene)-14,26-dimethyl-19-phenyl-21-oxa-8,14,19,26-tetraazadecacyclo[24.5.2.2^{11,14}.0^{1,27}.0^{2,7}.0^{8,31}.0^{10,18}.0^{13,17}.0^{20,30}.0^{24,29}]pentatriaconta-2,4,6,9,23-pentaene-14,26-diium diiodide	[I-].[I-].OCC=C1C[N+]2(C)CCC3C4C(=CN5c6ccccc6C67CC[N+]8(C)CC9=CCOC(N4c4ccccc4)C(C9CC78)C56)C1CC23
d575	(1S,9R,18R,19S,21R,22R,23R,25R,32S,34R,35R,36S)-15,31-dimethyl-24-phenyl-10,26-dioxa-8,15,24,31-tetraazaundecacyclo[29.5.2.0^{1,32}.0^{2,7}.0^{8,36}.0^{9,22}.0^{13,21}.0^{15,19}.0^{18,23}.0^{25,35}.0^{29,34}]octatriaconta-2,4,6,12,28-pentaene-15,31-diium diiodide	[I-].[I-].C[N+]12CCC34C5C6C(CC24)C(=CCOC6N(c2ccccc2)C2C4C6CC7C2CC[N+]7(C)CC6=CCOC4N5c2ccccc32)C1
d576	alcuronium	[Br-].[Br-].OCC=C1C[N+]2(CC=C)CCC34C2CC1C1=CN2c5ccccc5C56CC[N+]7(CC=C)CC(=CCO)C(CC67)C(=CN(C41)c1ccccc31)C25
d577	(1S,9R,18R,19S,21R,22R,23R,25R,32S,34R,35R,36S)-24-phenyl-15,31-bis(prop-2-en-1-yl)-10,26-dioxa-8,15,24,31-tetraazaundecacyclo[29.5.2.0^{1,32}.0^{2,7}.0^{8,36}.0^{9,22}.0^{13,21}.0^{15,19}.0^{18,23}.0^{25,35}.0^{29,34}]octatriaconta-2,4,6,12,28-pentaene-15,31-diium dibromide	[Br-].[Br-].C=CC[N+]12CCC34C5C6C(CC24)C(=CCOC6N(c2ccccc2)C2C4C6CC7C2CC[N+]7(CC=C)CC6=CCOC4N5c2ccccc32)C1
d578	(1R,9R,18R,19S,21R,22R,23R,25R,32S,34R,35R,36S)-24-phenyl-15-(prop-2-en-1-yl)-10,26-dioxa-8,15,24,31-tetraazaundecacyclo[29.5.2.0^{1,32}.0^{2,7}.0^{8,36}.0^{9,22}.0^{13,21}.0^{15,19}.0^{18,23}.0^{25,35}.0^{29,34}]octatriaconta-2,4,6,12,28-pentaen-15-ium bromide	[Br-].C=CC[N+]12CCC3C4N(c5ccccc5)C5OCC=C6CN7CCC89C7CC6C5C8N(C5OCC=C(C1)C(CC23)C45)c1ccccc91
d579	(1S,11S,13S,18R,20R,27S,29R,30R,31S,35E)-35-(2-hydroxyethylidene)-14,26-bis[(4-nitrophenyl)methyl]-19-phenyl-21-oxa-8,14,19,26-tetraazadecacyclo[24.5.2.2^{11,14}.0^{1,27}.0^{2,7}.0^{8,31}.0^{10,18}.0^{13,17}.0^{20,30}.0^{24,29}]pentatriaconta-2,4,6,9,23-pentaene-14,26-diium dibromide	[Br-].[Br-].OCC=C1C[N+]2(CCC3C4C(=CN5c6ccccc6C67CC[N+]8(Cc9ccc(cc9)[N+](=O)[O-])CC9=CCOC(N4c4ccccc4)C(C9CC78)C56)C1CC23)Cc1ccc(cc1)[N+](=O)[O-]
d580	(1S,9R,18R,19S,21R,22R,23R,25R,32S,34R,35R,36S)-15,31-bis[(4-nitrophenyl)methyl]-24-phenyl-10,26-dioxa-8,15,24,31-tetraazaundecacyclo[29.5.2.0^{1,32}.0^{2,7}.0^{8,36}.0^{9,22}.0^{13,21}.0^{15,19}.0^{18,23}.0^{25,35}.0^{29,34}]octatriaconta-2,4,6,12,28-pentaene-15,31-diium dibromide	[Br-].[Br-].[O-][N+](=O)c1ccc(cc1)C[N+]12CCC3C4N(c5ccccc5)C5OCC=C6C[N+]7(CCC89C(C5C6CC79)N(C5OCC=C(C1)C(CC23)C45)c1ccccc81)Cc1ccc(cc1)[N+](=O)[O-]
d581	(1S,9R,18R,19S,21R,22R,23R,25R,32S,34R,35R,36S)-15,31-bis[(4-bromophenyl)methyl]-24-phenyl-10,26-dioxa-8,15,24,31-tetraazaundecacyclo[29.5.2.0^{1,32}.0^{2,7}.0^{8,36}.0^{9,22}.0^{13,21}.0^{15,19}.0^{18,23}.0^{25,35}.0^{29,34}]octatriaconta-2,4,6,12,28-pentaene-15,31-diium dibromide	[Br-].[Br-].Brc1ccc(cc1)C[N+]12CCC3C4N(c5ccccc5)C5OCC=C6C[N+]7(CCC89c%10ccccc%10N(C%10OCC=C(C1)C(CC23)C4%10)C8C5C6CC79)Cc1ccc(Br)cc1
d582	(1S,9R,18R,19S,21R,22R,23R,25R,32S,34R,35R,36S)-15,31-dibenzyl-24-phenyl-10,26-dioxa-8,15,24,31-tetraazaundecacyclo[29.5.2.0^{1,32}.0^{2,7}.0^{8,36}.0^{9,22}.0^{13,21}.0^{15,19}.0^{18,23}.0^{25,35}.0^{29,34}]octatriaconta-2,4,6,12,28-pentaene-15,31-diium dibromide	[Br-].[Br-].c1ccc(cc1)C[N+]12CCC34C5C6C(CC24)C(=CCOC6N(c2ccccc2)C2C4C6CC7C2CC[N+]7(Cc2ccccc2)CC6=CCOC4N5c2ccccc32)C1
d583	(1S,9R,18R,19S,21R,22R,23R,25R,32S,34R,35R,36S)-15,31-bis(naphthalen-2-ylmethyl)-24-phenyl-10,26-dioxa-8,15,24,31-tetraazaundecacyclo[29.5.2.0^{1,32}.0^{2,7}.0^{8,36}.0^{9,22}.0^{13,21}.0^{15,19}.0^{18,23}.0^{25,35}.0^{29,34}]octatriaconta-2,4,6,12,28-pentaene-15,31-diium dibromide	[Br-].[Br-].c1ccc(cc1)N1C2OCC=C3C[N+]4(CCC56C(C2C3CC46)N(C2OCC=C3C[N+]4(CCC6C1C2C3CC46)Cc1ccc2ccccc2c1)c1ccccc51)Cc1ccc2ccccc2c1
d584	(1S,11S,13S,17R,18R,20R,27S,29R,30R,31S,35E)-14,26-bis(cyclohex-2-en-1-yl)-35-(2-hydroxyethylidene)-19-phenyl-21-oxa-8,14,19,26-tetraazadecacyclo[24.5.2.2^{11,14}.0^{1,27}.0^{2,7}.0^{8,31}.0^{10,18}.0^{13,17}.0^{20,30}.0^{24,29}]pentatriaconta-2,4,6,9,23-pentaene-14,26-bis(ylium) dibromide	[Br-].[Br-].OCC=C1C[N+]2(CCC3C4C(=CN5c6ccccc6C67CC[N+]8(CC9=CCOC(N4c4ccccc4)C(C9CC78)C56)C4CCCC=C4)C1CC23)C1CCCC=C1
d585	(1S,9R,18R,19S,21R,22R,23R,25R,32S,34R,35R,36S)-15,31-bis(cyclohex-2-en-1-yl)-24-phenyl-10,26-dioxa-8,15,24,31-tetraazaundecacyclo[29.5.2.0^{1,32}.0^{2,7}.0^{8,36}.0^{9,22}.0^{13,21}.0^{15,19}.0^{18,23}.0^{25,35}.0^{29,34}]octatriaconta-2,4,6,12,28-pentaene-15,31-bis(ylium) dibromide	[Br-].[Br-].c1ccc(cc1)N1C2OCC=C3C[N+]4(CCC56c7ccccc7N(C7OCC=C8C[N+]9(CCC%10C1C7C8CC9%10)C1CCCC=C1)C5C2C3CC46)C1CCCC=C1
d586	2-[(1R,11S,13S,17S,18R,20R,27S,29R,30R,31S,35E)-19-phenyl-21-oxa-8,14,19,26-tetraazadecacyclo[24.5.2.2^{11,14}.0^{1,27}.0^{2,7}.0^{8,31}.0^{10,18}.0^{13,17}.0^{20,30}.0^{24,29}]pentatriaconta-2,4,6,9,23-pentaen-35-ylidene]ethan-1-ol	OCC=C1CN2CCC3C2CC1C1=CN2c4ccccc4C45CCN6CC7=CCOC(N(c8ccccc8)C31)C(C7CC46)C25
d587	(1R,9R,18S,19S,21R,22R,23R,25R,32S,34R,35R,36S)-24-phenyl-10,26-dioxa-8,15,24,31-tetraazaundecacyclo[29.5.2.0^{1,32}.0^{2,7}.0^{8,36}.0^{9,22}.0^{13,21}.0^{15,19}.0^{18,23}.0^{25,35}.0^{29,34}]octatriaconta-2,4,6,12,28-pentaene	c1ccc(cc1)N1C2C3CCN4CC5=CCOC(C2C5CC34)N2c3ccccc3C34CCN5CC6=CCOC1C(C6CC35)C24
d588	(1S,9R,18R,19S,21R,22R,23R,25R,32S,34R,35R,36S)-15,31-bis[2-(acetyloxy)ethyl]-24-phenyl-10,26-dioxa-8,15,24,31-tetraazaundecacyclo[29.5.2.0^{1,32}.0^{2,7}.0^{8,36}.0^{9,22}.0^{13,21}.0^{15,19}.0^{18,23}.0^{25,35}.0^{29,34}]octatriaconta-2,4,6,12,28-pentaene-15,31-diium dibromide	[Br-].[Br-].CC(=O)OCC[N+]12CCC3C4N(c5ccccc5)C5OCC=C6C[N+]7(CCOC(=O)C)CCC89C(C5C6CC79)N(C5OCC=C(C1)C(CC23)C45)c1ccccc81
d589	(1S,9R,18R,19S,21R,22R,23R,25R,32S,34R,35R,36S)-15,31-bis[(2E)-but-2-en-1-yl]-24-phenyl-10,26-dioxa-8,15,24,31-tetraazaundecacyclo[29.5.2.0^{1,32}.0^{2,7}.0^{8,36}.0^{9,22}.0^{13,21}.0^{15,19}.0^{18,23}.0^{25,35}.0^{29,34}]octatriaconta-2,4,6,12,28-pentaene-15,31-diium dibromide	[Br-].[Br-].CC=CC[N+]12CCC34c5ccccc5N5C6OCC=C7C[N+]8(CC=CC)CCC9C(N(c%10ccccc%10)C%10OCC=C(C1)C(CC24)C%10C35)C6C7CC89
d590	Methyllycaconitine	CCN1CC2(CCC(OC)C34C5CC6C(OC)CC(O)(C5C6OC)C(O)(C(OC)C24)C13)COC(=O)c1ccccc1N1C(=O)CC(C)C1=O
d591	(14-dimethylaminomethyl-6H,13H-pyrazino[1,2-a;4,5-a']diindol-7-ylmethyl)-dimethyl-amine	CN(C)Cc1c2Cn3c4ccccc4c(CN(C)C)c3Cn2c2ccccc12
d592	(1S,11S,13S,17R,18R,20R,27S,29R,30R,31S,35E)-14,26-bis[(3,4-dimethoxyphenyl)methyl]-35-(2-hydroxyethylidene)-19-phenyl-21-oxa-8,14,19,26-tetraazadecacyclo[24.5.2.2^{11,14}.0^{1,27}.0^{2,7}.0^{8,31}.0^{10,18}.0^{13,17}.0^{20,30}.0^{24,29}]pentatriaconta-2,4,6,9,23-pentaene-14,26-diium dichloride	[Cl-].[Cl-].OCC=C1C[N+]2(CCC3C4C(=CN5c6ccccc6C67CC[N+]8(Cc9ccc(OC)c(OC)c9)CC9=CCOC(N4c4ccccc4)C(C9CC78)C56)C1CC23)Cc1ccc(OC)c(OC)c1
d593	(1S,9R,18R,19S,21R,22R,23R,25R,32S,34R,35R,36S)-15,31-bis[(3,4-dimethoxyphenyl)methyl]-24-phenyl-10,26-dioxa-8,15,24,31-tetraazaundecacyclo[29.5.2.0^{1,32}.0^{2,7}.0^{8,36}.0^{9,22}.0^{13,21}.0^{15,19}.0^{18,23}.0^{25,35}.0^{29,34}]octatriaconta-2,4,6,12,28-pentaene-15,31-diium dichloride	[Cl-].[Cl-].COc1cc(ccc1OC)C[N+]12CCC3C4N(c5ccccc5)C5OCC=C6C[N+]7(CCC89C(C5C6CC79)N(C5OCC=C(C1)C(CC23)C45)c1ccccc81)Cc1ccc(OC)c(OC)c1
d594	N-(Adamant-1-yl)-6-bromo-4-oxo-1-(pent-4-en-1-yl)-1,4-dihydroquinoline-3-carboxamide	C=CCCCn1cc(C(=O)NC23CC4CC(CC(C4)C3)C2)c(=O)c2cc(Br)ccc12
d595	N-(Adamant-1-yl)-6-bromo-1-(but-3-en-1-yl)-4-oxo-1,4-dihydroquinoline-3-carboxamide	C=CCCn1cc(C(=O)NC23CC4CC(CC(C4)C3)C2)c(=O)c2cc(Br)ccc12
d596	(3S,4R)-1-(4-fluorophenyl)-3-(3-(4-fluorophenyl)-3-hydroxypropyl)-4-(4-hydroxyphenyl)azetidin-2-one	Oc1ccc(cc1)C1C(CCC(O)c2ccc(F)cc2)C(=O)N1c1ccc(F)cc1
d597	N-(3,3-Diphenyl)propyl-2-chloro-2,2-diphenylacetamide	O=C(NCCC(c1ccccc1)c1ccccc1)C(Cl)(c1ccccc1)c1ccccc1
d598	N-(3,3-Diphenyl)propyl-2-hydroxy-2,2-diphenylacetamide	O=C(NCCC(c1ccccc1)c1ccccc1)C(O)(c1ccccc1)c1ccccc1
d599	2-(4-Nitrophenyl)-2-phenyl-N-(3,3-diphenylpropyl)-acetamide	O=C(NCCC(c1ccccc1)c1ccccc1)C(c1ccccc1)c1ccc(cc1)[N+](=O)[O-]
d600	2-(4-Bromophenyl)-2-phenyl-N-(3,3-diphenylpropyl)-acetamide	Brc1ccc(cc1)C(C(=O)NCCC(c1ccccc1)c1ccccc1)c1ccccc1
d601	2-(4-Chlorophenyl)-2-phenyl-N-(3,3-diphenylpropyl)-acetamide	Clc1ccc(cc1)C(C(=O)NCCC(c1ccccc1)c1ccccc1)c1ccccc1
d602	2-(4-Aminophenyl)-2-phenyl-N-(3,3-diphenylpropyl)-acetamide	Nc1ccc(cc1)C(C(=O)NCCC(c1ccccc1)c1ccccc1)c1ccccc1
d603	2-(4-Hydroxyphenyl)-2-phenyl-N-(3,3-diphenylpropyl)-acetamide	Oc1ccc(cc1)C(C(=O)NCCC(c1ccccc1)c1ccccc1)c1ccccc1
d604	N-(3,3-Diphenyl)propyl-2,2-diphenylacetamide	O=C(NCCC(c1ccccc1)c1ccccc1)C(c1ccccc1)c1ccccc1
d605	N-(3,3-Diphenyl)propyl-2-(4-bromophenyl) acetamide	O=C(NCCC(c1ccccc1)c1ccccc1)Cc1ccc(Br)cc1
d606	N-(3,3-Diphenyl)propyl-2-(4-chlorophenyl)acetamide	O=C(NCCC(c1ccccc1)c1ccccc1)Cc1ccc(Cl)cc1
d607	N-(3,3-Diphenyl)propyl-2-phenylacetamide	O=C(NCCC(c1ccccc1)c1ccccc1)Cc1ccccc1
d608	N-(3-Phenyl)propyl-2-(4-bromophenylacetamide)	Brc1ccc(cc1)C(C(=O)NCCCc1ccccc1)c1ccccc1
d609	N-(3-Phenyl)propyl-2-(4-chlorophenyl)-2-phenylacetamide	Clc1ccc(cc1)C(C(=O)NCCCc1ccccc1)c1ccccc1
d610	N-(3-Phenyl)propyl-2,2-diphenylacetamide	O=C(NCCCc1ccccc1)C(c1ccccc1)c1ccccc1
d611	N-3,4-dichlorobenzyl 4-cyano-1-phenyl-5-(1H-pyrrol-1-yl)-1H-pyrazole-3-carboxamide	N#Cc1c(nn(c2ccccc2)c1n1cccc1)C(=O)NCc1ccc(Cl)c(Cl)c1
d612	(+)-3-(4-Chlorophenyl)-N'-[(4-cyanophenyl)sulfonyl]-4-phenyl-4,5-dihydro-1H-pyrazole-1-carboxamidine	N#Cc1ccc(cc1)S(=O)(=O)N=C(N)N1CC(c2ccccc2)C(=N1)c1ccc(Cl)cc1
d613	(+)-3-(4-Chlorophenyl)-N'-[(4-iodophenyl)sulfonyl]-4-phenyl-4,5-dihydro-1H-pyrazole-1-carboxamidine	Clc1ccc(cc1)C1=NN(CC1c1ccccc1)C(=NS(=O)(=O)c1ccc(I)cc1)N
d614	2-(2-chlorophenyl)-1-(4-chlorophenyl)-N-((1R,2S)-2-hydroxy-2,3-dihydro-1H-inden-1-yl)-1H-imidazole-4-carboxamide	Clc1ccc(cc1)n1cc(nc1c1ccccc1Cl)C(=O)NC1C(O)Cc2ccccc12
d615	rac-2-(2-chlorophenyl)-1-(4-chlorophenyl)-N-((1R,2S)-1-hydroxy-2,3-dihydro-1H-inden-2-yl)-1H-imidazole-4-carboxamide	Clc1ccc(cc1)n1cc(nc1c1ccccc1Cl)C(=O)NC1Cc2ccccc2C1O
d616	2-(2-chlorophenyl)-1-(4-chlorophenyl)-N-((1R,2R)-2-hydroxycyclopentyl)-1H-imidazole-4-carboxamide	Clc1ccc(cc1)n1cc(nc1c1ccccc1Cl)C(=O)NC1CCCC1O
d617	1-(cyclobutylcarbonyl)-4-[(2,4-dichlorophenyl)(phenyl)methyl]piperazine	Clc1ccc(c(Cl)c1)C(N1CCN(CC1)C(=O)C1CCC1)c1ccccc1
d618	(3R,6S)-1-(4-chlorophenyl)-N-cyclobutyl-6-(2,4-dichlorophenyl)piperidine-3-carboxamide	Clc1ccc(cc1)N1CC(CCC1c1ccc(Cl)cc1Cl)C(=O)NC1CCC1
d619	trans-1-(4-chlorophenyl)-6-(2,4-dichlorophenyl)-3-(3,4-difluorobenzyl)piperidin-2-one	Clc1ccc(cc1)N1C(=O)C(CCC1c1ccc(Cl)cc1Cl)Cc1ccc(F)c(F)c1
d620	cis-1,6-bis(4-chlorophenyl)-3-(3,4-difluorobenzyl)piperidin-2-one	Clc1ccc(cc1)N1C(=O)C(CCC1c1ccc(Cl)cc1)Cc1ccc(F)c(F)c1
d621	(3R,6S)-N-(4-chlorobenzyl)-1-(4-chlorophenyl)-6-(2,4-dichlorophenyl)piperidine-3-carboxamide	Clc1ccc(cc1)N1CC(CCC1c1ccc(Cl)cc1Cl)C(=O)NCc1ccc(Cl)cc1
d622	trans-2-(4-chlorophenyl)-1-(2,4-dichlorophenyl)-5-(3,4-difluorobenzyl)piperidine	Clc1ccc(cc1)C1CCC(Cc2ccc(F)c(F)c2)CN1c1ccc(Cl)cc1Cl
d623	trans-1-(4-chlorophenyl)-2-(2,4-dichlorophenyl)-5-(3,4-difluorobenzyl)piperidine	Clc1ccc(cc1)N1CC(CCC1c1ccc(Cl)cc1Cl)Cc1ccc(F)c(F)c1
d624	cis-1,2-bis(4-chlorophenyl)-5-(3,4-difluorobenzyl)piperidine	Clc1ccc(cc1)N1CC(CCC1c1ccc(Cl)cc1)Cc1ccc(F)c(F)c1
d625	2-((3S,6S)-1-(4-chlorophenyl)-6-(2,4-dichlorophenyl)piperidin-3-yl)ethanamine	NCCC1CCC(N(C1)c1ccc(Cl)cc1)c1ccc(Cl)cc1Cl
d626	N-(2-((3S,6S)-1-(4-chlorophenyl)-6-(2,4-dichlorophenyl)piperidin-3-yl)ethyl)-4-cyanobenzamide	N#Cc1ccc(cc1)C(=O)NCCC1CCC(N(C1)c1ccc(Cl)cc1)c1ccc(Cl)cc1Cl
d627	N-(2-((3S,6S)-1-(4-chlorophenyl)-6-(2,4-dichlorophenyl)piperidin-3-yl)ethyl)-4-cyanobenzenesulfonamide	N#Cc1ccc(cc1)S(=O)(=O)NCCC1CCC(N(C1)c1ccc(Cl)cc1)c1ccc(Cl)cc1Cl
d628	N-(2-((3S,6S)-1-(4-chlorophenyl)-6-(2,4-dichlorophenyl)piperidin-3-yl)ethyl)pyridine-3-sulfonamide	Clc1ccc(cc1)N1CC(CCNS(=O)(=O)c2cccnc2)CCC1c1ccc(Cl)cc1Cl
d629	((3S,6S)-1-(4-chlorophenyl)-6-(2,4-dichlorophenyl)piperidin-3-yl)methanamine	NCC1CCC(N(C1)c1ccc(Cl)cc1)c1ccc(Cl)cc1Cl
d630	1-(((3S,6S)-1-(4-chlorophenyl)-6-(2,4-dichlorophenyl)piperidin-3-yl)methyl)piperazine	Clc1ccc(cc1)N1CC(CCC1c1ccc(Cl)cc1Cl)CN1CCNCC1
d631	N-(((3S,6S)-1-(4-chlorophenyl)-6-(2,4-dichlorophenyl)piperidin-3-yl)methyl)-4-cyanobenzamide	N#Cc1ccc(cc1)C(=O)NCC1CCC(N(C1)c1ccc(Cl)cc1)c1ccc(Cl)cc1Cl
d632	N-(((3R,6S)-1-(4-chlorophenyl)-6-(2,4-dichlorophenyl)piperidin-3-yl)methyl)naphthalene-1-sulfonamide	Clc1ccc(cc1)N1CC(CCC1c1ccc(Cl)cc1Cl)CNS(=O)(=O)c1cccc2ccccc12
d633	N-(((3R,6S)-1-(4-chlorophenyl)-6-(2,4-dichlorophenyl)piperidin-3-yl)methyl)pyridine-3-sulfonamide	Clc1ccc(cc1)N1CC(CCC1c1ccc(Cl)cc1Cl)CNS(=O)(=O)c1cccnc1
d634	N-(((3S,6S)-1-(4-chlorophenyl)-6-(2,4-dichlorophenyl)piperidin-3-yl)methyl)cyclopropanecarboxamide	Clc1ccc(cc1)N1CC(CNC(=O)C2CC2)CCC1c1ccc(Cl)cc1Cl
d635	5-(4-Bromophenyl)-N-cyclopropyl-1-(2,4-dichlorophenyl)-1H-pyrazole-4-carboxamide	Brc1ccc(cc1)c1c(cnn1c1ccc(Cl)cc1Cl)C(=O)NC1CC1
d636	5-(4-Chlorophenyl)-N-cyclopropyl-1-(2,4-dichlorophenyl)-1H-pyrazole-4-carboxamide	Clc1ccc(cc1)c1c(cnn1c1ccc(Cl)cc1Cl)C(=O)NC1CC1
d637	N-Cyclopropyl-1-(2,4-dichlorophenyl)-5-(4-iodophenyl)-1H-pyrazole-4-carboxamide	Ic1ccc(cc1)c1c(cnn1c1ccc(Cl)cc1Cl)C(=O)NC1CC1
d638	1-(((3S,6S)-1-(4-chlorophenyl)-6-(2,4-dichlorophenyl)piperidin-3-yl)methyl)-4-(cyclopropylsulfonyl)piperazine	Clc1ccc(cc1)N1CC(CCC1c1ccc(Cl)cc1Cl)CN1CCN(CC1)S(=O)(=O)C1CC1
d639	N-(((3R,6S)-1-(4-chlorophenyl)-6-(2,4-dichlorophenyl)piperidin-3-yl)methyl)cyclopropanesulfonamide	Clc1ccc(cc1)N1CC(CCC1c1ccc(Cl)cc1Cl)CNS(=O)(=O)C1CC1
d640	N-(2-((3S,6S)-1-(4-chlorophenyl)-6-(2,4-dichlorophenyl)piperidin-3-yl)ethyl)cyclopropanesulfonamide	Clc1ccc(cc1)N1CC(CCNS(=O)(=O)C2CC2)CCC1c1ccc(Cl)cc1Cl
d641	N-((1R,2R)-2-aminocyclohexyl)-1-(4-chlorophenyl)-2-(2,4-dichlorophenyl)-1H-imidazole-4-carboxamide	Clc1ccc(cc1)n1cc(nc1c1ccc(Cl)cc1Cl)C(=O)NC1CCCCC1N
d642	5-bromo-2-(2-chlorophenyl)-1-(4-chlorophenyl)-N-((1S,2S)-2-hydroxycyclohexyl)-1H-imidazole-4-carboxamide	Clc1ccc(cc1)n1c(Br)c(nc1c1ccccc1Cl)C(=O)NC1CCCCC1O
d643	rac-1-(4-chlorophenyl)-2-(2,4-dichlorophenyl)-N-(2-hydroxycyclohexyl)-1H-imidazole-4-carboxamide	Clc1ccc(cc1)n1cc(nc1c1ccc(Cl)cc1Cl)C(=O)NC1CCCCC1O
d644	2-(2-chlorophenyl)-1-(4-chlorophenyl)-N-((1R,2R)-2-hydroxycyclohexyl)-1H-imidazole-4-carboxamide	Clc1ccc(cc1)n1cc(nc1c1ccccc1Cl)C(=O)NC1CCCCC1O
d645	1-(cyclopentylcarbonyl)-4-[(2,4-dichlorophenyl)(phenyl)methyl]piperazine	Clc1ccc(c(Cl)c1)C(N1CCN(CC1)C(=O)C1CCCC1)c1ccccc1
d646	N-phenyl-N-(1-(phenylcarbamoyl)cyclohexyl)-4-(1H-tetrazol-1-yl)benzamide	O=C(c1ccc(cc1)n1cnnn1)N(c1ccccc1)C1(CCCCC1)C(=O)Nc1ccccc1
d647	1-(Cyclohexylcarbonyl)-4-[(2,4-dichlorophenyl)(phenyl)methyl]piperazine	Clc1ccc(c(Cl)c1)C(N1CCN(CC1)C(=O)C1CCCCC1)c1ccccc1
d648	(4-benzhydrylpiperazin-1-yl)(cyclohexyl)methanone	O=C(N1CCN(CC1)C(c1ccccc1)c1ccccc1)C1CCCCC1
d649	5-benzyl-7-chloro-2-cyclohexyl-2H-pyrazolo[4,3-c]quinolin-3(5H)-one	Clc1ccc2c(c1)n(Cc1ccccc1)cc1c(=O)n(nc21)C1CCCCC1
d650	5-benzyl-2-cyclohexyl-2H-pyrazolo[4,3-c]quinolin-3(5H)-one	O=c1c2cn(Cc3ccccc3)c3ccccc3c2nn1C1CCCCC1
d651	2-cyclohexyl-5-(2-morpholinoethyl)-2H-pyrazolo[4,3-c]quinolin-3(5H)-one	O=c1c2cn(CCN3CCOCC3)c3ccccc3c2nn1C1CCCCC1
d652	7-amino-1-benzyl-N-cyclohexyl-4-oxo-1,4-dihydro-1,8-naphthyridine-2-carboxamide	Nc1ccc2c(=O)cc(C(=O)NC3CCCCC3)n(Cc3ccccc3)c2n1
d653	1-(4-Chloro-phenyl)-2-(2,4-dichloro-phenyl)-1H-imidazole-4-carboxylic acid cyclohexylamide	Clc1ccc(cc1)n1cc(nc1c1ccc(Cl)cc1Cl)C(=O)NC1CCCCC1
d654	N-cyclohexyl-2-(2,4-dichlorophenyl)-1-(4-fluorophenyl)-1H-imidazole-4-carboxamide	Fc1ccc(cc1)n1cc(nc1c1ccc(Cl)cc1Cl)C(=O)NC1CCCCC1
d655	1-(4-chlorophenyl)-N-cyclohexyl-2-(2,4-difluorophenyl)-1H-imidazole-4-carboxamide	Clc1ccc(cc1)n1cc(nc1c1ccc(F)cc1F)C(=O)NC1CCCCC1
d656	1-(4-chlorophenyl)-N-cyclohexyl-2-(2,5-dichlorophenyl)-1H-imidazole-4-carboxamide	Clc1ccc(cc1)n1cc(nc1c1cc(Cl)ccc1Cl)C(=O)NC1CCCCC1
d657	1-(4-chlorophenyl)-N-cyclohexyl-2-phenyl-1H-imidazole-4-carboxamide	Clc1ccc(cc1)n1cc(nc1c1ccccc1)C(=O)NC1CCCCC1
d658	2-(2-chlorophenyl)-1-(4-chlorophenyl)-N-cyclohexyl-1H-imidazole-4-carboxamide	Clc1ccc(cc1)n1cc(nc1c1ccccc1Cl)C(=O)NC1CCCCC1
d659	2-(2-chlorophenyl)-N-cyclohexyl-1-(4-fluorophenyl)-1H-imidazole-4-carboxamide	Fc1ccc(cc1)n1cc(nc1c1ccccc1Cl)C(=O)NC1CCCCC1
d660	2-(2-chlorophenyl)-N-cyclohexyl-1-(pyridin-3-yl)-1H-imidazole-4-carboxamide	O=C(NC1CCCCC1)c1nc(n(c1)c1cccnc1)c1ccccc1Cl
d661	N-cyclohexyl 1-(4-chlorophenyl)-5-(1H-pyrrol-1-yl)-1H-pyrazole-3-carboxamide	Clc1ccc(cc1)n1nc(cc1n1cccc1)C(=O)NC1CCCCC1
d662	(3R,6S)-1-(4-chlorophenyl)-N-cyclohexyl-6-(2,4-dichlorophenyl)piperidine-3-carboxamide	Clc1ccc(cc1)N1CC(CCC1c1ccc(Cl)cc1Cl)C(=O)NC1CCCCC1
d663	4-[(3-chlorophenyl)(2,4-dichlorophenyl)methyl]-N-cyclohexylpiperazine-1-carboxamide	Clc1cccc(c1)C(N1CCN(CC1)C(=O)NC1CCCCC1)c1ccc(Cl)cc1Cl
d664	N-cyclohexyl-4-{(2,4-dichlorophenyl)[4-(trifluoromethyl)phenyl]methyl}piperazine-1-carboxamide	Clc1ccc(c(Cl)c1)C(N1CCN(CC1)C(=O)NC1CCCCC1)c1ccc(cc1)C(F)(F)F
d665	4-((4-Chlorophenyl)(2,4-dichlorophenyl)methyl)-N-cyclohexylpiperazine-1-carboxamide	Clc1ccc(cc1)C(N1CCN(CC1)C(=O)NC1CCCCC1)c1ccc(Cl)cc1Cl
d666	N-cyclohexyl-4-[(2,4-dichlorophenyl)(4-fluorophenyl)methyl]piperazine-1-carboxamide	Fc1ccc(cc1)C(N1CCN(CC1)C(=O)NC1CCCCC1)c1ccc(Cl)cc1Cl
d667	N-cyclohexyl-4-[(2,4-dichlorophenyl)(4-phenoxyphenyl)methyl]piperazine-1-carboxamide	Clc1ccc(c(Cl)c1)C(N1CCN(CC1)C(=O)NC1CCCCC1)c1ccc(cc1)Oc1ccccc1
d668	4-[(4-bromo-2-fluorophenyl)(phenyl)methyl]-N-cyclohexylpiperazine-1-carboxamide	Brc1ccc(c(F)c1)C(N1CCN(CC1)C(=O)NC1CCCCC1)c1ccccc1
d669	N-Cyclohexyl-4-[(2,4-dichlorophenyl)(phenyl)methyl]-piperazine-1-carboxamide	Clc1ccc(c(Cl)c1)C(N1CCN(CC1)C(=O)NC1CCCCC1)c1ccccc1
d670	4-[(2-fluoro-4-chlorophenyl)(phenyl)methyl]-N-cyclohexylpiperazine-1-carboxamide	Clc1ccc(c(F)c1)C(N1CCN(CC1)C(=O)NC1CCCCC1)c1ccccc1
d671	4-[(2-chloro-4-fluorophenyl)(phenyl)methyl]-N-cyclohexylpiperazine-1-carboxamide	Fc1ccc(c(Cl)c1)C(N1CCN(CC1)C(=O)NC1CCCCC1)c1ccccc1
d672	N-cyclohexyl-4-((2,5-dichlorophenyl)(phenyl)methyl)piperazine-1-carboxamide	Clc1ccc(Cl)c(c1)C(N1CCN(CC1)C(=O)NC1CCCCC1)c1ccccc1
d673	N-cyclohexyl-4-[(2,6-dichlorophenyl)(phenyl)methyl]piperazine-1-carboxamide	O=C(NC1CCCCC1)N1CCN(CC1)C(c1ccccc1)c1c(Cl)cccc1Cl
d674	N-cyclohexyl-4-((3,4-dichlorophenyl)(phenyl)methyl)piperazine-1-carboxamide	O=C(NC1CCCCC1)N1CCN(CC1)C(c1ccccc1)c1ccc(Cl)c(Cl)c1
d675	4-benzhydryl-N-cyclohexylpiperazine-1-carboxamide	O=C(NC1CCCCC1)N1CCN(CC1)C(c1ccccc1)c1ccccc1
d676	N-Cyclohexyl-4-[(2,4-dichlorophenyl)(phenyl)methyl]-piperazine-1-carbothioamide	Clc1ccc(c(Cl)c1)C(N1CCN(CC1)C(=S)NC1CCCCC1)c1ccccc1
d677	4-benzhydryl-N-cyclohexylpiperazine-1-carbothioamide	S=C(NC1CCCCC1)N1CCN(CC1)C(c1ccccc1)c1ccccc1
d678	9-(4-chlorophenyl)-N-cyclohexyl-8-(2,4-dichlorophenyl)-9H-purin-6-amine	Clc1ccc(cc1)n1c(nc2c(ncnc12)NC1CCCCC1)c1ccc(Cl)cc1Cl
d679	(3R,6S)-1-(4-chlorophenyl)-N-cyclohexyl-6-(2,4-dichlorophenyl)piperidine-3-sulfonamide	Clc1ccc(cc1)N1CC(CCC1c1ccc(Cl)cc1Cl)S(=O)(=O)NC1CCCCC1
d680	4-Chloro-N-{[3-(4-chlorophenyl)-4-phenyl-4,5-dihydro-1H-pyrazolyl]-[7-(1,2,3,4-tetrahydroacridin-9-ylamino)heptylamino]-methylene}benzenesulfonamide	Clc1ccc(cc1)S(=O)(=O)NC(=NCCCCCCCNc1c2CCCCc2nc2ccccc12)N1CC(c2ccccc2)C(=N1)c1ccc(Cl)cc1
d681	4-Chloro-N-{[3-(4-chlorophenyl)-4-phenyl-4,5-dihydro-1H-pyrazolyl][4-(1,2,3,4-tetrahydroacridin-9-ylamino)butylamino]methylene}benzenesulfonamide	Clc1ccc(cc1)S(=O)(=O)NC(=NCCCCNc1c2CCCCc2nc2ccccc12)N1CC(c2ccccc2)C(=N1)c1ccc(Cl)cc1
d682	5-(4-Bromophenyl)-N-cycloheptyl-1-(2,4-dichlorophenyl)-1H-pyrazole-4-carboxamide	Brc1ccc(cc1)c1c(cnn1c1ccc(Cl)cc1Cl)C(=O)NC1CCCCCC1
d683	N-Cycloheptyl-1-(2,4-dichlorophenyl)-5-(4-iodophenyl)-1H-pyrazole-4-carboxamide	Ic1ccc(cc1)c1c(cnn1c1ccc(Cl)cc1Cl)C(=O)NC1CCCCCC1
d684	1-benzyl-N-cycloheptyl-4-oxo-1,4-dihydroquinoline-3-carboxamide	O=C(NC1CCCCCC1)c1cn(Cc2ccccc2)c2ccccc2c1=O
d685	N-cycloheptyl-1-(2-morpholinoethyl)-4-oxo-1,4-dihydroquinoline-3-carboxamide	O=C(NC1CCCCCC1)c1cn(CCN2CCOCC2)c2ccccc2c1=O
d686	3-(4-Chlorophenyl)-N'-((4-chlorophenyl)sulfonyl)-N-[4-(pyrrolidin-1-yl)butyl]-4-phenyl-4,5-dihydro-1H-pyrazole-1-carboxamidine	Clc1ccc(cc1)S(=O)(=O)NC(=NCCCCN1CCCC1)N1CC(c2ccccc2)C(=N1)c1ccc(Cl)cc1
d687	(2,2-diphenylbenzo[d][1,3]dioxol-5-yl)(piperidin-1-yl)methanone	O=C(N1CCCCC1)c1ccc2OC(Oc2c1)(c1ccccc1)c1ccccc1
d688	(2,2-bis(2,4-difluorophenyl)-6-fluorobenzo[d][1,3]dioxol-5-yl)(piperidin-1-yl)methanone	Fc1ccc(c(F)c1)C1(Oc2cc(c(F)cc2O1)C(=O)N1CCCCC1)c1ccc(F)cc1F
d689	(2-(2,4-dichlorophenyl)-6-fluoro-2-(4-fluorophenyl)benzo[d][1,3]dioxol-5-yl)(piperidin-1-yl)methanone	Fc1ccc(cc1)C1(Oc2cc(c(F)cc2O1)C(=O)N1CCCCC1)c1ccc(Cl)cc1Cl
d690	(6-fluoro-2,2-bis(4-fluorophenyl)benzo[d][1,3]dioxol-5-yl)(piperidin-1-yl)methanone	Fc1ccc(cc1)C1(Oc2cc(c(F)cc2O1)C(=O)N1CCCCC1)c1ccc(F)cc1
d691	(6-fluoro-2,2-diphenylbenzo[d][1,3]dioxol-5-yl)(piperidin-1-yl)methanone	Fc1cc2OC(Oc2cc1C(=O)N1CCCCC1)(c1ccccc1)c1ccccc1
d692	(2,2-diphenyl-[1,3]dioxolo[4,5-c]pyridin-6-yl)-piperidin-1-ylmethanone	O=C(N1CCCCC1)c1ncc2OC(Oc2c1)(c1ccccc1)c1ccccc1
d693	1-[(2,4-dichlorophenyl)(phenyl)methyl]-4-(piperidin-1-ylcarbonyl)piperazine	Clc1ccc(c(Cl)c1)C(N1CCN(CC1)C(=O)N1CCCCC1)c1ccccc1
d694	9-(4-chlorophenyl)-8-(2,4-dichlorophenyl)-6-(piperidin-1-yl)-9H-purine	Clc1ccc(cc1)n1c(nc2c(ncnc12)N1CCCCC1)c1ccc(Cl)cc1Cl
d695	8-(2-chlorophenyl)-9-(4-chlorophenyl)-6-(piperidin-1-yl)-9H-purine	Clc1ccc(cc1)n1c(nc2c(ncnc12)N1CCCCC1)c1ccccc1Cl
d696	1-(4-Chloro-phenyl)-5-cyano-2-(2,4-dichloro-phenyl)-1H-imidazole-4-carboxylic acid piperidin-1-ylamide	N#Cc1c(nc(c2ccc(Cl)cc2Cl)n1c1ccc(Cl)cc1)C(=O)NN1CCCCC1
d697	1-(4-chlorophenyl)-2-(2,4-dichlorophenyl)-5-(hydroxymethyl)-N-(piperidin-1-yl)-1H-imidazole-4-carboxamide	OCc1c(nc(c2ccc(Cl)cc2Cl)n1c1ccc(Cl)cc1)C(=O)NN1CCCCC1
d698	1-(4-chlorophenyl)-2-(2,4-dichlorophenyl)-5-iodo-N-(piperidin-1-yl)-1H-imidazole-4-carboxamide	Clc1ccc(cc1)n1c(I)c(nc1c1ccc(Cl)cc1Cl)C(=O)NN1CCCCC1
d699	1-(2,4-Dichlorophenyl)-5-(4-iodophenyl)-N-piperidin-1-yl-1H-pyrazole-4-carboxamide	Ic1ccc(cc1)c1c(cnn1c1ccc(Cl)cc1Cl)C(=O)NN1CCCCC1
d700	5-(4-Chloro-phenyl)-1-(2,4-dichloro-phenyl)-1H-pyrazole-3-carboxylic acid piperidin-1-ylamide	Clc1ccc(cc1)c1cc(nn1c1ccc(Cl)cc1Cl)C(=O)NN1CCCCC1
d701	N-piperidin-1-yl 1-(4-chlorophenyl)-5-(1H-pyrrol-1-yl)-1Hpyrazole-3-carboxamide	Clc1ccc(cc1)n1nc(cc1n1cccc1)C(=O)NN1CCCCC1
d702	N-piperidin-1-yl 1-phenyl-5-(1H-pyrrol-1-yl)-1H-pyrazole-3-carboxamide	O=C(NN1CCCCC1)c1nn(c2ccccc2)c(c1)n1cccc1
d703	1-(2,4-Dichlorophenyl)-4-cyano-5-(4-bromophenyl)-N-(piperidin-1-yl)-1H-pyrazole-3-carboxamide	N#Cc1c(nn(c1c1ccc(Br)cc1)c1ccc(Cl)cc1Cl)C(=O)NN1CCCCC1
d704	5-(4-chlorophenyl)-4-cyano-1-(2,4-dichlorophenyl)-N-(piperidin-1-yl)-1H-pyrazole-3-carboxamide	N#Cc1c(nn(c1c1ccc(Cl)cc1)c1ccc(Cl)cc1Cl)C(=O)NN1CCCCC1
d705	1-(2,4-Dichlorophenyl)-4-cyano-5-(4-iodophenyl)-N-(piperidin-1-yl)-1H-pyrazole-3-carboxamide	N#Cc1c(nn(c1c1ccc(I)cc1)c1ccc(Cl)cc1Cl)C(=O)NN1CCCCC1
d706	1-(2,4-Dichlorophenyl)-4-cyano-5-(4-(fluoromethoxy)phenyl)-N-(piperidin-1-yl)-1H-pyrazole-3-carboxamide	FCOc1ccc(cc1)c1n(nc(C(=O)NN2CCCCC2)c1C#N)c1ccc(Cl)cc1Cl
d707	N-piperidin-1-yl 1-(4-chlorophenyl)-4-cyano-5-(1H-pyrrol-1-yl)-1H-pyrazole-3-carboxamide	N#Cc1c(nn(c2ccc(Cl)cc2)c1n1cccc1)C(=O)NN1CCCCC1
d708	N-piperidin-1-yl 4-cyano-1-phenyl-5-(1H-pyrrol-1-yl)-1Hpyrazole-3-carboxamide	N#Cc1c(nn(c2ccccc2)c1n1cccc1)C(=O)NN1CCCCC1
d709	8-chloro-1-(2',4'-dichlorophenyl)-N-piperidin-1-yl-1,4,5,6-tetrahydrobenzo[6,7]cyclohepta[1,2-c]pyrazole-3-carboxamide	Clc1ccc2c(CCCc3c(nn(c23)c2ccc(Cl)cc2Cl)C(=O)NN2CCCCC2)c1
d710	9-Chloro-1-(2,4-dichlorophenyl)-N-piperidin-1-yl-4,5,6,7-tetrahydro-1H-benzo[7,8]cycloocta[1,2-c]pyrazole-3-carboxamide	Clc1ccc2c(CCCCc3c(nn(c23)c2ccc(Cl)cc2Cl)C(=O)NN2CCCCC2)c1
d711	4-[(2,4-Dichlorophenyl)(phenyl)methyl]-N-piperidin-1-ylpiperazine-1-carboxamide	Clc1ccc(c(Cl)c1)C(N1CCN(CC1)C(=O)NN1CCCCC1)c1ccccc1
d712	9-(4-chlorophenyl)-8-(2,4-dichlorophenyl)-N-(piperidin-1-yl)-9H-purin-6-amine	Clc1ccc(cc1)n1c(nc2c(ncnc12)NN1CCCCC1)c1ccc(Cl)cc1Cl
d713	1-(2,2-diphenyl-benzo[1,3]dioxole-5-sulfonyl)-piperidine	O=S(=O)(N1CCCCC1)c1ccc2OC(Oc2c1)(c1ccccc1)c1ccccc1
d714	(2S,5R)-1-(4-chlorophenyl)-2-(2,4-dichlorophenyl)-5-(piperidin-1-ylsulfonyl)piperidine	Clc1ccc(cc1)N1CC(CCC1c1ccc(Cl)cc1Cl)S(=O)(=O)N1CCCCC1
d715	2-(2-Chlorophenyl)-3-(4-chlorophenyl)-6-(2,2,2-trifluoroethyl)-5,6-dihydro-2H-pyrazolo[3,4-c]pyridin-7(4H)-one	Clc1ccc(cc1)c1c2CCN(CC(F)(F)F)C(=O)c2nn1c1ccccc1Cl
d716	4-(indolin-1-ylsulfonyl)-N-(2-phenoxyphenyl)benzamide	O=C(Nc1ccccc1Oc1ccccc1)c1ccc(cc1)S(=O)(=O)N1CCc2ccccc12
d717	1-(4-(4-chlorophenyl)-5,6-dihydropyridin-1(2H)-yl)-3,3-diphenylpropan-1-one	Clc1ccc(cc1)C1=CCN(CC1)C(=O)CC(c1ccccc1)c1ccccc1
d718	1-(2,2-diphenyl-benzo[1,3]dioxole-5-sulfonyl)-4-(4-fluoro-phenyl)-1,2,3,6-tetrahydro-pyridine	Fc1ccc(cc1)C1=CCN(CC1)S(=O)(=O)c1ccc2OC(Oc2c1)(c1ccccc1)c1ccccc1
d719	(2,2-bis(2,4-difluorophenyl)-6-fluorobenzo[d][1,3]dioxol-5-yl)(4,4-difluoropiperidin-1-yl)methanone	Fc1ccc(c(F)c1)C1(Oc2cc(c(F)cc2O1)C(=O)N1CCC(F)(F)CC1)c1ccc(F)cc1F
d720	1-(2,2-bis(2,4-difluorophenyl)-6-fluorobenzo[d][1,3]dioxol-5-ylsulfonyl)-4,4-difluoropiperidine	Fc1ccc(c(F)c1)C1(Oc2cc(c(F)cc2O1)S(=O)(=O)N1CCC(F)(F)CC1)c1ccc(F)cc1F
d721	1-(1-adamantylcarbonyl)-4-[(2,4-dichlorophenyl)(phenyl)methyl]piperazine	Clc1ccc(c(Cl)c1)C(N1CCN(CC1)C(=O)C12CC3CC(CC(C3)C2)C1)c1ccccc1
d722	4-({4-[(2,4-dichlorophenyl)(phenyl)methyl]piperazin-1-yl}carbonyl)morpholine	Clc1ccc(c(Cl)c1)C(N1CCN(CC1)C(=O)N1CCOCC1)c1ccccc1
d723	3-(4-Chlorophenyl)-2-(2-chlorophenyl)-7-(2,2,2-trifluoroethyl)-6,7-dihydro-2H,5H-4-oxa-1,2,7-triazulen-8-one	Clc1ccc(cc1)c1c2OCCN(CC(F)(F)F)C(=O)c2nn1c1ccccc1Cl
d724	(2-(2,4-dichlorophenyl)-2-(4-fluorophenyl)benzo[d][1,3]dioxol-5-yl)(morpholino)methanone	Fc1ccc(cc1)C1(Oc2cc(ccc2O1)C(=O)N1CCOCC1)c1ccc(Cl)cc1Cl
d725	(2,2-diphenylbenzo[d][1,3]dioxol-5-yl)(morpholino)methanone	O=C(N1CCOCC1)c1ccc2OC(Oc2c1)(c1ccccc1)c1ccccc1
d726	(6-bromo-2,2-diphenyl-benzo[1,3]dioxol-5-yl)-morpholin-4-yl-methanone	Brc1cc2OC(Oc2cc1C(=O)N1CCOCC1)(c1ccccc1)c1ccccc1
d727	6-(morpholine-4-carbonyl)-2,2-diphenyl-benzo[1,3]dioxole-5-carbonitrile	N#Cc1cc2OC(Oc2cc1C(=O)N1CCOCC1)(c1ccccc1)c1ccccc1
d728	(6-chloro-2,2-diphenyl-benzo[1,3]dioxol-5-yl)-morpholin-4-yl-methanone	Clc1cc2OC(Oc2cc1C(=O)N1CCOCC1)(c1ccccc1)c1ccccc1
d729	(2-(2,4-dichlorophenyl)-6-fluoro-2-(2-fluorophenyl)benzo[d][1,3]dioxol-5-yl)(morpholino)methanone	Clc1ccc(c(Cl)c1)C1(Oc2cc(c(F)cc2O1)C(=O)N1CCOCC1)c1ccccc1F
d730	(2,2-bis(2,4-difluorophenyl)-6-fluorobenzo[d][1,3]dioxol-5-yl)(morpholino)methanone	Fc1ccc(c(F)c1)C1(Oc2cc(c(F)cc2O1)C(=O)N1CCOCC1)c1ccc(F)cc1F
d731	(R)-[2-(2,4-dichloro-phenyl)-6-fluoro-2-(4-fluoro-phenyl)-benzo[1,3]dioxol-5-yl]-morpholin-4-yl-methanone	Fc1ccc(cc1)C1(Oc2cc(c(F)cc2O1)C(=O)N1CCOCC1)c1ccc(Cl)cc1Cl
d732	(6-fluoro-2,2-bis(4-fluorophenyl)benzo[d][1,3]dioxol-5-yl)(morpholino)methanone	Fc1ccc(cc1)C1(Oc2cc(c(F)cc2O1)C(=O)N1CCOCC1)c1ccc(F)cc1
d733	(6-fluoro-2,2-diphenyl-benzo[1,3]dioxol-5-yl)-morpholin-4-ylmethanone	Fc1cc2OC(Oc2cc1C(=O)N1CCOCC1)(c1ccccc1)c1ccccc1
d734	4-[6-fluoro-2,2-bis-(4-fluoro-phenyl)-benzo[1,3]dioxol-5-ylmethyl]-morpholine	Fc1ccc(cc1)C1(Oc2cc(CN3CCOCC3)c(F)cc2O1)c1ccc(F)cc1
d735	5-(2-morpholinoethyl)-2-phenyl-2H-pyrazolo[4,3-c]quinolin-3(5H)-one	O=c1c2cn(CCN3CCOCC3)c3ccccc3c2nn1c1ccccc1
d736	1-(2,4-Dichlorophenyl)-4-cyano-5-(4-bromophenyl)-N-morpholino-1H-pyrazole-3-carboxamide	N#Cc1c(nn(c1c1ccc(Br)cc1)c1ccc(Cl)cc1Cl)C(=O)NN1CCOCC1
d737	1-(2,4-Dichlorophenyl)-4-cyano-5-(4-iodophenyl)-N-morpholino-1H-pyrazole-3-carboxamide	N#Cc1c(nn(c1c1ccc(I)cc1)c1ccc(Cl)cc1Cl)C(=O)NN1CCOCC1
d738	5-(4-chlorophenyl)-1-(2,4-dichlorophenyl)-4,5-dihydro-1H-pyrazole-3-carboxylic acid morpholin-4-ylamide bisulphate salt	Clc1ccc(cc1)C1CC(=NN1c1ccc(Cl)cc1Cl)C(=O)NN1CCOCC1.OS(=O)(=O)O
d739	4-(2,2-bis(2,4-difluorophenyl)-6-fluorobenzo[d][1,3]dioxol-5-ylsulfonyl)morpholine	Fc1ccc(c(F)c1)C1(Oc2cc(c(F)cc2O1)S(=O)(=O)N1CCOCC1)c1ccc(F)cc1F
d740	4-(2-(2,4-dichlorophenyl)-6-fluoro-2-(4-fluorophenyl)benzo[d][1,3]dioxol-5-ylsulfonyl)morpholine	Fc1ccc(cc1)C1(Oc2cc(c(F)cc2O1)S(=O)(=O)N1CCOCC1)c1ccc(Cl)cc1Cl
d741	[3-(4-Chlorophenyl)-4-phenyl-4,5-dihydro-1H-pyrazol-1-yl]-[4-(1,1-dioxothiomorpholinyl)methylene]-4-chlorobenzenesulfonamide	Clc1ccc(cc1)C1=NN(CC1c1ccccc1)C(=NS(=O)(=O)c1ccc(Cl)cc1)N1CCS(=O)(=O)CC1
d742	1-(1-(4-chlorophenyl)-4-(3-methoxyphenyl)-5-(4-morpholinophenyl)-4,5-dihydro-1H-1,2,4-triazol-3-yl)ethanone	COc1cccc(c1)N1C(=NN(c2ccc(Cl)cc2)C1c1ccc(cc1)N1CCOCC1)C(=O)C
d743	1-(4-(((3S,6S)-1-(4-chlorophenyl)-6-(2,4-dichlorophenyl)piperidin-3-yl)methyl)piperazin-1-yl)ethanone	Clc1ccc(cc1)N1CC(CCC1c1ccc(Cl)cc1Cl)CN1CCN(CC1)C(=O)C
d744	N-(2-((3S,6S)-1-(4-chlorophenyl)-6-(2,4-dichlorophenyl)piperidin-3-yl)ethyl)acetamide	CC(=O)NCCC1CCC(N(C1)c1ccc(Cl)cc1)c1ccc(Cl)cc1Cl
d745	S-(R)-1-((2S,3R)-1-(4-fluorophenyl)-2-(4-hydroxyphenyl)-4-oxoazetidin-3-yl)-3-phenylpropyl ethanethioate	Oc1ccc(cc1)C1C(C(CCc2ccccc2)SC(=O)C)C(=O)N1c1ccc(F)cc1
d746	2-(1-(4-(4-chlorophenyl)-2,2,4-trimethyl-3,4-dihydroquinolin-1(2H)-yl)-1-oxopropan-2-yl)hexahydro-1H-isoindole-1,3(2H)-dione	Clc1ccc(cc1)C1(C)CC(C)(C)N(C(=O)C(C)N2C(=O)C3CCCCC3C2=O)c2ccccc12
d747	1-(4-(2-methoxyphenyl)piperazin-1-yl)-2-(4-phenyl-6-(trifluoromethyl)pyrimidin-2-ylthio)propan-1-one	COc1ccccc1N1CCN(CC1)C(=O)C(C)Sc1nc(cc(n1)C(F)(F)F)c1ccccc1
d748	Taranabant	N#Cc1cccc(c1)C(Cc1ccc(Cl)cc1)C(C)NC(=O)C(C)(C)Oc1ccc(cn1)C(F)(F)F
d749	3-(4-tert-butylbenzoyl)-2-(3-fluorophenyl)-N-(pyridin-2-ylmethyl)thiazolidine-4-carboxamide	Fc1cccc(c1)C1SCC(C(=O)NCc2ccccn2)N1C(=O)c1ccc(cc1)C(C)(C)C
d750	1-(4-(((3S,6S)-1-(4-chlorophenyl)-6-(2,4-dichlorophenyl)piperidin-3-yl)methyl)piperazin-1-yl)-3,3-dimethylbutan-1-one	Clc1ccc(cc1)N1CC(CCC1c1ccc(Cl)cc1Cl)CN1CCN(CC1)C(=O)CC(C)(C)C
d751	1-(((3S,6S)-1-(4-chlorophenyl)-6-(2,4-dichlorophenyl)piperidin-3-yl)methyl)-4-(3,3-dimethylbutyl)piperazine	Clc1ccc(cc1)N1CC(CCC1c1ccc(Cl)cc1Cl)CN1CCN(CC1)CCC(C)(C)C
d752	6-tert-Butyl-2-(2-chlorophenyl)-3-(4-chlorophenyl)-5,6-dihydro-2Hpyrazolo[3,4-c]pyridin-7(4H)-one	Clc1ccc(cc1)c1n(nc2c1CCN(C2=O)C(C)(C)C)c1ccccc1Cl
d753	tert-butyl 4-(((3S,6S)-1-(4-chlorophenyl)-6-(2,4-dichlorophenyl)piperidin-3-yl)methyl)piperazine-1-carboxylate	Clc1ccc(cc1)N1CC(CCC1c1ccc(Cl)cc1Cl)CN1CCN(CC1)C(=O)OC(C)(C)C
d754	3-(4-Chlorophenyl)-N'-((4-chlorophenyl)sulfonyl)-N-(2-hydroxy-2-methylpropyl)-4-phenyl-4,5-dihydro-1H-pyrazole-1-carboxamidine	Clc1ccc(cc1)C1=NN(CC1c1ccccc1)C(=NCC(C)(C)O)NS(=O)(=O)c1ccc(Cl)cc1
d755	2-(2-Chlorophenyl)-3-(4-chlorophenyl)-6-(2-methoxy-2-methylpropyl)-5,6-dihydro-2H-pyrazolo[3,4-c]pyridin-7(4H)-one	COC(C)(C)CN1CCc2c(nn(c2c2ccc(Cl)cc2)c2ccccc2Cl)C1=O
d756	Capsaicin	COc1cc(CNC(=O)CCCCC=CC(C)C)ccc1O
d757	2-(2-chlorophenyl)-1-(4-chlorophenyl)-N-((1S,2S)-2-hydroxycyclohexyl)-5-isopropyl-1H-imidazole-4-carboxamide	Clc1ccc(cc1)n1c(C(C)C)c(nc1c1ccccc1Cl)C(=O)NC1CCCCC1O
d758	(3R,6S)-1-(4-chlorophenyl)-6-(2,4-dichlorophenyl)-N-isopentylpiperidine-3-sulfonamide	CC(C)CCNS(=O)(=O)C1CCC(N(C1)c1ccc(Cl)cc1)c1ccc(Cl)cc1Cl
d759	N-(2-(4-(4-fluorophenyl)-6,7-dihydrothieno[3,2-c]pyridin-5(4H)-yl)-2-oxoethyl)-N-isobutylfuran-2-carboxamide	Fc1ccc(cc1)C1N(CCc2sccc12)C(=O)CN(CC(C)C)C(=O)c1ccco1
d760	2-(2-Chlorophenyl)-3-(4-chlorophenyl)-6-isobutyl-5,6-dihydro-2Hpyrazolo[3,4-c]pyridin-7(4H)-one	Clc1ccc(cc1)c1c2CCN(CC(C)C)C(=O)c2nn1c1ccccc1Cl
d761	(3R,6S)-1-(4-chlorophenyl)-6-(2,4-dichlorophenyl)-N-isobutylpiperidine-3-carboxamide	CC(C)CNC(=O)C1CCC(N(C1)c1ccc(Cl)cc1)c1ccc(Cl)cc1Cl
d762	(3R,6S)-1-(4-chlorophenyl)-6-(2,4-dichlorophenyl)-N-isobutylpiperidine-3-sulfonamide	CC(C)CNS(=O)(=O)C1CCC(N(C1)c1ccc(Cl)cc1)c1ccc(Cl)cc1Cl
d763	N-(2-(4-(4-fluorophenyl)pyrrolo[1,2-a]quinoxalin-5(4H)-yl)-2-oxoethyl)-N-isopropyl-3,3-dimethylbutanamide	Fc1ccc(cc1)C1N(C(=O)CN(C(C)C)C(=O)CC(C)(C)C)c2ccccc2n2cccc12
d764	3-tert-butyl-1-isopropyl-1-(2-(4-(4-methoxyphenyl)pyrrolo[1,2-a]quinoxalin-5(4H)-yl)-2-oxoethyl)urea	COc1ccc(cc1)C1N(C(=O)CN(C(C)C)C(=O)NC(C)(C)C)c2ccccc2n2cccc12
d765	N-isopropyl-N-(2-(4-(4-methoxyphenyl)-6,7-dihydrothieno[3,2-c]pyridin-5(4H)-yl)-2-oxoethyl)cyclohexanecarboxamide	COc1ccc(cc1)C1N(CCc2sccc12)C(=O)CN(C(C)C)C(=O)C1CCCCC1
d766	2-(2-Chlorophenyl)-3-(4-chlorophenyl)-6-isopropyl-5,6-dihydro-2Hpyrazolo[3,4-c]pyridin-7(4H)-one	Clc1ccc(cc1)c1c2CCN(C(C)C)C(=O)c2nn1c1ccccc1Cl
d767	3-(4-Chlorophenyl)-2-(2-chlorophenyl)-7-isopropyl-6,7-dihydro-2H,5H-4-oxa-1,2,7-triazulen-8-one	Clc1ccc(cc1)c1c2OCCN(C(C)C)C(=O)c2nn1c1ccccc1Cl
d768	2-(5-benzyl-5H-[1,2,4]triazino[5,6-b]indol-3-ylthio)-N-isopropylpropanamide	CC(C)NC(=O)C(C)Sc1nnc2c(n1)n(Cc1ccccc1)c1ccccc21
d769	N-(3,3-Diphenyl)propyl-2-methyl-2,2-diphenylacetamide	O=C(NCCC(c1ccccc1)c1ccccc1)C(C)(c1ccccc1)c1ccccc1
d770	2-(2-Chlorophenyl)-3-(4-chlorophenyl)-6-(2,2-difluoropropyl)-5,6-dihydro-2H-pyrazolo[3,4-c]pyridin-7(4H)-one	Clc1ccc(cc1)c1c2CCN(CC(C)(F)F)C(=O)c2nn1c1ccccc1Cl
d771	3-(4-Chlorophenyl)-2-(2-chlorophenyl)-7-(2,2-difluoropropyl)-6,7-dihydro-2H,5H-4-oxa-1,2,7-triazulen-8-one	Clc1ccc(cc1)c1c2OCCN(CC(C)(F)F)C(=O)c2nn1c1ccccc1Cl
d772	methyl 4-(4-(9H-fluoren-9-yl)piperazin-1-ylsulfonyl)-2,5-dimethylfuran-3-carboxylate	COC(=O)c1c(C)oc(C)c1S(=O)(=O)N1CCN(CC1)C1c2ccccc2c2ccccc12
d773	2-chloro-N-(2,6-dimethylphenyl)-N-(2-morpholino-2-(4-nitrophenyl)acetyl)benzamide	Clc1ccccc1C(=O)N(C(=O)C(N1CCOCC1)c1ccc(cc1)[N+](=O)[O-])c1c(C)cccc1C
d774	1-benzyl-4-methyl-6-phenyl-3-(phenylsulfonyl)pyridin-2(1H)-one	Cc1cc(c2ccccc2)n(Cc2ccccc2)c(=O)c1S(=O)(=O)c1ccccc1
d775	5-(4-Chloro-2-methylphenyl)-1-(2,4-dichlorophenyl)-4-methyl-N-piperidin-1-yl-1H-pyrazole-3-carboxamide	Clc1ccc(c(C)c1)c1c(C)c(nn1c1ccc(Cl)cc1Cl)C(=O)NN1CCCCC1
d776	5-(4-Chloro-2-methylphenyl)-4-methyl-N-piperidin-1-yl-1-(2,4,6-trichlorophenyl)-1H-pyrazole-3-carboxamide	Clc1ccc(c(C)c1)c1c(C)c(nn1c1c(Cl)cc(Cl)cc1Cl)C(=O)NN1CCCCC1
d777	AM630	COc1ccc(cc1)C(=O)c1c(C)n(CCN2CCOCC2)c2cc(I)ccc12
d778	WIN 55212-2	O=C(c1cccc2ccccc12)c1c(C)n2C(COc3cccc1c23)CN1CCOCC1
d779	2-(4-chlorophenyl)-1-(2,4-dichlorophenyl)-3-methyl-5-(piperidin-1-yl)-6,7-dihydro-1H-pyrrolo[3,2-c]pyridin-4(5H)-one	Clc1ccc(cc1)c1c(C)c2C(=O)N(CCc2n1c1ccc(Cl)cc1Cl)N1CCCCC1
d780	(R)-N-[1-(1-Cyclohexyl)ethyl]1-(3,4-dichlorophenyl)-4-methyl-5-(1H-pyrrol-1-yl)-1H-pyrazole-3-carboxamide	CC(NC(=O)c1nn(c2ccc(Cl)c(Cl)c2)c(n2cccc2)c1C)C1CCCCC1
d781	N-(4-Chlorophenyl)1-(2,4-dichlorophenyl)-4-methyl-5-(1H-pyrrol-1-yl)-1H-pyrazole-3-carboxamide	Clc1ccc(cc1)NC(=O)c1nn(c(n2cccc2)c1C)c1ccc(Cl)cc1Cl
d782	N-(4-Chlorophenyl)1-(2,4-difluorophenyl)-4-methyl-5-(1H-pyrrol-1-yl)-1H-pyrazole-3-carboxamide	Clc1ccc(cc1)NC(=O)c1nn(c2ccc(F)cc2F)c(n2cccc2)c1C
d783	N-(4-Chlorophenyl)1-(3,4-dichlorophenyl)-4-methyl-5-(1H-pyrrol-1-yl)-1H-pyrazole-3-carboxamide	Clc1ccc(cc1)NC(=O)c1nn(c2ccc(Cl)c(Cl)c2)c(n2cccc2)c1C
d784	N-(Adamant-1-yl)1-(3,4-dichlorophenyl)-4-methyl-5-(1H-pyrrol-1-yl)-1H-pyrazole-3-carboxamide	O=C(NC12CC3CC(CC(C3)C2)C1)c1nn(c2ccc(Cl)c(Cl)c2)c(n2cccc2)c1C
d785	N-Cyclopentyl-1-(2,4-dichlorophenyl)-4-methyl-5-(1Hpyrrol-1-yl)-1H-pyrazole-3-carboxamide	Clc1ccc(c(Cl)c1)n1nc(C(=O)NC2CCCC2)c(C)c1n1cccc1
d786	N-Cyclopentyl-1-(2,4-difluorophenyl)-4-methyl-5-(1Hpyrrol-1-yl)-1H-pyrazole-3-carboxamide	Fc1ccc(c(F)c1)n1nc(C(=O)NC2CCCC2)c(C)c1n1cccc1
d787	N-Cyclopentyl-1-(3,4-dichlorophenyl)-4-methyl-5-(1Hpyrrol-1-yl)-1H-pyrazole-3-carboxamide	O=C(NC1CCCC1)c1nn(c2ccc(Cl)c(Cl)c2)c(n2cccc2)c1C
d788	N-cyclohexyl 1-(2,4-dichlorophenyl)-4-methyl-5-(1H-pyrrol-1-yl)-1H-pyrazole-3-carboxamide	Clc1ccc(c(Cl)c1)n1nc(C(=O)NC2CCCCC2)c(C)c1n1cccc1
d789	N-cyclohexyl 1-(2,4-difluorophenyl)-4-methyl-5-(1H-pyrrol-1-yl)-1H-pyrazole-3-carboxamide	Fc1ccc(c(F)c1)n1nc(C(=O)NC2CCCCC2)c(C)c1n1cccc1
d790	N-cyclohexyl 1-(3,4-dichlorophenyl)-4-methyl-5-(1H-pyrrol-1-yl)-1H-pyrazole-3-carboxamide	O=C(NC1CCCCC1)c1nn(c2ccc(Cl)c(Cl)c2)c(n2cccc2)c1C
d791	N-Cycloheptyl-1-(2,4-dichlorophenyl)-4-methyl-5-(1Hpyrrol-1-yl)-1H-pyrazole-3-carboxamide	Clc1ccc(c(Cl)c1)n1nc(C(=O)NC2CCCCCC2)c(C)c1n1cccc1
d792	N-Cycloheptyl-1-(2,4-difluorophenyl)-4-methyl-5-(1Hpyrrol-1-yl)-1H-pyrazole-3-carboxamide	Fc1ccc(c(F)c1)n1nc(C(=O)NC2CCCCCC2)c(C)c1n1cccc1
d793	N-Cycloheptyl-1-(3,4-dichlorophenyl)-4-methyl-5-(1Hpyrrol-1-yl)-1H-pyrazole-3-carboxamide	Clc1cc(ccc1Cl)n1nc(C(=O)NC2CCCCCC2)c(C)c1n1cccc1
d794	N-(2-Bromo-3,4,5-trimethoxybenzyl)1-(2,4-dichlorophenyl)-4-methyl-5-(1H-pyrrol-1-yl)-1H-pyrazole-3-carboxamide	COc1cc(CNC(=O)c2nn(c(n3cccc3)c2C)c2ccc(Cl)cc2Cl)c(Br)c(OC)c1OC
d795	N-(2-Bromo-3,4,5-trimethoxybenzyl)1-(2,4-difluorophenyl)-4-methyl-5-(1H-pyrrol-1-yl)-1H-pyrazole-3-carboxamide	COc1cc(CNC(=O)c2nn(c(n3cccc3)c2C)c2ccc(F)cc2F)c(Br)c(OC)c1OC
d796	N-3,4-dichlorobenzyl 1-(2,4-dichlorophenyl)-4-methyl-5-(1Hpyrrol-1-yl)-1H-pyrazole-3-carboxamide	Clc1ccc(c(Cl)c1)n1nc(C(=O)NCc2ccc(Cl)c(Cl)c2)c(C)c1n1cccc1
d797	N-3,4-dichlorobenzyl 1-(2,4-difluorophenyl)-4-methyl-5-(1Hpyrrol-1-yl)-1H-pyrazole-3-carboxamide	Fc1ccc(c(F)c1)n1nc(C(=O)NCc2ccc(Cl)c(Cl)c2)c(C)c1n1cccc1
d798	N-3,4-dihlorobenzyl 1-(2,4,6-trichlorophenyl)-4-methyl-5-(1H-pyrrol-1-yl)-1H-pyrazole-3-carboxamide	Clc1cc(Cl)c(c(Cl)c1)n1nc(C(=O)NCc2ccc(Cl)c(Cl)c2)c(C)c1n1cccc1
d799	N-3,4-dichlorobenzyl 1-(3,4-dichlorophenyl)-4-methyl-5-(1Hpyrrol-1-yl)-1H-pyrazole-3-carboxamide	O=C(NCc1ccc(Cl)c(Cl)c1)c1nn(c2ccc(Cl)c(Cl)c2)c(n2cccc2)c1C
d800	N-(4-Chlorobenzyl)1-(2,4-dichlorophenyl)-4-methyl-5-(1H-pyrrol-1-yl)-1H-pyrazole-3-carboxamide	Clc1ccc(cc1)CNC(=O)c1nn(c(n2cccc2)c1C)c1ccc(Cl)cc1Cl
d801	N-(4-Chlorobenzyl)1-(2,4-difluorophenyl)-4-methyl-5-(1H-pyrrol-1-yl)-1H-pyrazole-3-carboxamide	Clc1ccc(cc1)CNC(=O)c1nn(c2ccc(F)cc2F)c(n2cccc2)c1C
d802	N-(4-Chlorobenzyl)1-(3,4-dichlorophenyl)-4-methyl-5-(1H-pyrrol-1-yl)-1H-pyrazole-3-carboxamide	Clc1ccc(cc1)CNC(=O)c1nn(c2ccc(Cl)c(Cl)c2)c(n2cccc2)c1C
d803	N-cyclohexylmethyl 1-(4-chlorophenyl)-4-methyl-5-(1H-pyrrol-1-yl)-1H-pyrazole-3-carboxamide	Clc1ccc(cc1)n1nc(C(=O)NCC2CCCCC2)c(C)c1n1cccc1
d804	N-[2-(2,4-Dichlorophenyl)ethyl]1-(2,4-dichlorophenyl)-4-methyl-5-(1H-pyrrol-1-yl)-1H-pyrazole-3-carboxamide	Clc1ccc(CCNC(=O)c2nn(c(n3cccc3)c2C)c2ccc(Cl)cc2Cl)c(Cl)c1
d805	N-[2-(2,4-Dichlorophenyl)ethyl]1-(2,4-difluorophenyl)-4-methyl-5-(1H-pyrrol-1-yl)-1H-pyrazole-3-carboxamide	Clc1ccc(CCNC(=O)c2nn(c3ccc(F)cc3F)c(n3cccc3)c2C)c(Cl)c1
d806	N-[2-(3,4-Dichlorophenyl)ethyl]1-(2,4-dichlorophenyl)-4-methyl-5-(1H-pyrrol-1-yl)-1H-pyrazole-3-carboxamide	Clc1ccc(c(Cl)c1)n1nc(C(=O)NCCc2ccc(Cl)c(Cl)c2)c(C)c1n1cccc1
d807	N-[2-(3,4-Dichlorophenyl)ethyl]1-(2,4-difluorophenyl)-4-methyl-5-(1H-pyrrol-1-yl)-1H-pyrazole-3-carboxamide	Fc1ccc(c(F)c1)n1nc(C(=O)NCCc2ccc(Cl)c(Cl)c2)c(C)c1n1cccc1
d808	N-[2-(3-Chloro-4-methoxyphenyl)ethyl]1-(2,4-dichlorophenyl)-4-methyl-5-(1H-pyrrol-1-yl)-1H-pyrazole-3-carboxamide	COc1ccc(CCNC(=O)c2nn(c3ccc(Cl)cc3Cl)c(n3cccc3)c2C)cc1Cl
d809	N-[2-(3-Chloro-4-methoxyphenyl)ethyl]1-(2,4-difluorophenyl)-4-methyl-5-(1H-pyrrol-1-yl)-1H-pyrazole-3-carboxamide	COc1ccc(CCNC(=O)c2nn(c(n3cccc3)c2C)c2ccc(F)cc2F)cc1Cl
d810	N-[2-(4-Chlorophenyl)ethyl]1-(2,4-dichlorophenyl)-4-methyl-5-(1H-pyrrol-1-yl)-1H-pyrazole-3-carboxamide	Clc1ccc(CCNC(=O)c2nn(c(n3cccc3)c2C)c2ccc(Cl)cc2Cl)cc1
d811	N-[2-(4-Chlorophenyl)ethyl]1-(2,4-difluorophenyl)-4-methyl-5-(1H-pyrrol-1-yl)-1H-pyrazole-3-carboxamide	Clc1ccc(CCNC(=O)c2nn(c3ccc(F)cc3F)c(n3cccc3)c2C)cc1
d812	N-[2-(4-Chlorophenyl)ethyl]1-(3,4-dichlorophenyl)-4-methyl-5-(1H-pyrrol-1-yl)-1H-pyrazole-3-carboxamide	Clc1ccc(CCNC(=O)c2nn(c3ccc(Cl)c(Cl)c3)c(n3cccc3)c2C)cc1
d813	1,5-bis(2,4-Dichlorophenyl)-4-methyl-N-piperidin-1-yl-1Hpyrazole-3-carboxamide	Clc1ccc(c(Cl)c1)n1nc(C(=O)NN2CCCCC2)c(C)c1c1ccc(Cl)cc1Cl
d814	Rimonabant	Clc1ccc(cc1)c1c(C)c(nn1c1ccc(Cl)cc1Cl)C(=O)NN1CCCCC1
d815	SR 141716A	Cl.Clc1ccc(cc1)c1c(C)c(nn1c1ccc(Cl)cc1Cl)C(=O)NN1CCCCC1
d816	1-(2,4-dichlorophenyl)-5-(4-iodophenyl)-4-methyl-N-(piperidin-1-yl)-1H-pyrazole-3-carboxamide	Ic1ccc(cc1)c1c(C)c(nn1c1ccc(Cl)cc1Cl)C(=O)NN1CCCCC1
d817	N-piperidin-1-yl 1-(2,4-dichlorophenyl)-4-methyl-5-(1H-pyrrol-1-yl)-1H-pyrazole-3-carboxamide	Clc1ccc(c(Cl)c1)n1nc(C(=O)NN2CCCCC2)c(C)c1n1cccc1
d818	N-piperidin-1-yl 1-(2,4-difluorophenyl)-4-methyl-5-(1H-pyrrol-1-yl)-1H-pyrazole-3-carboxamide	Fc1ccc(c(F)c1)n1nc(C(=O)NN2CCCCC2)c(C)c1n1cccc1
d819	5-(2,4-Dichlorophenyl)-4-methyl-N-piperidin-1-yl-1-(2,4,6-trichlorophenyl)-1H-pyrazole-3-carboxamide	Clc1ccc(c(Cl)c1)c1c(C)c(nn1c1c(Cl)cc(Cl)cc1Cl)C(=O)NN1CCCCC1
d820	N-piperidin-1-yl 1-(2,4,6-trichlorophenyl)-4-methyl-5-(1Hpyrrol-1-yl)-1H-pyrazole-3-carboxamide	Clc1cc(Cl)c(c(Cl)c1)n1nc(C(=O)NN2CCCCC2)c(C)c1n1cccc1
d821	N-piperidin-1-yl 1-(3,4-dichlorophenyl)-4-methyl-5-(1H-pyrrol-1-yl)-1H-pyrazole-3-carboxamide	O=C(NN1CCCCC1)c1nn(c2ccc(Cl)c(Cl)c2)c(n2cccc2)c1C
d822	N-piperidin-1-yl 1-(4-chlorophenyl)-4-methyl-5-(1H-pyrrol-1-yl)-1H-pyrazole-3-carboxamide	Clc1ccc(cc1)n1nc(C(=O)NN2CCCCC2)c(C)c1n1cccc1
d823	N-piperidin-1-yl 4-methyl-1-phenyl-5-(1H-pyrrol-1-yl)-1Hpyrazole-3-carboxamide	O=C(NN1CCCCC1)c1nn(c2ccccc2)c(n2cccc2)c1C
d824	1-(2,4-dichlorophenyl)-5-(4-iodophenyl)-4-methyl-N-morpholino-1H-pyrazole-3-carboxamide	Ic1ccc(cc1)c1c(C)c(nn1c1ccc(Cl)cc1Cl)C(=O)NN1CCOCC1
d825	N-morpholin-4-yl 1-(2,4-difluorophenyl)-4-methyl-5-(1H-pyrrol-1-yl)-1H-pyrazole-3-carboxamide	Fc1ccc(c(F)c1)n1nc(C(=O)NN2CCOCC2)c(C)c1n1cccc1
d826	5-(4-chlorophenyl)-1-(2,4-dichlorophenyl)-3-(1-isopropyl-5-methyl-1H-imidazol-4-yl)-4-methyl-1H-pyrazole	Clc1ccc(cc1)c1n(nc(c1C)c1ncn(C(C)C)c1C)c1ccc(Cl)cc1Cl
d827	5-(4-chlorophenyl)-1-(2,4-dichlorophenyl)-4-methyl-3-(1-(2-phenylpropan-2-yl)-1H-imidazol-4-yl)-1H-pyrazole	Clc1ccc(cc1)c1c(C)c(nn1c1ccc(Cl)cc1Cl)c1ncn(c1)C(C)(C)c1ccccc1
d828	1-(2-chlorophenyl)-5-(4-chlorophenyl)-4-methyl-3-(1-(2-phenylpropan-2-yl)-1H-imidazol-4-yl)-1H-pyrazole	Clc1ccc(cc1)c1c(C)c(nn1c1ccccc1Cl)c1ncn(c1)C(C)(C)c1ccccc1
d829	5-(4-chlorophenyl)-1-(2,4-dichlorophenyl)-3-(1-isopropyl-1H-imidazol-4-yl)-4-methyl-1H-pyrazole	Clc1ccc(cc1)c1c(C)c(nn1c1ccc(Cl)cc1Cl)c1ncn(c1)C(C)C
d830	1-(2-chlorophenyl)-5-(4-chlorophenyl)-3-(1-isopropyl-1H-imidazol-4-yl)-4-methyl-1H-pyrazole	Clc1ccc(cc1)c1c(C)c(nn1c1ccccc1Cl)c1ncn(c1)C(C)C
d831	1-(2-chlorophenyl)-5-(4-chlorophenyl)-4-methyl-3-(1-phenyl-1H-imidazol-4-yl)-1H-pyrazole	Clc1ccc(cc1)c1c(C)c(nn1c1ccccc1Cl)c1ncn(c1)c1ccccc1
d832	1-(2-chlorophenyl)-5-(4-chlorophenyl)-3-(1-cyclopropyl-1H-imidazol-4-yl)-4-methyl-1H-pyrazole	Clc1ccc(cc1)c1c(C)c(nn1c1ccccc1Cl)c1ncn(c1)C1CC1
d833	5-(4-chlorophenyl)-3-(1-cyclobutyl-1H-imidazol-4-yl)-1-(2,4-dichlorophenyl)-4-methyl-1H-pyrazole	Clc1ccc(cc1)c1c(C)c(nn1c1ccc(Cl)cc1Cl)c1ncn(c1)C1CCC1
d834	5-(4-chlorophenyl)-3-(1-cyclohexyl-1H-imidazol-4-yl)-1-(2,4-dichlorophenyl)-4-methyl-1H-pyrazole	Clc1ccc(cc1)c1c(C)c(nn1c1ccc(Cl)cc1Cl)c1ncn(c1)C1CCCCC1
d835	1-(4-Chloro-phenyl)-2-(2,4-dichloro-phenyl)-5-methyl-1H-imidazole-4-carboxylic acid piperidin-1-ylamide	Clc1ccc(cc1)n1c(C)c(nc1c1ccc(Cl)cc1Cl)C(=O)NN1CCCCC1
d836	2-(2-chlorophenyl)-1-(4-chlorophenyl)-N-((1S,2S)-2-hydroxycyclohexyl)-5-methyl-1H-imidazole-4-carboxamide	Clc1ccc(cc1)n1c(C)c(nc1c1ccccc1Cl)C(=O)NC1CCCCC1O
d837	2-[2-(2,4,6-Trimethyl-phenoxy)-acetylamino]-4,5,6,7-tetrahydro-benzo[b]thiophene-3-carboxylic acid (1,1-dioxo-tetrahydro-1lambda*6*-thiophen-3-yl)-amide	O=C(COc1c(C)cc(C)cc1C)Nc1sc2CCCCc2c1C(=O)NC1CCS(=O)(=O)C1
d838	1-(4-chlorophenyl)-N-cyclohexyl-2-(2,4-dimethylphenyl)-1H-imidazole-4-carboxamide	Clc1ccc(cc1)n1cc(nc1c1ccc(C)cc1C)C(=O)NC1CCCCC1
d839	5-(4-Chloro-2,6-dimethylphenyl)-1-(2,4-dichlorophenyl)-4-methyl-N-piperidin-1-yl-1H-pyrazole-3-carboxamide	Clc1cc(C)c(c(C)c1)c1c(C)c(nn1c1ccc(Cl)cc1Cl)C(=O)NN1CCCCC1
d840	1-(4-(3-(2,4-dimethoxyphenyl)-1-m-tolyl-1H-pyrazole-5-carbonyl)piperazin-1-yl)ethanone	COc1ccc(c(OC)c1)c1nn(c2cccc(C)c2)c(c1)C(=O)N1CCN(CC1)C(=O)C
d841	(3-((2-(4,6-dimorpholino-1,3,5-triazin-2-yl)hydrazono)methyl)-1H-indol-1-yl)(p-tolyl)methanone	Cc1ccc(cc1)C(=O)n1cc(C=NNc2nc(nc(n2)N2CCOCC2)N2CCOCC2)c2ccccc12
d842	3-(benzo[d][1,3]dioxol-5-yl)-N-(2-(2,3-dihydrobenzo[b][1,4]dioxin-6-ylamino)-2-oxo-1-p-tolylethyl)-N-methylacrylamide	Cc1ccc(cc1)C(C(=O)Nc1ccc2OCCOc2c1)N(C)C(=O)C=Cc1ccc2OCOc2c1
d843	N-Cyclohexyl-4-[(2,4-dichlorophenyl)(p-tolyl)methyl]piperazine-1-carboxamide	Cc1ccc(cc1)C(N1CCN(CC1)C(=O)NC1CCCCC1)c1ccc(Cl)cc1Cl
d844	4-[(2,4-Dichlorophenyl)(p-tolyl)methyl]-N-piperidin-1-ylpiperazine-1-carboxamide	Cc1ccc(cc1)C(N1CCN(CC1)C(=O)NN1CCCCC1)c1ccc(Cl)cc1Cl
d845	2-(4-Methylphenyl)-2-phenyl-N-(3,3-diphenylpropyl)-acetamide	Cc1ccc(cc1)C(C(=O)NCCC(c1ccccc1)c1ccccc1)c1ccccc1
d846	2-(7,7-dimethyl-2-p-tolyl-7,8-dihydro-5H-pyrano[4,3-d]pyrimidin-4-ylthio)-N-(2-methoxyphenyl)propanamide	COc1ccccc1NC(=O)C(C)Sc1nc(nc2CC(C)(C)OCc12)c1ccc(C)cc1
d847	N-cyclopropyl-N-(2-oxo-2-(4-p-tolylpyrrolo[1,2-a]quinoxalin-5(4H)-yl)ethyl)cyclopentanecarboxamide	Cc1ccc(cc1)C1N(C(=O)CN(C2CC2)C(=O)C2CCCC2)c2ccccc2n2cccc12
d848	N-(2,6-diisopropylphenyl)-4-(3-(4-methylbenzyl)-1,2,4-thiadiazol-5-yl)-1,4-diazepane-1-carboxamide	Cc1ccc(cc1)Cc1nsc(n1)N1CCCN(CC1)C(=O)Nc1c(cccc1C(C)C)C(C)C
d849	N-cyclohexyl-2-(2,4-dichlorophenyl)-1-p-tolyl-1H-imidazole-4-carboxamide	Cc1ccc(cc1)n1cc(nc1c1ccc(Cl)cc1Cl)C(=O)NC1CCCCC1
d850	2-(2-chlorophenyl)-N-cyclohexyl-1-p-tolyl-1H-imidazole-4-carboxamide	Cc1ccc(cc1)n1cc(nc1c1ccccc1Cl)C(=O)NC1CCCCC1
d851	N-(4-Chlorophenyl)1-(2,4-dichlorophenyl)-5-(2,5-dimethyl-1H-pyrrol-1-yl)-4-methyl-1H-pyrazole-3-carboxamide	Clc1ccc(cc1)NC(=O)c1nn(c2ccc(Cl)cc2Cl)c(c1C)n1c(C)ccc1C
d852	N-Cyclopentyl-1-(2,4-dichlorophenyl)-5-(2,5-dimethyl-1H-pyrrol-1-yl)-4-methyl-1H-pyrazole-3-carboxamide	Clc1ccc(c(Cl)c1)n1nc(C(=O)NC2CCCC2)c(C)c1n1c(C)ccc1C
d853	N-cyclohexyl 1-(2,4-dichlorophenyl)-5-(2,5-dimethyl-1H-pyrrol-1-yl)-4-methyl-1H-pyrazole-3-carboxamide	Clc1ccc(c(Cl)c1)n1nc(C(=O)NC2CCCCC2)c(C)c1n1c(C)ccc1C
d854	N-Cycloheptyl-1-(2,4-dichlorophenyl)-5-(2,5-dimethyl-1H-pyrrol-1-yl)-4-methyl-1H-pyrazole-3-carboxamide	Clc1ccc(c(Cl)c1)n1nc(C(=O)NC2CCCCCC2)c(C)c1n1c(C)ccc1C
d855	N-(2-Bromo-3,4,5-trimethoxybenzyl)1-(2,4-dichlorophenyl)-5-(2,5-dimethyl-1H-pyrrol-1-yl)-4-methyl-1H-pyrazole-3-carboxamide	COc1c(OC)cc(CNC(=O)c2nn(c3ccc(Cl)cc3Cl)c(c2C)n2c(C)ccc2C)c(Br)c1OC
d856	N-3,4-dichlorobenzyl 1-(2,4-dichlorophenyl)-5-(2,5-dimethyl-1H-pyrrol-1-yl)-4-methyl-1H-pyrazole-3-carboxamide	Clc1ccc(c(Cl)c1)n1nc(C(=O)NCc2ccc(Cl)c(Cl)c2)c(C)c1n1c(C)ccc1C
d857	N-(4-Chlorobenzyl)1-(2,4-dichlorophenyl)-5-(2,5-dimethyl-1H-pyrrol-1-yl)-4-methyl-1H-pyrazole-3-carboxamide	Clc1ccc(cc1)CNC(=O)c1nn(c2ccc(Cl)cc2Cl)c(c1C)n1c(C)ccc1C
d858	N-[2-(2,4-Dichlorophenyl)ethyl]1-(2,4-dichlorophenyl)-5-(2,5-dimethyl-1H-pyrrol-1-yl)-4-methyl-1H-pyrazole-3-carboxamide	Clc1ccc(CCNC(=O)c2nn(c3ccc(Cl)cc3Cl)c(c2C)n2c(C)ccc2C)c(Cl)c1
d859	N-[2-(3,4-Dichlorophenyl)ethyl]1-(2,4-dichlorophenyl)-5-(2,5-dimethyl-1H-pyrrol-1-yl)-4-methyl-1H-pyrazole-3-carboxamide	Clc1ccc(c(Cl)c1)n1nc(C(=O)NCCc2ccc(Cl)c(Cl)c2)c(C)c1n1c(C)ccc1C
d860	N-[2-(3-Chloro-4-methoxyphenyl)ethyl]1-(2,4-dichlorophenyl)-5-(2,5-dimethyl-1H-pyrrol-1-yl)-4-methyl-1H-pyrazole-3-carboxamide	COc1ccc(CCNC(=O)c2nn(c3ccc(Cl)cc3Cl)c(c2C)n2c(C)ccc2C)cc1Cl
d861	N-[2-(4-Chlorophenyl)ethyl]1-(2,4-dichlorophenyl)-5-(2,5-dimethyl-1H-pyrrol-1-yl)-4-methyl-1H-pyrazole-3-carboxamide	Clc1ccc(CCNC(=O)c2nn(c3ccc(Cl)cc3Cl)c(c2C)n2c(C)ccc2C)cc1
d862	N-piperidin-1-yl 1-(2,4-dichlorophenyl)-5-(2,5-dimethyl-1Hpyrrol-1-yl)-4-methyl-1H-pyrazole-3-carboxamide	Clc1ccc(c(Cl)c1)n1nc(C(=O)NN2CCCCC2)c(C)c1n1c(C)ccc1C
d863	N-(4-Chlorophenyl)1-(2,4-difluorophenyl)-5-(2,5-dimethyl-1H-pyrrol-1-yl)-4-methyl-1H-pyrazole-3-carboxamide	Clc1ccc(cc1)NC(=O)c1nn(c2ccc(F)cc2F)c(c1C)n1c(C)ccc1C
d864	N-Cyclopentyl-1-(2,4-sifluorophenyl)-5-(2,5-dimethyl-1H-pyrrol-1-yl)-4-methyl-1H-pyrazole-3-carboxamide	Fc1ccc(c(F)c1)n1nc(C(=O)NC2CCCC2)c(C)c1n1c(C)ccc1C
d865	N-cyclohexyl 1-(2,4-difluorophenyl)-5-(2,5-dimethyl-1H-pyrrol-1-yl)-4-methyl-1H-pyrazole-3-carboxamide	Fc1ccc(c(F)c1)n1nc(C(=O)NC2CCCCC2)c(C)c1n1c(C)ccc1C
d866	N-Cycloheptyl-1-(2,4-difluorophenyl)-5-(2,5-dimethyl-1H-pyrrol-1-yl)-4-methyl-1H-pyrazole-3-carboxamide	Fc1ccc(c(F)c1)n1nc(C(=O)NC2CCCCCC2)c(C)c1n1c(C)ccc1C
d867	N-(2-Bromo-3,4,5-trimethoxybenzyl)1-(2,4-difluorophenyl)-5-(2,5-dimethyl-1H-pyrrol-1-yl)-4-methyl-1H-pyrazole-3-carboxamide	COc1c(OC)cc(CNC(=O)c2nn(c3ccc(F)cc3F)c(c2C)n2c(C)ccc2C)c(Br)c1OC
d868	N-3,4-dichlorobenzyl 1-(2,4-difluorophenyl)-5-(2,5-dimethyl-1H-pyrrol-1-yl)-4-methyl-1H-pyrazole-3-carboxamide	Fc1ccc(c(F)c1)n1nc(C(=O)NCc2ccc(Cl)c(Cl)c2)c(C)c1n1c(C)ccc1C
d869	N-(4-Chlorobenzyl)1-(2,4-difluorophenyl)-5-(2,5-dimethyl-1H-pyrrol-1-yl)-4-methyl-1H-pyrazole-3-carboxamide	Clc1ccc(cc1)CNC(=O)c1nn(c2ccc(F)cc2F)c(c1C)n1c(C)ccc1C
d870	N-[2-(2,4-Dichlorophenyl)ethyl]1-(2,4-difluorophenyl)-5-(2,5-dimethyl-1H-pyrrol-1-yl)-4-methyl-1H-pyrazole-3-carboxamide	Clc1ccc(CCNC(=O)c2nn(c3ccc(F)cc3F)c(c2C)n2c(C)ccc2C)c(Cl)c1
d871	N-[2-(3,4-Dichlorophenyl)ethyl]1-(2,4-difluorophenyl)-5-(2,5-dimethyl-1H-pyrrol-1-yl)-4-methyl-1H-pyrazole-3-carboxamide	Fc1ccc(c(F)c1)n1nc(C(=O)NCCc2ccc(Cl)c(Cl)c2)c(C)c1n1c(C)ccc1C
d872	N-[2-(3-Chloro-4-methoxyphenyl)ethyl]1-(2,4-difluorophenyl)-5-(2,5-dimethyl-1H-pyrrol-1-yl)-4-methyl-1H-pyrazole-3-carboxamide	COc1ccc(CCNC(=O)c2nn(c3ccc(F)cc3F)c(c2C)n2c(C)ccc2C)cc1Cl
d873	N-[2-(4-Chlorophenyl)ethyl]1-(2,4-difluorophenyl)-5-(2,5-dimethyl-1H-pyrrol-1-yl)-4-methyl-1H-pyrazole-3-carboxamide	Clc1ccc(CCNC(=O)c2nn(c3ccc(F)cc3F)c(c2C)n2c(C)ccc2C)cc1
d874	N-piperidin-1-yl 1-(2,4-difluorophenyl)-5-(2,5-dimethyl-1Hpyrrol-1-yl)-4-methyl-1H-pyrazole-3-carboxamide	Fc1ccc(c(F)c1)n1nc(C(=O)NN2CCCCC2)c(C)c1n1c(C)ccc1C
d875	N-cyclohexyl 1-(2,4,6-trichlorophenyl)-5-(2,5-dimethyl-1Hpyrrol-1-yl)-4-methyl-1H-pyrazole-3-carboxamide	Clc1cc(Cl)c(c(Cl)c1)n1nc(C(=O)NC2CCCCC2)c(C)c1n1c(C)ccc1C
d876	N-piperidin-1-yl 1-(2,4,6-trichlorophenyl)-5-(2,5-dimethyl-1H-pyrrol-1-yl)-4-methyl-1H-pyrazole-3-carboxamide	Clc1cc(Cl)c(c(Cl)c1)n1nc(C(=O)NN2CCCCC2)c(C)c1n1c(C)ccc1C
d877	N-[1-(1-Phenyl)ethyl]1-(3,4-dichlorophenyl)-5-(2,5-dimethyl-1H-pyrrol-1-yl)-4-methyl-1H-pyrazole-3-carboxamide	CC(NC(=O)c1nn(c2ccc(Cl)c(Cl)c2)c(c1C)n1c(C)ccc1C)c1ccccc1
d878	N-(4-Chlorobenzhydryl)1-(3,4-dichlorophenyl)-5-(2,5-dimethyl-1H-pyrrol-1-yl)-4-methyl-1H-pyrazole-3-carboxamide	Clc1ccc(cc1)C(NC(=O)c1nn(c2ccc(Cl)c(Cl)c2)c(c1C)n1c(C)ccc1C)c1ccccc1
d879	N-(4-Chlorophenyl)1-(3,4-dichlorophenyl)-5-(2,5-dimethyl-1H-pyrrol-1-yl)-4-methyl-1H-pyrazole-3-carboxamide	Clc1ccc(cc1)NC(=O)c1nn(c2ccc(Cl)c(Cl)c2)c(c1C)n1c(C)ccc1C
d880	N-(Adamant-1-yl)1-(3,4-dichlorophenyl)-5-(2,5-dimethyl-1H-pyrrol-1-yl)-4-methyl-1H-pyrazole-3-carboxamide	Cc1ccc(C)n1c1c(C)c(nn1c1ccc(Cl)c(Cl)c1)C(=O)NC12CC3CC(CC(C3)C2)C1
d881	N-Cyclopentyl-1-(3,4-dichlorophenyl)-5-(2,5-dimethyl-1H-pyrrol-1-yl)-4-methyl-1H-pyrazole-3-carboxamide	Cc1ccc(C)n1c1c(C)c(nn1c1ccc(Cl)c(Cl)c1)C(=O)NC1CCCC1
d882	N-cyclohexyl 1-(3,4-dichlorophenyl)-5-(2,5-dimethyl-1H-pyrrol-1-yl)-4-methyl-1H-pyrazole-3-carboxamide	Cc1ccc(C)n1c1c(C)c(nn1c1ccc(Cl)c(Cl)c1)C(=O)NC1CCCCC1
d883	N-Cycloheptyl-1-(3,4-dichlorophenyl)-5-(2,5-dimethyl-1H-pyrrol-1-yl)-4-methyl-1H-pyrazole-3-carboxamide	O=C(NC1CCCCCC1)c1nn(c2ccc(Cl)c(Cl)c2)c(c1C)n1c(C)ccc1C
d884	N-3,4-dichlorobenzyl 1-(3,4-dichlorophenyl)-5-(2,5-dimethyl-1H-pyrrol-1-yl)-4-methyl-1H-pyrazole-3-carboxamide	Cc1ccc(C)n1c1c(C)c(nn1c1ccc(Cl)c(Cl)c1)C(=O)NCc1ccc(Cl)c(Cl)c1
d885	N-(4-Chlorobenzyl)1-(3,4-dichlorophenyl)-5-(2,5-dimethyl-1H-pyrrol-1-yl)-4-methyl-1H-pyrazole-3-carboxamide	Clc1ccc(cc1)CNC(=O)c1nn(c2ccc(Cl)c(Cl)c2)c(c1C)n1c(C)ccc1C
d886	N-[2-(4-Chlorophenyl)ethyl]1-(3,4-dichlorophenyl)-5-(2,5-dimethyl-1H-pyrrol-1-yl)-4-methyl-1H-pyrazole-3-carboxamide	Clc1ccc(CCNC(=O)c2nn(c3ccc(Cl)c(Cl)c3)c(c2C)n2c(C)ccc2C)cc1
d887	N-piperidin-1-yl 1-(3,4-dichlorophenyl)-5-(2,5-dimethyl-1Hpyrrol-1-yl)-4-methyl-1H-pyrazole-3-carboxamide	Cc1ccc(C)n1c1c(C)c(nn1c1ccc(Cl)c(Cl)c1)C(=O)NN1CCCCC1
d888	1-(4-chlorophenyl)-N-cyclohexyl-2-o-tolyl-1H-imidazole-4-carboxamide	Clc1ccc(cc1)n1cc(nc1c1ccccc1C)C(=O)NC1CCCCC1
d889	(6-methyl-2,2-diphenyl-benzo[1,3]dioxol-5-yl)-morpholin-4-yl-methanone	Cc1cc2OC(Oc2cc1C(=O)N1CCOCC1)(c1ccccc1)c1ccccc1
d890	2-cyclohexyl-3-(4-methoxyphenyl)-N-(6-methylpyridin-2-yl)-1-oxo-1,2,3,4-tetrahydroisoquinoline-4-carboxamide	COc1ccc(cc1)C1N(C2CCCCC2)C(=O)c2ccccc2C1C(=O)Nc1cccc(C)n1
d891	2-(2-chlorophenyl)-3-(4-chlorophenyl)-5-methyl-6-(2,2,2-trifluoroethyl)-2H-pyrazolo[4,3-d]pyrimidin-7(6H)-one	Clc1ccc(cc1)c1n(nc2c1nc(C)n(CC(F)(F)F)c2=O)c1ccccc1Cl
d892	N-3,4-dichlorobenzyl 1-(4-chlorophenyl)-3-methyl-5-(1Hpyrrol-1-yl)-1H-pyrazole-4-carboxamide	Clc1ccc(cc1)n1nc(C)c(C(=O)NCc2ccc(Cl)c(Cl)c2)c1n1cccc1
d893	N-piperidin-1-yl 1-(4-chlorophenyl)-3-methyl-5-(1H-pyrrol-1-yl)-1H-pyrazole-4-carboxamide	Clc1ccc(cc1)n1nc(C)c(C(=O)NN2CCCCC2)c1n1cccc1
d894	N-benzhydryl-5-(3,5-dimethylpiperidin-1-ylsulfonyl)-2-fluorobenzamide	CC1CC(C)CN(C1)S(=O)(=O)c1ccc(F)c(c1)C(=O)NC(c1ccccc1)c1ccccc1
d895	N-benzyl-5-(3,5-dimethylpiperidin-1-ylsulfonyl)-N,3-dimethylbenzofuran-2-carboxamide	CC1CC(C)CN(C1)S(=O)(=O)c1ccc2oc(C(=O)N(C)Cc3ccccc3)c(C)c2c1
d896	5-(3,5-dimethylpiperidin-1-ylsulfonyl)-N,3-dimethyl-N-phenethylbenzofuran-2-carboxamide	CC1CC(C)CN(C1)S(=O)(=O)c1ccc2oc(C(=O)N(C)CCc3ccccc3)c(C)c2c1
d897	azepan-1-yl(5-(3,5-dimethylpiperidin-1-ylsulfonyl)-3-methylbenzofuran-2-yl)methanone	CC1CC(C)CN(C1)S(=O)(=O)c1ccc2oc(C(=O)N3CCCCCC3)c(C)c2c1
d898	N-cyclopentyl-5-(3,5-dimethylpiperidin-1-ylsulfonyl)-3-methylbenzofuran-2-carboxamide	CC1CC(C)CN(C1)S(=O)(=O)c1ccc2oc(C(=O)NC3CCCC3)c(C)c2c1
d899	5-(3,5-dimethylpiperidin-1-ylsulfonyl)-3-methyl-N-(1,2,3,4-tetrahydronaphthalen-1-yl)benzofuran-2-carboxamide	CC1CC(C)CN(C1)S(=O)(=O)c1ccc2oc(C(=O)NC3CCCc4ccccc34)c(C)c2c1
d900	N-cyclohexyl-5-(3,5-dimethylpiperidin-1-ylsulfonyl)-3-methylbenzofuran-2-carboxamide	CC1CC(C)CN(C1)S(=O)(=O)c1ccc2oc(C(=O)NC3CCCCC3)c(C)c2c1
d901	5-(3,5-dimethyl-piperidine-1-sulfonyl)-3-methyl-benzofuran-2-carboxylic acid 4-methyl-benzylamide	Cc1ccc(cc1)CNC(=O)c1oc2ccc(cc2c1C)S(=O)(=O)N1CC(C)CC(C)C1
d902	N-(4-fluorobenzyl)-5-(3,5-dimethylpiperidin-1-ylsulfonyl)-3-methylbenzofuran-2-carboxamide	Fc1ccc(cc1)CNC(=O)c1oc2ccc(cc2c1C)S(=O)(=O)N1CC(C)CC(C)C1
d903	N-benzyl-5-(3,5-dimethylpiperidin-1-ylsulfonyl)-3-methylbenzofuran-2-carboxamide	CC1CC(C)CN(C1)S(=O)(=O)c1ccc2oc(C(=O)NCc3ccccc3)c(C)c2c1
d904	N-(2-chlorobenzyl)-5-(3,5-dimethylpiperidin-1-ylsulfonyl)-3-methylbenzofuran-2-carboxamide	CC1CC(C)CN(C1)S(=O)(=O)c1ccc2oc(C(=O)NCc3ccccc3Cl)c(C)c2c1
d905	N-(2-methoxybenzyl)-5-(3,5-dimethylpiperidin-1-ylsulfonyl)-3-methylbenzofuran-2-carboxamide	COc1ccccc1CNC(=O)c1oc2ccc(cc2c1C)S(=O)(=O)N1CC(C)CC(C)C1
d906	5-(3,5-dimethylpiperidin-1-ylsulfonyl)-3-methyl-N-phenethylbenzofuran-2-carboxamide	CC1CC(C)CN(C1)S(=O)(=O)c1ccc2oc(C(=O)NCCc3ccccc3)c(C)c2c1
d907	2-(2-chlorophenyl)-N-cyclohexyl-1-(4-methylcyclohexyl)-1H-imidazole-4-carboxamide	CC1CCC(CC1)n1cc(nc1c1ccccc1Cl)C(=O)NC1CCCCC1
d908	N-benzhydryl-6-(2,6-dimethylmorpholino)-5-nitropyrimidin-4-amine	CC1OC(C)CN(C1)c1ncnc(NC(c2ccccc2)c2ccccc2)c1[N+](=O)[O-]
d909	3-(4-Chlorophenyl)-2-(2-chlorophenyl)-7-(2,2-difluorobutyl)-6,7-dihydro-2H,5H-4-oxa-1,2,7-triazulen-8-one	CCC(F)(F)CN1CCOc2c(nn(c2c2ccc(Cl)cc2)c2ccccc2Cl)C1=O
d910	1-(4-bromophenyl)-2-(2-chlorophenyl)-5-ethyl-N-((1S,2S)-2-hydroxycyclohexyl)-1H-imidazole-4-carboxamide	CCc1c(nc(n1c1ccc(Br)cc1)c1ccccc1Cl)C(=O)NC1CCCCC1O
d911	1-(4-Chloro-phenyl)-2-(2,4-dichloro-phenyl)-5-ethyl-1H-imidazole-4-carboxylic acid piperidin-1-ylamide	CCc1c(nc(c2ccc(Cl)cc2Cl)n1c1ccc(Cl)cc1)C(=O)NN1CCCCC1
d912	2-(2-chlorophenyl)-1-(4-chlorophenyl)-5-ethyl-N-((1S,2S)-2-hydroxycyclohexyl)-1H-imidazole-4-carboxamide	CCc1c(nc(n1c1ccc(Cl)cc1)c1ccccc1Cl)C(=O)NC1CCCCC1O
d913	N-[7-(1,2,3,4-Tetrahydroacridin-9-ylamino)heptyl]-2-(2-chlorophenyl)-1-(4-chlorophenyl)-5-ethyl-1H-imidazole-4-carboxamide	CCc1c(nc(n1c1ccc(Cl)cc1)c1ccccc1Cl)C(=O)NCCCCCCCNc1c2CCCCc2nc2ccccc12
d914	N-[4-(1,2,3,4-Tetrahydroacridin-9-ylamino)butyl]-2-(2-chlorophenyl)-1-(4-chlorophenyl)-5-ethyl-1H-imidazole-4-carboxamide	CCc1c(nc(n1c1ccc(Cl)cc1)c1ccccc1Cl)C(=O)NCCCCNc1c2CCCCc2nc2ccccc12
d915	1-(4-Chlorophenyl)-2-(2-chlorophenyl)-5-ethyl-N-(piperidin-1-yl)-1H-imidazole-4-carboxamide	CCc1c(nc(n1c1ccc(Cl)cc1)c1ccccc1Cl)C(=O)NN1CCCCC1
d916	1-(4-chlorophenyl)-N-cyclohexyl-2-(2-ethylphenyl)-1H-imidazole-4-carboxamide	CCc1ccccc1c1nc(cn1c1ccc(Cl)cc1)C(=O)NC1CCCCC1
d917	2-(2-chlorophenyl)-1-(4-chlorophenyl)-N-((1S,2S)-2-hydroxycyclohexyl)-5-propyl-1H-imidazole-4-carboxamide	CCCc1c(nc(n1c1ccc(Cl)cc1)c1ccccc1Cl)C(=O)NC1CCCCC1O
d918	5-butyl-2-(2-chlorophenyl)-1-(4-chlorophenyl)-N-((1S,2S)-2-hydroxycyclohexyl)-1H-imidazole-4-carboxamide	CCCCc1c(nc(n1c1ccc(Cl)cc1)c1ccccc1Cl)C(=O)NC1CCCCC1O
d919	(1R,2S)-N-Arachidonoylcyclopropanolamide	CCCCCC=CCC=CCC=CCC=CCCCC(=O)NC1CC1O
d920	N-(2-chloroethyl)icosa-5,8,11,14-tetraenamide	CCCCCC=CCC=CCC=CCC=CCCCC(=O)NCCCl
d921	ANANDAMIDE	CCCCCC=CCC=CCC=CCC=CCCCC(=O)NCCO
d922	THC, delta 9	CCCCCc1cc(O)c2c(c1)OC(C)(C)C1CCC(=CC21)C
d923	HU-210	CCCCCCC(C)(C)c1cc(O)c2c(c1)OC(C)(C)C1CC=C(CO)CC21
d924	cis-N-oleoylcyclopropanolamide	CCCCCCCCC=CCCCCCCCC(=O)NC1CC1O
d925	Olvanil	CCCCCCCCC=CCCCCCCCC(=O)NCc1ccc(O)c(OC)c1
d926	N-oleoylethanolamine	CCCCCCCCC=CCCCCCCCC(=O)NCCO
d927	(+/-)-trans-N-(2-Hydroxycyclopropyl)palmitamide	CCCCCCCCCCCCCCCC(=O)NC1CC1O
d928	palmitoylethanolamide	CCCCCCCCCCCCCCCC(=O)NCCO
d929	N-(Adamant-1-yl)-5,8-dimethoxy-4-oxo-1-pentyl-1,4-dihydroquinoline-3-carboxamide	CCCCCn1cc(C(=O)NC23CC4CC(CC(C4)C3)C2)c(=O)c2c(OC)ccc(OC)c12
d930	N-(Adamant-1-yl)-7-chloro-8-methyl-4-oxo-1-pentyl-1,4-dihydroquinoline-3-carboxamide	CCCCCn1cc(C(=O)NC23CC4CC(CC(C4)C3)C2)c(=O)c2ccc(Cl)c(C)c12
d931	(R)-7-Fluoro-4-oxo-1-pentyl-N-(1-phenylethyl)-1,4-dihydroquinoline-3-carboxamide	CCCCCn1cc(C(=O)NC(C)c2ccccc2)c(=O)c2ccc(F)cc12
d932	N-(Adamant-1-yl)-7-fluoro-4-oxo-1-pentyl-1,4-dihydroquinoline-3-carboxamide	CCCCCn1cc(C(=O)NC23CC4CC(CC(C4)C3)C2)c(=O)c2ccc(F)cc12
d933	(R)-4-Oxo-1-pentyl-N-(1-phenylethyl)-7-(pyrrolidin-1-yl)-1,4-dihydroquinoline-3-carboxamide	CCCCCn1cc(C(=O)NC(C)c2ccccc2)c(=O)c2ccc(cc12)N1CCCC1
d934	(R)-7-Ethoxy-4-oxo-1-pentyl-N-(1-phenylethyl)-1,4-dihydroquinoline-3-carboxamide	CCCCCn1cc(C(=O)NC(C)c2ccccc2)c(=O)c2ccc(OCC)cc12
d935	N-(Adamant-1-yl)-4-oxo-1-pentyl-7-(phenylsulfonyl)-1,4-dihydroquinoline-3-carboxamide	CCCCCn1cc(C(=O)NC23CC4CC(CC(C4)C3)C2)c(=O)c2ccc(cc12)S(=O)(=O)c1ccccc1
d936	N-(Adamant-1-yl)-4-oxo-1-pentyl-7-(phenylsulfinyl)-1,4-dihydroquinoline-3-carboxamide	CCCCCn1cc(C(=O)NC23CC4CC(CC(C4)C3)C2)c(=O)c2ccc(cc12)S(=O)c1ccccc1
d937	N-(Adamant-1-yl)-4-oxo-1-pentyl-7-(phenylthio)-1,4-dihydroquinoline-3-carboxamide	CCCCCn1cc(C(=O)NC23CC4CC(CC(C4)C3)C2)c(=O)c2ccc(Sc3ccccc3)cc12
d938	N-(Adamant-1-yl)-6-bromo-4-oxo-1-pentyl-1,4-dihydroquinoline-3-carboxamide	CCCCCn1cc(C(=O)NC23CC4CC(CC(C4)C3)C2)c(=O)c2cc(Br)ccc12
d939	N-(Adamant-1-yl)-6-isopropyl-4-oxo-1-pentyl-1,4-dihydroquinoline-3-carboxamide	CCCCCn1cc(C(=O)NC23CC4CC(CC(C4)C3)C2)c(=O)c2cc(ccc12)C(C)C
d940	N-(Adamant-1-yl)-4-oxo-1-pentyl-6-(trifluoromethyl)-1,4-dihydroquinoline-3-carboxamide	CCCCCn1cc(C(=O)NC23CC4CC(CC(C4)C3)C2)c(=O)c2cc(ccc12)C(F)(F)F
d941	(E)-N-(Adamant-1-yl)-6-[2-(4-methoxyphenyl)vinyl]-4-oxo-1-pentyl-1,4-dihydroquinoline-3-carboxamide	CCCCCn1cc(C(=O)NC23CC4CC(CC(C4)C3)C2)c(=O)c2cc(C=Cc3ccc(OC)cc3)ccc12
d942	N-(Adamant-1-yl)-4-oxo-1-pentyl-6-phenyl-1,4-dihydroquinoline-3-carboxamide	CCCCCn1cc(C(=O)NC23CC4CC(CC(C4)C3)C2)c(=O)c2cc(ccc12)c1ccccc1
d943	N-(Adamant-1-yl)-6-(3-chloro-4-fluorophenoxy)-4-oxo-1-pentyl-1,4-dihydroquinoline-3-carboxamide	CCCCCn1cc(C(=O)NC23CC4CC(CC(C4)C3)C2)c(=O)c2cc(ccc12)Oc1ccc(F)c(Cl)c1
d944	N-(Adamant-1-yl)-4-oxo-1-pentyl-6-(phenylthio)-1,4-dihydroquinoline-3-carboxamide	CCCCCn1cc(C(=O)NC23CC4CC(CC(C4)C3)C2)c(=O)c2cc(ccc12)Sc1ccccc1
d945	N-(Adamant-1-yl)-6-fluoro-4-oxo-1-pentyl-7-(1H-pyrrol-1-yl)-1,4-dihydroquinoline-3-carboxamide	CCCCCn1cc(C(=O)NC23CC4CC(CC(C4)C3)C2)c(=O)c2cc(F)c(cc12)n1cccc1
d946	N3-(1-adamantyl)-4-oxo-1-pentyl-1,4-dihydroquinoline-3-carboxamide	CCCCCn1cc(C(=O)NC23CC4CC(CC(C4)C3)C2)c(=O)c2ccccc12
d947	(6-(methylsulfonyl)-1-pentyl-1H-indol-3-yl)(naphthalen-2-yl)methanone	CCCCCn1cc(C(=O)c2ccc3ccccc3c2)c2ccc(cc12)S(=O)(=O)C
d948	N-butyl-5-(3,5-dimethylpiperidin-1-ylsulfonyl)-3-methylbenzofuran-2-carboxamide	CCCCNC(=O)c1oc2ccc(cc2c1C)S(=O)(=O)N1CC(C)CC(C)C1
d949	N-Butyl-4-[(2,4-dichlorophenyl)(phenyl)methyl]piperazine-1-carboxamide	CCCCNC(=O)N1CCN(CC1)C(c1ccccc1)c1ccc(Cl)cc1Cl
d950	4-benzhydryl-N-butylpiperazine-1-carboxamide	CCCCNC(=O)N1CCN(CC1)C(c1ccccc1)c1ccccc1
d951	4-(8-benzyl-5-cyano-3,3-dimethyl-3,4-dihydro-1H-pyrano[3,4-c]pyridin-6-yl)-N-propylpiperazine-1-carboxamide	CCCNC(=O)N1CCN(CC1)c1nc(Cc2ccccc2)c2COC(C)(C)Cc2c1C#N
d952	N-(((3R,6S)-1-(4-chlorophenyl)-6-(2,4-dichlorophenyl)piperidin-3-yl)methyl)propane-1-sulfonamide	CCCS(=O)(=O)NCC1CCC(N(C1)c1ccc(Cl)cc1)c1ccc(Cl)cc1Cl
d953	N-benzyl-5-(3,5-dimethylpiperidin-1-ylsulfonyl)-N-ethyl-3-methylbenzofuran-2-carboxamide	CCN(Cc1ccccc1)C(=O)c1oc2ccc(cc2c1C)S(=O)(=O)N1CC(C)CC(C)C1
d954	2-(2-Chlorophenyl)-3-(4-chlorophenyl)-6-ethyl-5,6-dihydro-2Hpyrazolo[3,4-c]pyridin-7(4H)-one	CCN1CCc2c(nn(c2c2ccc(Cl)cc2)c2ccccc2Cl)C1=O
d955	1-[9-(4-Chlorophenyl)-8-(2-chlorophenyl)-9H-purin-6-yl]-4-ethylaminopiperidine-4-carboxylic Acid Amide Hydrochloride	CCNC1(CCN(CC1)c1ncnc2c1nc(c1ccccc1Cl)n2c1ccc(Cl)cc1)C(=O)C
d956	ethyl 2-(6-bromo-2-(4-fluorophenyl)-4-phenyl-1,2-dihydroquinazolin-3(4H)-yl)acetate	CCOC(=O)CN1C(Nc2ccc(Br)cc2C1c1ccccc1)c1ccc(F)cc1
d957	ethyl 6'-amino-1-benzyl-5',5',7'-tricyano-2-oxo-5',8a'-dihydro-1'H-spiro[indoline-3,8'-isoquinoline]-2'(3'H)-carboxylate	CCOC(=O)N1CC=C2C(C1)C1(c3ccccc3N(Cc3ccccc3)C1=O)C(=C(N)C2(C#N)C#N)C#N
d958	ethyl 4-(3-(2-chlorophenyl)-1-(2,4-dimethylphenyl)-1H-pyrazole-5-carbonyl)piperazine-1-carboxylate	CCOC(=O)N1CCN(CC1)C(=O)c1cc(nn1c1ccc(C)cc1C)c1ccccc1Cl
d959	N-(2-ethoxybenzyl)-5-(3,5-dimethylpiperidin-1-ylsulfonyl)-3-methylbenzofuran-2-carboxamide	CCOc1ccccc1CNC(=O)c1oc2ccc(cc2c1C)S(=O)(=O)N1CC(C)CC(C)C1
d960	1-(4-chlorophenyl)-2-(2,4-dichlorophenyl)-5-(ethylthio)-N-(piperidin-1-yl)-1H-imidazole-4-carboxamide	CCSc1c(nc(c2ccc(Cl)cc2Cl)n1c1ccc(Cl)cc1)C(=O)NN1CCCCC1
d961	N-cyclohexyl-7-(dimethylamino)-1-(2-morpholinoethyl)-4-oxo-1,4-dihydro-1,8-naphthyridine-3-carboxamide	CN(C)c1ccc2c(n1)n(CCN1CCOCC1)cc(C(=O)NC1CCCCC1)c2=O
d962	3-(4-Chlorophenyl)-N'-((4-chlorophenyl)sulfonyl)-N-[3-(dimethylamino)propyl]-4-phenyl-4,5-dihydro-1H-pyrazole-1-carboxamidine HCl	Cl.CN(C)CCCN=C(NS(=O)(=O)c1ccc(Cl)cc1)N1N=C(c2ccc(Cl)cc2)C(C1)c1ccccc1
d963	[3-(4-Chlorophenyl)-4-phenyl-4,5-dihydro-1H-pyrazol-1-yl]-{[2-(dimethylamino)ethylpiperazin-4-yl]methylene}-4-chlorobenzenesulfonamide	CN(C)CCN1CCN(CC1)C(=NS(=O)(=O)c1ccc(Cl)cc1)N1CC(c2ccccc2)C(=N1)c1ccc(Cl)cc1
d964	2-(2-chlorophenyl)-1-(4-chlorophenyl)-N-cyclohexyl-N-methyl-1H-imidazole-4-carboxamide	Clc1ccc(cc1)n1cc(nc1c1ccccc1Cl)C(=O)N(C)C1CCCCC1
d965	(S)-3-(4-chlorophenyl)-N-(4-chlorophenylsulfonyl)-N'-methyl-4-phenyl-4,5-dihydropyrazole-1-carboxamidine	CN=C(NS(=O)(=O)c1ccc(Cl)cc1)N1N=C(c2ccc(Cl)cc2)C(C1)c1ccccc1
d966	3-(4-Chlorophenyl)-N'-((4-chlorophenyl)sulfonyl)-N-[4-(methyl)-piperidin-4-yl]-4-phenyl-4,5-dihydro-1H-pyrazole-1-carboxamidine	CN1CCC(CC1)N=C(NS(=O)(=O)c1ccc(Cl)cc1)N1N=C(c2ccc(Cl)cc2)C(C1)c1ccccc1
d967	9-(4-chlorophenyl)-8-(2,4-dichlorophenyl)-6-(4-methylpiperazin-1-yl)-9H-purine	CN1CCN(CC1)c1ncnc2c1nc(c1ccc(Cl)cc1Cl)n2c1ccc(Cl)cc1
d968	8-(2-chlorophenyl)-9-(4-chlorophenyl)-6-(4-methylpiperazin-1-yl)-9H-purine	CN1CCN(CC1)c1ncnc2c1nc(c1ccccc1Cl)n2c1ccc(Cl)cc1
d969	5-(4-Bromophenyl)-1-(2,4-dichlorophenyl)-N-(4-methylpiperazin-1-yl)-1H-pyrazole-4-carboxamide	CN1CCN(CC1)NC(=O)c1cnn(c1c1ccc(Br)cc1)c1ccc(Cl)cc1Cl
d970	5-(4-Chlorophenyl)-1-(2,4-dichlorophenyl)-N-(4-methylpiperazin-1-yl)-1H-pyrazole-4-carboxamide	CN1CCN(CC1)NC(=O)c1cnn(c1c1ccc(Cl)cc1)c1ccc(Cl)cc1Cl
d971	1-(4-chlorophenyl)-2-(2,4-dichlorophenyl)-N-((1R,2R)-2-(methylamino)cyclohexyl)-1H-imidazole-4-carboxamide	CNC1CCCCC1NC(=O)c1cn(c2ccc(Cl)cc2)c(n1)c1ccc(Cl)cc1Cl
d972	N-(Adamant-1-yl)-1-allyl-5,8-dimethoxy-4-oxo-1,4-dihydroquinoline-3-carboxamide	C=CCn1cc(C(=O)NC23CC4CC(CC(C4)C3)C2)c(=O)c2c(OC)ccc(OC)c12
d973	N-cyclohexyl-4-[(2,4-dichlorophenyl)(4-methoxyphenyl)methyl]piperazine-1-carboxamide	COc1ccc(cc1)C(N1CCN(CC1)C(=O)NC1CCCCC1)c1ccc(Cl)cc1Cl
d974	2-(4-Methoxyphenyl)-2-phenyl-N-(3,3-diphenylpropyl)-acetamide	COc1ccc(cc1)C(C(=O)NCCC(c1ccccc1)c1ccccc1)c1ccccc1
d975	(2-(2,4-dichlorophenyl)-6-fluoro-2-(4-methoxyphenyl)benzo[d][1,3]dioxol-5-yl)(piperidin-1-yl)methanone	COc1ccc(cc1)C1(Oc2cc(F)c(cc2O1)C(=O)N1CCCCC1)c1ccc(Cl)cc1Cl
d976	1-(2,4-Dichlorophenyl)-4-cyano-5-(4-methoxyphenyl)-N-(pyrrolidin-1-yl)-1H-pyrazole-3-carboxamide	COc1ccc(cc1)c1n(nc(C(=O)NN2CCCC2)c1C#N)c1ccc(Cl)cc1Cl
d977	4-cyano-1-(2,4-dichlorophenyl)-5-(4-methoxyphenyl)-N-(piperidin-1-yl)-1H-pyrazole-3-carboxamide	COc1ccc(cc1)c1c(C#N)c(nn1c1ccc(Cl)cc1Cl)C(=O)NN1CCCCC1
d978	1-(2-Bromo-4-fluorophenyl)-4-cyano-5-(4-methoxyphenyl)-N-(piperidin-1-yl)-1H-pyrazole-3-carboxamide	COc1ccc(cc1)c1c(C#N)c(nn1c1ccc(F)cc1Br)C(=O)NN1CCCCC1
d979	1-(2-Chloro-4-fluorophenyl)-4-cyano-5-(4-methoxyphenyl)-N-(piperidin-1-yl)-1H-pyrazole-3-carboxamide	COc1ccc(cc1)c1c(C#N)c(nn1c1ccc(F)cc1Cl)C(=O)NN1CCCCC1
d980	1-(2-bromophenyl)-4-cyano-5-(4-methoxyphenyl)-N-(piperidin-1-yl)-1H-pyrazole-3-carboxamide	COc1ccc(cc1)c1c(C#N)c(nn1c1ccccc1Br)C(=O)NN1CCCCC1
d981	1-(2-Bromophenyl)-5-(4-methoxyphenyl)-N3-(piperidin-1-yl)-1H-pyrazole-3,4-dicarboxamide	COc1ccc(cc1)c1c(C(=O)N)c(nn1c1ccccc1Br)C(=O)NN1CCCCC1
d982	(3R,4S)-3-(benzofuran-2-ylmethyl)-4-(4-methoxyphenyl)-1-phenylazetidin-2-one	COc1ccc(cc1)C1C(Cc2cc3ccccc3o2)C(=O)N1c1ccccc1
d983	(3R,4S)-4-(4-methoxyphenyl)-1-phenyl-3-(3-(pyridin-3-yl)propyl)azetidin-2-one	COc1ccc(cc1)C1C(CCCc2cccnc2)C(=O)N1c1ccccc1
d984	4-(4-methoxyphenyl)-1-phenyl-3-(2-(phenylsulfonyl)ethyl)azetidin-2-one	COc1ccc(cc1)C1C(CCS(=O)(=O)c2ccccc2)C(=O)N1c1ccccc1
d985	N-cyclohexyl-2-(2,4-dichlorophenyl)-1-(4-methoxyphenyl)-1H-imidazole-4-carboxamide	COc1ccc(cc1)n1cc(nc1c1ccc(Cl)cc1Cl)C(=O)NC1CCCCC1
d986	2-(2-chlorophenyl)-N-cyclohexyl-1-(4-methoxyphenyl)-1H-imidazole-4-carboxamide	COc1ccc(cc1)n1cc(nc1c1ccccc1Cl)C(=O)NC1CCCCC1
d987	1-(4-chlorophenyl)-N-cyclohexyl-2-(2-methoxyphenyl)-1H-imidazole-4-carboxamide	COc1ccccc1c1nc(cn1c1ccc(Cl)cc1)C(=O)NC1CCCCC1
d988	1-benzyl-N-cyclohexyl-7-methoxy-4-oxo-1,4-dihydroquinoline-3-carboxamide	COc1ccc2c(=O)c(cn(Cc3ccccc3)c2c1)C(=O)NC1CCCCC1
d989	N-cyclohexyl-7-methoxy-1-(2-morpholinoethyl)-4-oxo-1,4-dihydroquinoline-3-carboxamide	COc1ccc2c(c1)n(CCN1CCOCC1)cc(C(=O)NC1CCCCC1)c2=O
d990	1-benzyl-N-cyclohexyl-7-methoxy-4-oxo-1,4-dihydro-1,8-naphthyridine-3-carboxamide	COc1ccc2c(=O)c(cn(Cc3ccccc3)c2n1)C(=O)NC1CCCCC1
d991	(S)-(2,2-bis(2,4-difluorophenyl)-6-fluorobenzo[d][1,3]dioxol-5-yl)(2-methoxypyrrolidin-1-yl)methanone	COC1CCCN1C(=O)c1cc2OC(Oc2cc1F)(c1ccc(F)cc1F)c1ccc(F)cc1F
d992	1-(4-chlorophenyl)-2-(2,4-dichlorophenyl)-5-(methylsulfonyl)-N-(piperidin-1-yl)-1H-imidazole-4-carboxamide	Clc1ccc(cc1)n1c(nc(C(=O)NN2CCCCC2)c1S(=O)(=O)C)c1ccc(Cl)cc1Cl
d993	1-(((3S,6S)-1-(4-chlorophenyl)-6-(2,4-dichlorophenyl)piperidin-3-yl)methyl)-4-(methylsulfonyl)piperazine	Clc1ccc(cc1)N1CC(CCC1c1ccc(Cl)cc1Cl)CN1CCN(CC1)S(=O)(=O)C
d994	5-(4-chlorophenyl)-1-(2,4-dichlorophenyl)-4-(methylsulfinyl)-N-(piperidin-1-yl)-1H-pyrazole-3-carboxamide	Clc1ccc(cc1)c1c(S(=O)C)c(nn1c1ccc(Cl)cc1Cl)C(=O)NN1CCCCC1
d995	(+)-1-(4-chlorophenyl)-2-(2,4-dichlorophenyl)-5-(methylsulfinyl)-N-(piperidin-1-yl)-1H-imidazole-4-carboxamide	Clc1ccc(cc1)n1c(S(=O)C)c(nc1c1ccc(Cl)cc1Cl)C(=O)NN1CCCCC1
d996	methyl N-4-(5-(thiophen-2-yl)-3-(trifluoromethyl)-1H-pyrazol-1-yl)phenylsulfonylpyrrolidine-1-carbimidothioate	CSC(=NS(=O)(=O)c1ccc(cc1)n1nc(cc1c1cccs1)C(F)(F)F)N1CCCC1
d997	5-(4-chlorophenyl)-1-(2,4-dichlorophenyl)-4-(methylthio)-N-(pyrrolidin-1-yl)-1H-pyrazole-3-carboxamide	CSc1c(nn(c1c1ccc(Cl)cc1)c1ccc(Cl)cc1Cl)C(=O)NN1CCCC1
d998	5-(4-chlorophenyl)-1-(2,4-dichlorophenyl)-4-(methylthio)-N-(piperidin-1-yl)-1H-pyrazole-3-carboxamide	CSc1c(nn(c1c1ccc(Cl)cc1)c1ccc(Cl)cc1Cl)C(=O)NN1CCCCC1
d999	N-(azepan-1-yl)-5-(4-chlorophenyl)-1-(2,4-dichlorophenyl)-4-(methylthio)-1H-pyrazole-3-carboxamide	CSc1c(nn(c1c1ccc(Cl)cc1)c1ccc(Cl)cc1Cl)C(=O)NN1CCCCCC1
d1000	1-(4-chlorophenyl)-2-(2,4-dichlorophenyl)-5-(methylthio)-N-(pyrrolidin-1-yl)-1H-imidazole-4-carboxamide	CSc1c(nc(c2ccc(Cl)cc2Cl)n1c1ccc(Cl)cc1)C(=O)NN1CCCC1
d1001	1-(4-chlorophenyl)-2-(2,4-dichlorophenyl)-5-(methylthio)-N-(piperidin-1-yl)-1H-imidazole-4-carboxamide	CSc1c(nc(c2ccc(Cl)cc2Cl)n1c1ccc(Cl)cc1)C(=O)NN1CCCCC1
d1002	N-(azepan-1-yl)-1-(4-chlorophenyl)-2-(2,4-dichlorophenyl)-5-(methylthio)-1H-imidazole-4-carboxamide	CSc1c(nc(n1c1ccc(Cl)cc1)c1ccc(Cl)cc1Cl)C(=O)NN1CCCCCC1
d1003	WIN 35,428	COC(=O)C1C2CCC(CC1c1ccc(F)cc1)N2C
d1004	Antalarmin	CCCCN(CC)c1nc(C)nc2c1c(C)c(C)n2c1c(C)cc(C)cc1C
d1005	Montelukast	Clc1ccc2ccc(C=Cc3cccc(c3)C(S)CCc3ccccc3C(C)(C)O)nc2c1
d1006	Zafirlukast	COc1cc(ccc1Cc1cn(C)c2ccc(NC(=O)OC3CCCC3)cc12)C(=O)NS(=O)(=O)c1ccccc1C
d1007	MK 571	OC(=O)CCSC(SCCC(=O)N(C)C)c1cccc(C=Cc2ccc3ccc(Cl)cc3n2)c1
d1008	SKF 82958	C=CCN1CCc2c(cc(O)c(O)c2Cl)C(C1)c1ccccc1
d1009	SKF 77434	C=CCN1CCc2cc(O)c(O)cc2C(C1)c1ccccc1
d1010	L-DOPA	OC(=O)C(N)Cc1ccc(O)c(O)c1
d1011	DOPAMINE	NCCc1ccc(O)c(O)c1
d1012	CARBAMAZEPINE	NC(=O)N1c2ccccc2C=Cc2ccccc12
d1013	TRANYLCYPROMINE	NC1CC1c1ccccc1
d1014	A77636	Cl.NCC1OC(Cc2c1ccc(O)c2O)C12CC3CC(CC(C3)C2)C1
d1015	Dihydrexidine, DHX	Oc1cc2CCC3NCc4ccccc4C3c2cc1O
d1016	ADTN, (+)	O=C1CCCCCNC(=O)CCCCCN1
d1017	4-(3-Piperidin-1-yl-propoxy)-benzoic acid 2-{4-[3-(2-trifluoromethyl-phenothiazin-10-yl)-propyl]-piperazin-1-yl}-ethyl ester	O=C(OCCN1CCN(CCCN2c3ccccc3Sc3ccc(cc23)C(F)(F)F)CC1)c1ccc(OCCCN2CCCCC2)cc1
d1018	QUIPAZINE	N1CCN(CC1)c1ccc2ccccc2n1
d1019	FLUPENTHIXOL, Alpha	OCCN1CCN(CCC=C2c3ccccc3Sc3ccc(cc23)C(F)(F)F)CC1
d1020	GBR-12909	Cl.Cl.Fc1ccc(cc1)C(OCCN1CCN(CCCc2ccccc2)CC1)c1ccc(F)cc1
d1021	SKF-82526, (+)	Oc1ccc(cc1)C1CNCCc2c1cc(O)c(O)c2Cl
d1022	SKF 81297	Oc1c(O)cc2C(CNCCc2c1Cl)c1ccccc1
d1023	SKF 38393	Oc1cc2CCNCC(c3ccccc3)c2cc1O
d1024	BUTACLAMOL,(+)	OC1(CCN2CC3c4c(cccc4C2C1)CCc1ccccc31)C(C)(C)C
d1025	Amphetamine,(+)	CC(N)Cc1ccccc1
d1026	DEPRENYL	C#CCN(C)C(C)Cc1ccccc1
d1027	MDA,R(-)	CC(N)Cc1ccc2OCOc2c1
d1028	DHE	O=C(NC1(C)OC2(O)C3CCCN3C(=O)C(Cc3ccccc3)N2C1=O)C1CN(C)C2Cc3c[nH]c4cccc(C2C1)c34
d1029	RITANSERIN	Fc1ccc(cc1)C(=C1CCN(CC1)CCc1c(C)nc2sccn2c1=O)c1ccc(F)cc1
d1030	Ondansetron hydrochloride	Cl.O=C1C(CCc2c1c1ccccc1n2C)Cn1ccnc1C
d1031	SB204741	O=C(Nc1ccc2c(ccn2C)c1)Nc1snc(C)c1
d1032	YM-09151-2	COc1cc(NC)c(Cl)cc1C(=O)NC1CCN(Cc2ccccc2)C1C
d1033	ETICLOPRIDE	CCN1CCCC1CNC(=O)c1c(O)c(CC)cc(Cl)c1OC
d1034	IBOGAINE	CCC1CC2CN3CCc4c([nH]c5ccc(OC)cc45)C(C2)C13
d1035	(R)-2-Methoxyaporphin-11-yl pentanoate	CCCCC(=O)Oc1cccc2CC3N(C)CCc4cc(OC)cc(c12)c34
d1036	8-OH-DPAT	CCCN(CCC)C1CCc2cccc(O)c2C1
d1037	GR218231	CCCN(CCC)C1CCc2cc(ccc2C1)CS(=O)(=O)c1ccc(OC)cc1
d1038	N-0437	CCCN(CCc1cccs1)C1CCc2c(cccc2O)C1
d1039	LY-171555	Cl.CCCN1CCCC2Cc3[nH]ncc3CC12
d1040	METOCLOPRAMIDE	CCN(CC)CCNC(=O)c1cc(Cl)c(N)cc1OC
d1041	SULPIRIDE	CCN1CCCC1CNC(=O)c1cc(ccc1OC)S(=O)(=O)N
d1042	ZIMELIDINE	CN(C)CC=C(c1ccc(Br)cc1)c1cccnc1
d1043	N-[3-(10,11-Dihydro-dibenzo[a,d]cyclohepten-5-ylidene)-propyl]-N-methyl-4-(3-piperidin-1-yl-propoxy)-benzamide	O=C(N(C)CCC=C1c2ccccc2CCc2ccccc12)c1ccc(OCCCN2CCCCC2)cc1
d1044	N-[3-(10,11-Dihydro-dibenzo[a,d]cyclohepten-5-ylidene)-propyl]-N-methyl-2-[4-(3-piperidin-1-yl-propoxy)-phenyl]-acetamide	CN(CCC=C1c2ccccc2CCc2ccccc12)C(=O)Cc1ccc(OCCCN2CCCCC2)cc1
d1045	[3-(10,11-Dihydro-dibenzo[a,d]cyclohepten-5-ylidene)-propyl]-methyl-[4-(3-piperidin-1-yl-propoxy)-benzyl]-amine	CN(CCC=C1c2ccccc2CCc2ccccc12)Cc1ccc(OCCCN2CCCCC2)cc1
d1046	{3-[2-Chloro-thioxanthenylidene]-propyl}-methyl-[4-(3-piperidin-1-yl-propoxy)-benzyl]-amine	CN(CCC=C1c2ccccc2Sc2ccc(Cl)cc12)Cc1ccc(OCCCN2CCCCC2)cc1
d1047	methyl({4-[3-(piperidin-1-yl)propoxy]phenyl}methyl)(3-{tetracyclo[6.6.2.0^{2,7}.0^{9,14}]hexadeca-2(7),3,5,9(14),10,12-hexaen-1-yl}propyl)amine	CN(CCCC12CCC(c3ccccc13)c1ccccc21)Cc1ccc(OCCCN2CCCCC2)cc1
d1048	[3-(2-Chloro-phenothiazin-10-yl)-propyl]-methyl-[4-(3-piperidin-1-yl-propoxy)-benzyl]-amine	CN(CCCN1c2ccccc2Sc2ccc(Cl)cc12)Cc1ccc(OCCCN2CCCCC2)cc1
d1049	MDL 72222	Clc1cc(Cl)cc(c1)C(=O)OC1CC2CCC(C1)N2C
d1050	ICS 205-930	CN1C2CCC1CC(C2)OC(=O)c1c[nH]c2ccccc12
d1051	NOMIFENSINE	CN1CC(c2ccccc2)c2cccc(N)c2C1
d1052	(R)-2,11-Diaminoaporphine	Nc1cc2CCN(C)C3Cc4cccc(N)c4c(c1)c23
d1053	(R)-11-Amino-2-methoxyaporphine	COc1cc2CCN(C)C3Cc4cccc(N)c4c(c1)c23
d1054	R-(-)-2,3:[4,5-b]-2'-Aminothiazolo-10,11-dihydroxyaporphine	CN1CCc2c3C1Cc1ccc(O)c(O)c1c3cc1nc(N)sc21
d1055	SKF 83566	CN1CCc2cc(Br)c(O)cc2C(C1)c1ccccc1
d1056	SCH 23388	CN1CCc2cc(Cl)c(O)cc2C(C1)c1ccccc1
d1057	CGS 12066B	CN1CCN(CC1)c1nc2cc(ccc2n2cccc12)C(F)(F)F.OC(=O)C=CC(=O)O
d1058	MAPROTILINE	CNCCCC12CCC(c3ccccc13)c1ccccc21
d1059	NAN-190	Br.COc1ccccc1N1CCN(CCCCN2C(=O)c3ccccc3C2=O)CC1
d1060	RESERPINE	COc1ccc2c(c1)[nH]c1C3CC4C(CC(OC(=O)c5cc(OC)c(OC)c(OC)c5)C(OC)C4C(=O)OC)CN3CCc21
d1061	NPA,(+)	OC(=O)c1ccccc1C(=O)Nc1cccc2ccccc12
d1062	2-{(1H-Pyrrolo[2,3-b]pyridin-3-yl)methyl}-5-(4-chlorophenyl)-2,5-diazabicyclo[2.2.1]heptane	Clc1ccc(cc1)N1CC2CC1CN2Cc1c[nH]c2ncccc12
d1063	4-[5-(4-Chloro-phenyl)-2,5-diaza-bicyclo[2.2.1]hept-2-yl]-1-(4-fluoro-phenyl)-butan-1-one	Fc1ccc(cc1)C(=O)CCCN1CC2CC1CN2c1ccc(Cl)cc1
d1064	4-(6-(4-chlorophenyl)-2,6-diazabicyclo[2.2.1]heptan-2-yl)-1-(4-fluorophenyl)butan-1-one	Fc1ccc(cc1)C(=O)CCCN1CC2CN(c3ccc(Cl)cc3)C1C2
d1065	7-(4-(4-(2-oxo-1,2,3,4-tetrahydroquinolin-7-yloxy)butyl)piperazin-1-yl)benzo[d]oxazol-2(3H)-one	O=C1CCc2ccc(OCCCCN3CCN(CC3)c3cccc4[nH]c(=O)oc34)cc2N1
d1066	7-(4-(3-(2-oxo-1,2,3,4-tetrahydroquinolin-7-yloxy)propyl)piperazin-1-yl)benzo[d]oxazol-2(3H)-one	O=C1CCc2ccc(OCCCN3CCN(CC3)c3cccc4[nH]c(=O)oc34)cc2N1
d1067	7-(4-(2-(2-oxo-1,2,3,4-tetrahydroquinolin-7-yloxy)ethyl)piperazin-1-yl)benzo[d]oxazol-2(3H)-one	O=C1CCc2ccc(OCCN3CCN(CC3)c3cccc4[nH]c(=O)oc34)cc2N1
d1068	NAD-299	NC(=O)c1ccc(F)c2OCC(Cc12)N(C1CCC1)C1CCC1
d1069	SB 277011	N#Cc1ccc2CN(CCC3CCC(CC3)NC(=O)c3ccnc4ccccc34)CCc2c1
d1070	N-(6-(2-(4-(benzo[d]isothiazol-3-yl)piperazin-1-yl)ethyl)-2,3-dihydro-1H-inden-1-yl)cyclopropanecarboxamide	O=C(NC1CCc2ccc(CCN3CCN(CC3)c3nsc4ccccc34)cc12)C1CC1
d1071	6-(2-(4-(benzo[d]isothiazol-3-yl)piperazin-1-yl)ethyl)-2,3-dihydro-1H-inden-1-amine	NC1CCc2ccc(CCN3CCN(CC3)c3nsc4ccccc34)cc12
d1072	N-(6-(2-(4-(benzo[d]isothiazol-3-yl)piperazin-1-yl)ethyl)-2,3-dihydro-1H-inden-1-yl)-2,2,2-trifluoroacetamide	O=C(NC1CCc2ccc(CCN3CCN(CC3)c3nsc4ccccc34)cc12)C(F)(F)F
d1073	N-(5-(2-(4-(benzo[d]isothiazol-3-yl)piperazin-1-yl)ethyl)-2,3-dihydro-1H-inden-1-yl)-2,2,2-trifluoroacetamide	O=C(NC1CCc2cc(CCN3CCN(CC3)c3nsc4ccccc34)ccc12)C(F)(F)F
d1074	N-(6-(2-(4-(benzo[d]isothiazol-3-yl)piperazin-1-yl)ethyl)-2,3-dihydro-1H-inden-1-yl)-4-chlorobenzamide	Clc1ccc(cc1)C(=O)NC1CCc2ccc(CCN3CCN(CC3)c3nsc4ccccc34)cc12
d1075	N-(6-(2-(4-(benzo[d]isothiazol-3-yl)piperazin-1-yl)ethyl)-2,3-dihydro-1H-inden-1-yl)-4-fluorobenzamide	Fc1ccc(cc1)C(=O)NC1CCc2ccc(CCN3CCN(CC3)c3nsc4ccccc34)cc12
d1076	N-(5-(2-(4-(benzo[d]isothiazol-3-yl)piperazin-1-yl)ethyl)-2,3-dihydro-1H-inden-1-yl)-4-fluorobenzamide	Fc1ccc(cc1)C(=O)NC1CCc2cc(CCN3CCN(CC3)c3nsc4ccccc34)ccc12
d1077	N-(6-(2-(4-(benzo[d]isothiazol-3-yl)piperazin-1-yl)ethyl)-2,3-dihydro-1H-inden-1-yl)benzamide	O=C(NC1CCc2ccc(CCN3CCN(CC3)c3nsc4ccccc34)cc12)c1ccccc1
d1078	N-(6-(2-(4-(benzo[d]isothiazol-3-yl)piperazin-1-yl)ethyl)-2,3-dihydro-1H-inden-1-yl)furan-2-carboxamide	O=C(NC1CCc2ccc(CCN3CCN(CC3)c3nsc4ccccc34)cc12)c1ccco1
d1079	N-(6-(2-(4-(benzo[d]isothiazol-3-yl)piperazin-1-yl)ethyl)-2,3-dihydro-1H-inden-1-yl)isoxazole-5-carboxamide	O=C(NC1CCc2ccc(CCN3CCN(CC3)c3nsc4ccccc34)cc12)c1ccno1
d1080	N-(6-(2-(4-(benzo[d]isothiazol-3-yl)piperazin-1-yl)ethyl)-2,3-dihydro-1H-inden-1-yl)nicotinamide	O=C(NC1CCc2ccc(CCN3CCN(CC3)c3nsc4ccccc34)cc12)c1cccnc1
d1081	N-(5-(2-(4-(benzo[d]isothiazol-3-yl)piperazin-1-yl)ethyl)-2,3-dihydro-1H-inden-1-yl)nicotinamide	O=C(NC1CCc2cc(CCN3CCN(CC3)c3nsc4ccccc34)ccc12)c1cccnc1
d1082	N-(6-(2-(4-(benzo[d]isothiazol-3-yl)piperazin-1-yl)ethyl)-2,3-dihydro-1H-inden-1-yl)-2-phenylacetamide	O=C(Cc1ccccc1)NC1CCc2ccc(CCN3CCN(CC3)c3nsc4ccccc34)cc12
d1083	N-(6-(2-(4-(benzo[d]isothiazol-3-yl)piperazin-1-yl)ethyl)-2,3-dihydro-1H-inden-1-yl)-3-phenylpropanamide	O=C(CCc1ccccc1)NC1CCc2ccc(CCN3CCN(CC3)c3nsc4ccccc34)cc12
d1084	ADTN 5,6	NC1CCc2cc(OC(=O)c3ccccc3)c(OC(=O)c3ccccc3)cc2C1
d1085	2-[3-(4-Chlorophenyl)-3-hydroxy-8-azabicyclo[3.2.1]oct-8-yl]-1-(4-fluorophenyl)ethanone	Fc1ccc(cc1)C(=O)CN1C2CCC1CC(O)(C2)c1ccc(Cl)cc1
d1086	3-(4-Chlorophenyl)-8-(4-fluorobenzyl)-8-azabicyclo[3.2.1]octan-3-ol	Fc1ccc(cc1)CN1C2CCC1CC(O)(C2)c1ccc(Cl)cc1
d1087	3-(4-Chlorophenyl)-8-(1H-pyrrolo[2,3-b]pyridin-3-ylmethyl)-8-azabicyclo[3.2.1]octan-3-ol	Clc1ccc(cc1)C1(O)CC2CCC(C1)N2Cc1c[nH]c2ncccc12
d1088	endo-8-(1H-Indol-3-ylmethyl)-3-(4-chlorophenyl)-8-azabicyclo-[3.2.1]octan-3-ol	Clc1ccc(cc1)C1(O)CC2CCC(C1)N2Cc1c[nH]c2ccccc12
d1089	(3R)-3-((3-((2-oxo-1,2,3,4-tetrahydroquinolin-7-yl)methyl)-8-azabicyclo[3.2.1]octan-8-yl)methyl)-7,9-dihydro-2H-[1,4]dioxino[2,3-e]indol-8(3H)-one	O=C1CCc2ccc(CC3CC4CCC(C3)N4CC3COc4c(ccc5NC(=O)Cc45)O3)cc2N1
d1090	8-(2-(1H-indol-3-yl)ethyl)-3-(4-chlorophenyl)-8-azabicyclo[3.2.1]octan-3-ol	Clc1ccc(cc1)C1(O)CC2CCC(C1)N2CCc1c[nH]c2ccccc12
d1091	4-(3-(4-chlorophenyl)-3-hydroxy-8-aza-bicyclo[3.2.1]octan-8-yl)-1-(4-fluorophenyl)butan-1-one	Fc1ccc(cc1)C(=O)CCCN1C2CCC1CC(O)(C2)c1ccc(Cl)cc1
d1092	1-(4-fluorophenyl)-4-(3-hydroxy-3-phenyl-8-aza-bicyclo[3.2.1]octan-8-yl)butan-1-one	Fc1ccc(cc1)C(=O)CCCN1C2CCC1CC(O)(C2)c1ccccc1
d1093	1-(4-fluorophenyl)-4-(3-phenyl-8-aza-bicyclo[3.2.1]octan-8-yl)butan-1-one	Fc1ccc(cc1)C(=O)CCCN1C2CCC1CC(C2)c1ccccc1
d1094	(R)-7-[8-(2-Oxo-1,2,3,4-tetrahydro-quinolin-7-ylmethyl)-3-aza-bicyclo[3.2.1]oct-3-ylmethyl]-7,8-dihydro-3H-1,6,9-trioxa-3-aza-cyclopenta[a]naphthalen-2-one	O=C1CCc2ccc(CC3C4CCC3CN(CC3COc5c(ccc6NC(=O)Cc56)O3)C4)cc2N1
d1095	1-(4-fluorophenyl)-4-(8-phenyl-3,8-diaza-bicyclo[3.2.1]octan-3-yl)butan-1-one	Fc1ccc(cc1)C(=O)CCCN1CC2CCC(C1)N2c1ccccc1
d1096	9-[(1H-pyrrolo[2,3-b]pyridin-3-yl)methyl]-3-(4-chlorophenyl)-3,9-diazabicyclo[4.2.1]nonane	Clc1ccc(cc1)N1CCC2CCC(C1)N2Cc1c[nH]c2ncccc12
d1097	4-[3-(4-Chlorophenyl)-3,9-diazabicyclo[4.2.1]non-9-yl]-1-(4-fluorophenyl)butan-1-one	Fc1ccc(cc1)C(=O)CCCN1C2CCC1CN(CC2)c1ccc(Cl)cc1
d1098	Perospirone	O=C1C2CCCCC2C(=O)N1CCCCN1CCN(CC1)c1nsc2ccccc12
d1099	Carpipramine	NC(=O)C1(CCN(CCCN2c3ccccc3CCc3ccccc23)CC1)N1CCCCC1
d1100	DROPERIDOL	Fc1ccc(cc1)C(=O)CCCN1CCC(=CC1)n1c(=O)[nH]c2ccccc12
d1101	4-[3-(4-Chloro-phenyl)-3-hydroxy-pyrrolidin-1-yl]-1-(4-fluoro-phenyl)-butan-1-one	Fc1ccc(cc1)C(=O)CCCN1CCC(O)(C1)c1ccc(Cl)cc1
d1102	2-[6-[4-(2-Diphenyl)-1-piperazinyl]-1-oxohexyl]-1,2,3,4-tetrahydroisoquinoline	O=C(CCCCCN1CCN(CC1)c1ccccc1c1ccccc1)N1CCc2ccccc2C1
d1103	4-(4-Chloro-phenyl)-1-(1H-indol-3-ylmethyl)-piperidin-4-ol	Clc1ccc(cc1)C1(O)CCN(CC1)Cc1c[nH]c2ccccc12
d1104	1-Benzyl-4-(3-hydroxyphenyl)piperidine	Oc1cccc(c1)C1CCN(CC1)Cc1ccccc1
d1105	(R)-3-((4-((2-oxo-1,2,3,4-tetrahydroquinolin-7-yl)methyl)piperidin-1-yl)methyl)-7,9-dihydro-2H-[1,4]dioxino[2,3-e]indol-8(3H)-one	O=C1CCc2ccc(CC3CCN(CC3)CC3COc4c(ccc5NC(=O)Cc45)O3)cc2N1
d1106	DOMPERIDONE	Clc1ccc2c(c1)[nH]c(=O)n2C1CCN(CCCn2c(=O)[nH]c3ccccc23)CC1
d1107	BENPERIDOL	Fc1ccc(cc1)C(=O)CCCN1CCC(CC1)n1c(=O)[nH]c2ccccc12
d1108	(R)-3-((4-(2-oxo-1,2,3,4-tetrahydroquinolin-7-yloxy)piperidin-1-yl)methyl)-7,9-dihydro-2H-[1,4]dioxino[2,3-e]indol-8(3H)-one	O=C1CCc2ccc(OC3CCN(CC3)CC3COc4c(ccc5NC(=O)Cc45)O3)cc2N1
d1109	3-{[4-(4-Chlorophenyl)-1,4-diazepan-1-yl]methyl}-1Hpyrrolo[2,3-b]pyridine	Clc1ccc(cc1)N1CCCN(CC1)Cc1c[nH]c2ncccc12
d1110	AMOXAPINE	Clc1ccc2Oc3ccccc3N=C(N3CCNCC3)c2c1
d1111	Bifeprunox	O=c1[nH]c2cccc(N3CCN(CC3)Cc3cccc(c3)c3ccccc3)c2o1
d1112	3-(4-Benzyl-piperazin-1-yl)-phenol	Oc1cccc(c1)N1CCN(CC1)Cc1ccccc1
d1113	L 745,870	Clc1ccc(cc1)N1CCN(CC1)Cc1cnc2[nH]cccc12
d1114	L-745870	Clc1ccc(cc1)N1CCN(CC1)Cc1c[nH]c2ncccc12
d1115	3-{(4-(Pyrimidin-2-yl)piperazin-1-yl)methyl}-1H-pyrrolo[2,3-b]pyridine	c1cnc(nc1)N1CCN(CC1)Cc1c[nH]c2ncccc12
d1116	7-Chloro-3-[(4-phenylpiperazin-1-yl)methyl]-1Hpyrrolo[2,3-c]pyridine	Clc1nccc2c(c[nH]c12)CN1CCN(CC1)c1ccccc1
d1117	4-(4-(4-chlorophenyl)piperazin-1-yl)-1-(4-fluorophenyl)butan-1-one	Fc1ccc(cc1)C(=O)CCCN1CCN(CC1)c1ccc(Cl)cc1
d1118	1-(4-Fluoro-phenyl)-4-(4-pyrimidin-2-yl-piperazin-1-yl)-butan-1-one	Fc1ccc(cc1)C(=O)CCCN1CCN(CC1)c1ncccn1
d1119	2-[6-[4-(2-Diphenyl)-1-piperazinyl]-1-oxohexyl]isoindoline	O=C(CCCCCN1CCN(CC1)c1ccccc1c1ccccc1)N1Cc2ccccc2C1
d1120	N-(4-Cyanophenylmethyl)-4-(2-diphenyl)-1-piperazinehexanamide	N#Cc1ccc(CNC(=O)CCCCCN2CCN(CC2)c2ccccc2c2ccccc2)cc1
d1121	N-Benzyl-4-(2-diphenyl)-1-piperazinehexanamide	O=C(CCCCCN1CCN(CC1)c1ccccc1c1ccccc1)NCc1ccccc1
d1122	4-(2-Diphenyl)-N-(4-pyridinylmethyl)-1-piperazinehexanamide	O=C(CCCCCN1CCN(CC1)c1ccccc1c1ccccc1)NCc1ccncc1
d1123	N-[4-[4-(3-(2-Fluoroethoxy)phenyl)piperazin-1-yl]butyl]-4-(1H-imidazol-1-yl)benzamide	FCCOc1cccc(c1)N1CCN(CCCCNC(=O)c2ccc(cc2)n2ccnc2)CC1
d1124	N-[4-[4-(2-(2-Fluoroethoxy)phenyl)piperazin-1-yl]butyl]-4-(1H-imidazol-1-yl)benzamide	FCCOc1ccccc1N1CCN(CCCCNC(=O)c2ccc(cc2)n2cncc2)CC1
d1125	N-[4-[4-(3-(2-Fluoroethoxy)phenyl)piperazin-1-yl]butyl]-2,1,3-benzoxadiazole-5-carboxamide	FCCOc1cccc(c1)N1CCN(CCCCNC(=O)c2ccc3nonc3c2)CC1
d1126	N-[4-[4-(2-(2-Fluoroethoxy)phenyl)piperazin-1-yl]butyl]-2,1,3-benzoxadiazole-5-carboxamide	FCCOc1ccccc1N1CCN(CCCCNC(=O)c2ccc3nonc3c2)CC1
d1127	tefludazine	OCCN1CCN(CC1)C1CC(c2ccc(F)cc2)c2ccc(cc12)C(F)(F)F
d1128	benzofuranyl	CC(=O)c1cc2ccccc2o1
d1129	N-(6-(2-(4-(benzo[d]isothiazol-3-yl)piperazin-1-yl)ethyl)-2,3-dihydro-1H-inden-1-yl)acetamide	CC(=O)NC1CCc2ccc(CCN3CCN(CC3)c3nsc4ccccc34)cc12
d1130	N-(5-(2-(4-(benzo[d]isothiazol-3-yl)piperazin-1-yl)ethyl)-2,3-dihydro-1H-inden-1-yl)acetamide	CC(=O)NC1CCc2cc(CCN3CCN(CC3)c3nsc4ccccc34)ccc12
d1131	SDZ-HDC-912	CN1CC(CC2C1Cc1c(Cl)[nH]c3cccc2c13)NC(=O)C(C)(C)C
d1132	TERTATOLOL(-)	OC(COc1cccc2CCCSc12)CNC(C)(C)C
d1133	N-(6-(2-(4-(benzo[d]isothiazol-3-yl)piperazin-1-yl)ethyl)-2,3-dihydro-1H-inden-1-yl)isobutyramide	O=C(NC1CCc2ccc(CCN3CCN(CC3)c3nsc4ccccc34)cc12)C(C)C
d1134	2-[6-[4-(2-(1-Methylethyl)phenyl)-1-piperazinyl]-1-oxohexyl]isoindoline	O=C(CCCCCN1CCN(CC1)c1ccccc1C(C)C)N1Cc2ccccc2C1
d1135	2-[6-[4-(2-(1-Methylethyl)phenyl)-1-piperazinyl]-1-oxohexyl]-1,2,3,4-tetrahydroisoquinoline	O=C(CCCCCN1CCN(CC1)c1ccccc1C(C)C)N1CCc2ccccc2C1
d1136	N-(4-Cyanophenylmethyl)-4-[2-(1-methylethyl)phenyl]-1-piperazinehexanamide	N#Cc1ccc(CNC(=O)CCCCCN2CCN(CC2)c2ccccc2C(C)C)cc1
d1137	N-(4-Methanesulfonyloxyphenylmethyl)-4-[2-(1-methylethyl)phenyl]-1-piperazinehexanamide	O=C(CCCCCN1CCN(CC1)c1ccccc1C(C)C)NCc1ccc(cc1)OS(=O)(=O)C
d1138	N-Benzyl-4-[2-(1-methylethyl)phenyl]-1-piperazinehexanamide	O=C(CCCCCN1CCN(CC1)c1ccccc1C(C)C)NCc1ccccc1
d1139	4-[2-(1-Methylethyl)phenyl]-N-(4-pyridinylmethyl)-1-piperazinehexanamide	O=C(CCCCCN1CCN(CC1)c1ccccc1C(C)C)NCc1ccncc1
d1140	5-((4-(2-methoxyphenyl)piperazin-1-yl)methyl)-N,N,6-trimethyl-7H-pyrrolo[2,3-d]pyrimidin-2-amine	COc1ccccc1N1CCN(CC1)Cc1c(C)[nH]c2nc(ncc12)N(C)C
d1141	(1S,2S)-1-[(R)-2-[4-(2,4-Dimethylphenyl)piperazyl]-ethyl]-2-methyl-2-phenylcyclopropane	Cc1ccc(N2CCN(CC2)C(C)C2CC2(C)c2ccccc2)c(C)c1
d1142	(1S,2S)-1-[4-(2,4-Dimethylphenyl)piperazyl]methyl-2-methyl-2-phenylcyclopropane	Cc1ccc(N2CCN(CC2)CC2CC2(C)c2ccccc2)c(C)c1
d1143	1-(2,4-Dimethyl-phenyl)-4-(2-phenyl-cyclopropylmethyl)-piperazine; hydrobromide	Cc1ccc(N2CCN(CC2)CC2CC2c2ccccc2)c(C)c1
d1144	N-(6-(2-(4-(benzo[d]isothiazol-3-yl)piperazin-1-yl)ethyl)-2,3-dihydro-1H-inden-1-yl)-4-methylbenzamide	Cc1ccc(cc1)C(=O)NC1CCc2ccc(CCN3CCN(CC3)c3nsc4ccccc34)cc12
d1145	MOPERONE	Cc1ccc(cc1)C1(O)CCN(CCCC(=O)c2ccc(F)cc2)CC1
d1146	Ocaperidone	Fc1ccc2c(onc2C2CCN(CC2)CCc2c(C)nc3c(C)cccn3c2=O)c1
d1147	3-{[4-(3,4-Dichlorophenyl)piperazin-1-yl]methyl}-2,5,7-trimethylimidazo[1,2-c]pyrimidine	Cc1cc2nc(C)c(CN3CCN(CC3)c3ccc(Cl)c(Cl)c3)n2c(C)n1
d1148	3-{[4-(4-Chlorophenyl)piperazin-1-yl]methyl}-2,5,7-trimethylimidazo[1,2-c]pyrimidine	Clc1ccc(cc1)N1CCN(CC1)Cc1c(C)nc2cc(C)nc(C)n12
d1149	3-{[4-(4-Fluorophenyl)piperazin-1-yl]methyl}-2,5,7-trimethylimidazo[1,2-c]pyrimidine	Fc1ccc(cc1)N1CCN(CC1)Cc1c(C)nc2cc(C)nc(C)n12
d1150	3-{[4-(4-Methoxyphenyl)piperazin-1-yl]methyl}2,5,7-rimethylimidazo[1,2-c]pyrimidine	COc1ccc(cc1)N1CCN(CC1)Cc1c(C)nc2cc(C)nc(C)n12
d1151	2,5,7-Trimethyl-3-[4-(phenylpiperazin-1-yl)methyl]imidazo[1,2-c]pyrimidine	Cc1cc2nc(C)c(CN3CCN(CC3)c3ccccc3)n2c(C)n1
d1152	3-{[4-(2-Methoxyphenyl)piperazin-1-yl]methyl}-2,5,7-trimethylimidazo[1,2-c]pyrimidine	COc1ccccc1N1CCN(CC1)Cc1c(C)nc2cc(C)nc(C)n12
d1153	2,5,7-Trimethyl-3-[4-(2-pyridin-2-ylpiperazin-1-yl)methyl]imidazo[1,2-c]pyrimidine	Cc1cc2nc(C)c(CN3CCN(CC3)c3ccccn3)n2c(C)n1
d1154	3-{[4-(4-Methoxyphenyl)piperazin-1-yl]methyl}-2,7-dimethylimidazo[1,2-c]pyrimidine	COc1ccc(cc1)N1CCN(CC1)Cc1c(C)nc2cc(C)ncn12
d1155	3-{[4-(2-Methoxyphenyl)piperazin-1-yl]methyl}-2,7-dimethylimidazo[1,2-c]pyrimidine	COc1ccccc1N1CCN(CC1)Cc1c(C)nc2cc(C)ncn12
d1156	3-{[4-(2-Methoxyphenyl)piperazin-1-yl]methyl}-5,7-dimethylimidazo[1,2-c]pyrimidine	COc1ccccc1N1CCN(CC1)Cc1cnc2cc(C)nc(C)n12
d1157	2-(4-{[(2S)-8-Methyl-2,3-dihydro[1,4]dioxino[2,3-f]quinolin-2-yl]methyl}piperazin-1-yl)-quinoline-6-carbonitrile	N#Cc1ccc2nc(ccc2c1)N1CCN(CC1)CC1COc2ccc3nc(C)ccc3c2O1
d1158	RIMCAZOLE	CC1NC(C)CN(CCCn2c3ccccc3c3ccccc23)C1
d1159	N-(6-(2-(4-(benzo[d]isothiazol-3-yl)piperazin-1-yl)ethyl)-2,3-dihydro-1H-inden-1-yl)propionamide	CCC(=O)NC1CCc2ccc(CCN3CCN(CC3)c3nsc4ccccc34)cc12
d1160	Nefazodone	CCc1nn(CCCN2CCN(CC2)c2cccc(Cl)c2)c(=O)n1CCOc1ccccc1
d1161	N-(6-(2-(4-(benzo[d]isothiazol-3-yl)piperazin-1-yl)ethyl)-2,3-dihydro-1H-inden-1-yl)butyramide	CCCC(=O)NC1CCc2ccc(CCN3CCN(CC3)c3nsc4ccccc34)cc12
d1162	UH232	CCCN(CCC)C1C=Cc2c(OC)cccc2C1C
d1163	7-OH-DPAT	CCCN(CCC)C1CCc2ccc(O)cc2C1
d1164	ADTN DIPROPYL 6,7	CCCN(CCC)C1CCc2cc(O)c(O)cc2C1
d1165	N-(4-Dipropylaminobutyl)-4-biphenylcarboxamide	CCCN(CCCCNC(=O)c1ccc(cc1)c1ccccc1)CCC
d1166	RU 24926	CCCN(CCc1cccc(O)c1)CCc1cccc(O)c1
d1167	N-0434	CCCN(CCc1ccccc1)C1CCc2c(cccc2O)C1
d1168	N-[4-(4-Methyltriazol-1-yl)butyl]-N-propyl-N-(4-propyn-1-ylcyclohex-3-en-1-yl)amine	CCCN(CCCCn1nnc(C)c1)C1CCC(=CC1)C#CC
d1169	N-[4-[4-(4-Biphenyl)triazol-1-yl]butyl]-N-propyl-N-(4-ethynylcyclohex-3-en-1-yl)amine	CCCN(CCCCn1nnc(c1)c1ccc(cc1)c1ccccc1)C1CCC(=CC1)C#C
d1170	N-[4-[4-(4-Biphenyl)triazol-1-yl]butyl]-N-propyl-N-[4-(2-trimethylsilylethynyl)cyclohex-3-en-1-yl]amine	CCCN(CCCCn1nnc(c1)c1ccc(cc1)c1ccccc1)C1CCC(=CC1)C#C[Si](C)(C)C
d1171	N-[4-[4-(4-Biphenyl)triazol-1-yl]butyl]-N-propyl-N-[4-(2-phenylethynyl)cyclohex-3-en-1-yl]amine	CCCN(CCCCn1nnc(c1)c1ccc(cc1)c1ccccc1)C1CCC(=CC1)C#Cc1ccccc1
d1172	N-[N'-(4-Ethynylcyclohex-3-en-1-yl)-N'-propyl-4-aminobutyl]-4-biphenylcarboxamide	CCCN(CCCCNC(=O)c1ccc(cc1)c1ccccc1)C1CCC(=CC1)C#C
d1173	N-[N'-Propyl-N'-[4-(2-trimethylsilylethynyl)cyclohex-3-en-1-yl]-4-aminobutyl]-4-biphenylcarboxamide	CCCN(CCCCNC(=O)c1ccc(cc1)c1ccccc1)C1CCC(=CC1)C#C[Si](C)(C)C
d1174	N-[N'-Propyl-N'-[4-(2-phenylethynyl)cyclohex-3-en-1-yl]-4-aminobutyl]-4-biphenylcarboxamide	CCCN(CCCCNC(=O)c1ccc(cc1)c1ccccc1)C1CCC(=CC1)C#Cc1ccccc1
d1175	N-[(N'-(4-Cyclohexyl)-N'-propyl)aminobutyl]-4-biphenylcarboxamide	CCCN(CCCCNC(=O)c1ccc(cc1)c1ccccc1)C1CCCCC1
d1176	3-(N-propylpiperidin-4-yl)phenol	CCCN1CCC(CC1)c1cccc(O)c1
d1177	4-[3-(Methylsulfonyl)phenyl]-1-propylpiperidine	CCCN1CCC(CC1)c1cccc(c1)S(=O)(=O)C
d1178	R(-)NPA	Br.CCCN1CCc2cc(F)cc3c2C1Cc1ccc(O)c(O)c31
d1179	(S)-3-(3-Methanesulfonyl-phenyl)-1-propyl-piperidine	CCCN1CCCC(C1)c1cccc(c1)S(=O)(=O)C
d1180	3-(4-Propyl-1-piperazinyl)phenol	CCCN1CCN(CC1)c1cccc(O)c1
d1181	1-[3-(Methylsulfonyl)phenyl]-4-propylpiperazine	CCCN1CCN(CC1)c1cccc(c1)S(=O)(=O)C
d1182	PHNO	CCCN1CCOC2C1CCc1ccc(O)cc21
d1183	AJ76(+)	CCCNC1CCc2c(OC)cccc2C1C
d1184	N-(4-Propylaminobutyl)-4-biphenylcarboxamide	CCCNCCCCNC(=O)c1ccc(cc1)c1ccccc1
d1185	chlorproethazine	CCN(CC)CCCN1c2ccccc2Sc2ccc(Cl)cc12
d1186	Tiapride	CCN(CC)CCNC(=O)c1cc(ccc1OC)S(=O)(=O)C
d1187	RACLOPRIDE	CCN1CCCC1CNC(=O)c1c(O)c(Cl)cc(Cl)c1OC
d1188	Sultopride	CCN1CCCC1CNC(=O)c1cc(ccc1OC)S(=O)(=O)CC
d1189	REMOXIPRIDE	CCN1CCCC1CNC(=O)c1c(OC)ccc(Br)c1OC
d1190	EPIDEPRIDE	CCN1CCCC1CNC(=O)c1cc(I)cc(OC)c1OC
d1191	Iodosulpride	COc1cc(I)c(cc1C(=O)NCC1CCCN1CC1CC1)S(=O)(=O)CC
d1192	2-(dimethylamino)-6-((4-(2-methoxyphenyl)piperazin-1-yl)methyl)-3H-pyrrolo[2,3-d]pyrimidin-4(7H)-one	COc1ccccc1N1CCN(CC1)Cc1[nH]c2[nH]c(nc(=O)c2c1)N(C)C
d1193	Trifluopromazine	CN(C)CCCN1c2ccccc2Sc2ccc(cc12)C(F)(F)F
d1194	PROMAZINE	CN(C)CCCN1c2ccccc2Sc2ccccc12
d1195	Pipotiazine	OCCC1CCN(CCCN2c3ccccc3Sc3ccc(cc23)S(=O)(=O)N(C)C)CC1
d1196	7-{[4-(3,4-Dichlorophenyl)piperazin-1-yl]methyl}-3-methyl-2-pyrrolidin-1-yl-3,5-dihydro-4H-pyrrolo[3,2-d]pyrimidin-4-one	Clc1ccc(cc1Cl)N1CCN(CC1)Cc1c[nH]c2c1nc(N1CCCC1)n(C)c2=O
d1197	7-{[4-(4-Fluorophenyl)piperazin-1-yl]methyl}-3-methyl-2-pyrrolidin-1-yl-3,5-dihydro-4H-pyrrolo[3,2-d]pyrimidin-4-one	Fc1ccc(cc1)N1CCN(CC1)Cc1c[nH]c2c1nc(N1CCCC1)n(C)c2=O
d1198	3-Methyl-7-[(4-phenylpiperazin-1-yl)methyl]-2-pyrrolidin-1-yl-3,5-dihydro-4H-pyrrolo[3,2-d]pyrimidin-4-one	Cn1c(nc2c(c[nH]c2c1=O)CN1CCN(CC1)c1ccccc1)N1CCCC1
d1199	3-Methyl-2-morpholin-4-yl-7-[(4-phenylpiperazin-1-yl)methyl]-3,5-dihydro-4H-pyrrolo[3,2-d]pyrimidin-4-one	O=c1n(C)c(nc2c(c[nH]c12)CN1CCN(CC1)c1ccccc1)N1CCOCC1
d1200	3-Methyl-7-[(4-pyridin-2-ylpiperazin-1-yl)methyl]-2-pyrrolidin-1-yl-3,5-dihydro-4H-pyrrolo[3,2-d]pyrimidin-4-one	Cn1c(nc2c(c[nH]c2c1=O)CN1CCN(CC1)c1ccccn1)N1CCCC1
d1201	SB 206553	O=C(Nc1cccnc1)N1CCc2cc3c(ccn3C)cc12
d1202	(R)-2-(4-Hydroxy-phenyl)-6-methyl-5,6,6a,7-tetrahydro-4H-dibenzo[de,g]quinoline-10,11-diol	Oc1ccc(cc1)c1cc2CCN(C)C3Cc4ccc(O)c(O)c4c(c1)c23
d1203	(R)-6-Methyl-2-phenyl-5,6,6a,7-tetrahydro-4H-dibenzo[de,g]quinoline-10,11-diol	CN1CCc2cc(cc3c2C1Cc1ccc(O)c(O)c31)c1ccccc1
d1204	BULBOCAPNINE	COc1ccc2CC3N(C)CCc4cc5OCOc5c(c34)c2c1O
d1205	sulforidazine	CN1CCCCC1CCN1c2ccccc2Sc2ccc(cc12)S(=O)(=O)C
d1206	PERLAPINE	CN1CCN(CC1)C1=Nc2ccccc2Cc2ccccc12
d1207	OCTOCLOTHEPIN	CN1CCN(CC1)C1Cc2ccccc2Sc2ccc(Cl)cc12
d1208	5-{2-[2-(3-Methoxyphenyl)ethyl]phenoxy}pentyl-4-(N-methyl)piperazine	COc1cccc(CCc2ccccc2OCCCCCN2CCN(C)CC2)c1
d1209	4-{2-[2-(3-Methoxyphenyl)ethyl]phenoxy}butyl-4-(N-methyl)piperazine	COc1cccc(CCc2ccccc2OCCCCN2CCN(C)CC2)c1
d1210	PROCHLORPERAZINE	CN1CCN(CCCN2c3ccccc3Sc3ccc(Cl)cc23)CC1
d1211	Thioproperazine	CN1CCN(CCCN2c3ccccc3Sc3ccc(cc23)S(=O)(=O)N(C)C)CC1.CS(=O)(=O)O.CS(=O)(=O)O
d1212	3-{2-[2-(3-Methoxyphenyl)ethyl]phenoxy}propyl-4-(3'-methyl)piperazine	COc1cccc(CCc2ccccc2OCCCN2CCN(C)CC2)c1
d1213	2-{2-[2-(3-Methoxyphenyl)ethyl]phenoxy}ethyl-4-(N-methyl)piperazine	COc1cccc(CCc2ccccc2OCCN2CCN(C)CC2)c1
[truncated: 2,180 more rows]

## Sheet: C
Protein ID	Protein name	Protein sequence
[truncated: 514 more rows]

## Sheet: D
Drug	Protein Uniprot ID	Predicted probability
[truncated: 2,044 more rows]

## Sheet: E
Protein target(Kegg ID)	Drug ligand (kegg ID)	Predicted probability
[truncated: 5,130 more rows]

[truncated: 6 more sheets: F, G, H, I, J, K]
